# Supplementary material for: Past and estimated future impact of invasive alien mammals on insular threatened vertebrate populations
Source: Nat Commun. 2016 Aug 18;7:12488. doi: 10.1038/ncomms12488 (PMC4992154; doi:10.1038/ncomms12488)
Supplement: Supplementary Data 1 — Complete dataset, including all variables included in model selection. Sensitive species distribution have been removed at the request of experts who provided data. [file ncomms12488-s2.xlsx]

## Sheet: Dataset S1
IslandCode	Name	Country	Lat	Long	Native	Class	HumanPresence	PopIndex	Canid	Felid	LargeHerb	Mouse	Pig	Rat	Primate	SmallOmniv	Lagomorph	MedOmniv	MustMong	MedHerb	ExtirpYN	Area_KM2	MaxElev	Temp	TempSeason	Precip	FliesYN	ThrSppMass	ClassVolancy
10	New Guinea	ID	5.52158	140.904	Albericus siegfriedi	AMPHIBIA	1	5	1	1	1	1	1	1	0	0	0	0	0	0	0	783408	4613	23.9121	5.80077	3064.05	N	0.556404	Amphibian
10	New Guinea	ID	5.52158	140.904	Aproteles bulmerae	MAMMALIA	1	5	1	1	1	1	1	1	0	0	0	0	0	0	0	783408	4613	23.9121	5.80077	3064.05	Y	600	Bat
10	New Guinea	ID	5.52158	140.904	Dendrolagus goodfellowi	MAMMALIA	1	5	1	1	1	1	1	1	0	0	0	0	0	0	0	783408	4613	23.9121	5.80077	3064.05	N	7400	TerrMamm
10	New Guinea	ID	5.52158	140.904	Dendrolagus matschiei	MAMMALIA	1	5	1	1	1	1	1	1	0	0	0	0	0	0	0	783408	4613	23.9121	5.80077	3064.05	N	9500	TerrMamm
10	New Guinea	ID	5.52158	140.904	Dendrolagus mbaiso	MAMMALIA	1	5	1	1	1	1	1	1	0	0	0	0	0	0	0	783408	4613	23.9121	5.80077	3064.05	N	10500	TerrMamm
10	New Guinea	ID	5.52158	140.904	Dendrolagus notatus	MAMMALIA	1	5	1	1	1	1	1	1	0	0	0	0	0	0	0	783408	4613	23.9121	5.80077	3064.05	N	10500	TerrMamm
10	New Guinea	ID	5.52158	140.904	Dendrolagus pulcherrimus	MAMMALIA	1	5	1	1	1	1	1	1	0	0	0	0	0	0	0	783408	4613	23.9121	5.80077	3064.05	N	7650	TerrMamm
10	New Guinea	ID	5.52158	140.904	Dendrolagus scottae	MAMMALIA	1	5	1	1	1	1	1	1	0	0	0	0	0	0	0	783408	4613	23.9121	5.80077	3064.05	N	10000	TerrMamm
10	New Guinea	ID	5.52158	140.904	Paraleptomys rufilatus	MAMMALIA	1	5	1	1	1	1	1	1	0	0	0	0	0	0	0	783408	4613	23.9121	5.80077	3064.05	N	56	TerrMamm
10	New Guinea	ID	5.52158	140.904	Paramelomys gressitti	MAMMALIA	1	5	1	1	1	1	1	1	0	0	0	0	0	0	0	783408	4613	23.9121	5.80077	3064.05	N	115	TerrMamm
10	New Guinea	ID	5.52158	140.904	Peroryctes broadbenti	MAMMALIA	1	5	1	1	1	1	1	1	0	0	0	0	0	0	0	783408	4613	23.9121	5.80077	3064.05	N	4800	TerrMamm
10	New Guinea	ID	5.52158	140.904	Petaurus abidi	MAMMALIA	1	5	1	1	1	1	1	1	0	0	0	0	0	0	0	783408	4613	23.9121	5.80077	3064.05	N	280	TerrMamm
10	New Guinea	ID	5.52158	140.904	Phalanger matanim	MAMMALIA	1	5	1	1	1	1	1	1	0	0	0	0	0	0	1	783408	4613	23.9121	5.80077	3064.05	N	1550	TerrMamm
10	New Guinea	ID	5.52158	140.904	Pharotis imogene	MAMMALIA	1	5	1	1	1	1	1	1	0	0	0	0	0	0	1	783408	4613	23.9121	5.80077	3064.05	Y	12	Bat
10	New Guinea	ID	5.52158	140.904	Rattus vandeuseni	MAMMALIA	1	5	1	1	1	1	1	1	0	0	0	0	0	0	0	783408	4613	23.9121	5.80077	3064.05	N	67.3	TerrMamm
10	New Guinea	ID	5.52158	140.904	Thylogale calabyi	MAMMALIA	1	5	1	1	1	1	1	1	0	0	0	0	0	0	0	783408	4613	23.9121	5.80077	3064.05	N	NA	TerrMamm
10	New Guinea	ID	5.52158	140.904	Thylogale lanatus	MAMMALIA	1	5	1	1	1	1	1	1	0	0	0	0	0	0	0	783408	4613	23.9121	5.80077	3064.05	N	5478	TerrMamm
10	New Guinea	ID	5.52158	140.904	Zaglossus attenboroughi	MAMMALIA	1	5	1	1	1	1	1	1	0	0	0	0	0	0	0	783408	4613	23.9121	5.80077	3064.05	N	7500	TerrMamm
10	New Guinea	ID	5.52158	140.904	Zaglossus bartoni	MAMMALIA	1	5	1	1	1	1	1	1	0	0	0	0	0	0	0	783408	4613	23.9121	5.80077	3064.05	N	6650	TerrMamm
10	New Guinea	ID	5.52158	140.904	Zaglossus bruijnii	MAMMALIA	1	5	1	1	1	1	1	1	0	0	0	0	0	0	0	783408	4613	23.9121	5.80077	3064.05	N	7850	TerrMamm
10	New Guinea	ID	5.52158	140.904	Chelodina pritchardi	REPTILIA	1	5	1	1	1	1	1	1	0	0	0	0	0	0	0	783408	4613	23.9121	5.80077	3064.05	N	1795.2	Reptile
20	Borneo	ID	1.42454	114.06	Ansonia guibei	AMPHIBIA	1	5	1	0	1	1	0	1	1	1	0	0	0	0	0	735853	3920	25.5436	2.92039	3015.13	N	2.88125	Amphibian
20	Borneo	ID	1.42454	114.06	Ansonia latidisca	AMPHIBIA	1	5	1	0	1	1	0	1	1	1	0	0	0	0	0	735853	3920	25.5436	2.92039	3015.13	N	9.47203	Amphibian
20	Borneo	ID	1.42454	114.06	Ansonia platysoma	AMPHIBIA	1	5	1	0	1	1	0	1	1	1	0	0	0	0	0	735853	3920	25.5436	2.92039	3015.13	N	0.946624	Amphibian
20	Borneo	ID	1.42454	114.06	Barbourula kalimantanensis	AMPHIBIA	1	5	1	0	1	1	0	1	1	1	0	0	0	0	0	735853	3920	25.5436	2.92039	3015.13	N	6.43931	Amphibian
20	Borneo	ID	1.42454	114.06	Leptobrachella palmata	AMPHIBIA	1	5	1	0	1	1	0	1	1	1	0	0	0	0	0	735853	3920	25.5436	2.92039	3015.13	N	0.256651	Amphibian
20	Borneo	ID	1.42454	114.06	Pelophryne api	AMPHIBIA	1	5	1	0	1	1	0	1	1	1	0	0	0	0	0	735853	3920	25.5436	2.92039	3015.13	N	0.806601	Amphibian
20	Borneo	ID	1.42454	114.06	Pelophryne linanitensis	AMPHIBIA	1	5	1	0	1	1	0	1	1	1	0	0	0	0	0	735853	3920	25.5436	2.92039	3015.13	N	0.448098	Amphibian
20	Borneo	ID	1.42454	114.06	Pelophryne murudensis	AMPHIBIA	1	5	1	0	1	1	0	1	1	1	0	0	0	0	0	735853	3920	25.5436	2.92039	3015.13	N	1.26139	Amphibian
20	Borneo	ID	1.42454	114.06	Philautus aurantium	AMPHIBIA	1	5	1	0	1	1	0	1	1	1	0	0	0	0	0	735853	3920	25.5436	2.92039	3015.13	N	1.35971	Amphibian
20	Borneo	ID	1.42454	114.06	Philautus disgregus	AMPHIBIA	1	5	1	0	1	1	0	1	1	1	0	0	0	0	0	735853	3920	25.5436	2.92039	3015.13	N	0.771971	Amphibian
20	Borneo	ID	1.42454	114.06	Philautus kerangae	AMPHIBIA	1	5	1	0	1	1	0	1	1	1	0	0	0	0	0	735853	3920	25.5436	2.92039	3015.13	N	3.04432	Amphibian
20	Borneo	ID	1.42454	114.06	Rhacophorus angulirostris	AMPHIBIA	1	5	1	0	1	1	0	1	1	1	0	0	0	0	0	735853	3920	25.5436	2.92039	3015.13	N	7.05623	Amphibian
20	Borneo	ID	1.42454	114.06	Ciconia stormi	AVES	1	5	1	0	1	1	0	1	1	1	0	0	0	0	0	735853	3920	25.5436	2.92039	3015.13	Y	1365	Bird
20	Borneo	ID	1.42454	114.06	Polyplectron schleiermacheri	AVES	1	5	1	0	1	1	0	1	1	1	0	0	0	0	0	735853	3920	25.5436	2.92039	3015.13	Y	379	Bird
20	Borneo	ID	1.42454	114.06	Pseudibis davisoni	AVES	1	5	1	0	1	1	0	1	1	1	0	0	0	0	0	735853	3920	25.5436	2.92039	3015.13	Y	1588	Bird
20	Borneo	ID	1.42454	114.06	Bos javanicus	MAMMALIA	1	5	1	0	1	1	0	1	1	1	0	0	0	0	0	735853	3920	25.5436	2.92039	3015.13	N	700000	TerrMamm
20	Borneo	ID	1.42454	114.06	Chimarrogale phaeura	MAMMALIA	1	5	1	0	1	1	0	1	1	1	0	0	0	0	0	735853	3920	25.5436	2.92039	3015.13	N	31	TerrMamm
20	Borneo	ID	1.42454	114.06	Dicerorhinus sumatrensis	MAMMALIA	1	5	1	0	1	1	0	1	1	1	0	0	0	0	0	735853	3920	25.5436	2.92039	3015.13	N	1266667	TerrMamm
20	Borneo	ID	1.42454	114.06	Elephas maximus	MAMMALIA	1	5	1	0	1	1	0	1	1	1	0	0	0	0	0	735853	3920	25.5436	2.92039	3015.13	N	4000000	TerrMamm
20	Borneo	ID	1.42454	114.06	Hylobates albibarbis	MAMMALIA	1	5	1	0	1	1	0	1	1	1	0	0	0	0	0	735853	3920	25.5436	2.92039	3015.13	N	6000	TerrMamm
20	Borneo	ID	1.42454	114.06	Hylobates muelleri ssp. abbotti	MAMMALIA	1	5	1	0	1	1	0	1	1	1	0	0	0	0	0	735853	3920	25.5436	2.92039	3015.13	N	6000	TerrMamm
20	Borneo	ID	1.42454	114.06	Hylobates muelleri ssp. funereus	MAMMALIA	1	5	1	0	1	1	0	1	1	1	0	0	0	0	0	735853	3920	25.5436	2.92039	3015.13	N	6000	TerrMamm
20	Borneo	ID	1.42454	114.06	Hylobates muelleri ssp. muelleri	MAMMALIA	1	5	1	0	1	1	0	1	1	1	0	0	0	0	0	735853	3920	25.5436	2.92039	3015.13	N	6000	TerrMamm
20	Borneo	ID	1.42454	114.06	Manis javanica	MAMMALIA	1	5	1	0	1	1	0	1	1	1	0	0	0	0	0	735853	3920	25.5436	2.92039	3015.13	N	5850	TerrMamm
20	Borneo	ID	1.42454	114.06	Nasalis larvatus ssp. larvatus	MAMMALIA	1	5	1	0	1	1	0	1	1	1	0	0	0	0	0	735853	3920	25.5436	2.92039	3015.13	N	14500	TerrMamm
20	Borneo	ID	1.42454	114.06	Nasalis larvatus ssp. orientalis	MAMMALIA	1	5	1	0	1	1	0	1	1	1	0	0	0	0	0	735853	3920	25.5436	2.92039	3015.13	N	14500	TerrMamm
20	Borneo	ID	1.42454	114.06	Neofelis diardi ssp. borneensis	MAMMALIA	1	5	1	0	1	1	0	1	1	1	0	0	0	0	0	735853	3920	25.5436	2.92039	3015.13	N	22500	TerrMamm
20	Borneo	ID	1.42454	114.06	Pardofelis badia	MAMMALIA	1	5	1	0	1	1	0	1	1	1	0	0	0	0	0	735853	3920	25.5436	2.92039	3015.13	N	3500	TerrMamm
20	Borneo	ID	1.42454	114.06	Pongo pygmaeus ssp. morio	MAMMALIA	1	5	1	0	1	1	0	1	1	1	0	0	0	0	0	735853	3920	25.5436	2.92039	3015.13	N	87000	TerrMamm
20	Borneo	ID	1.42454	114.06	Pongo pygmaeus ssp. pygmaeus	MAMMALIA	1	5	1	0	1	1	0	1	1	1	0	0	0	0	0	735853	3920	25.5436	2.92039	3015.13	N	87000	TerrMamm
20	Borneo	ID	1.42454	114.06	Pongo pygmaeus ssp. wurmbii	MAMMALIA	1	5	1	0	1	1	0	1	1	1	0	0	0	0	0	735853	3920	25.5436	2.92039	3015.13	N	87000	TerrMamm
20	Borneo	ID	1.42454	114.06	Presbytis chrysomelas ssp. chrysomelas	MAMMALIA	1	5	1	0	1	1	0	1	1	1	0	0	0	0	0	735853	3920	25.5436	2.92039	3015.13	N	5000	TerrMamm
20	Borneo	ID	1.42454	114.06	Presbytis chrysomelas ssp. cruciger	MAMMALIA	1	5	1	0	1	1	0	1	1	1	0	0	0	0	0	735853	3920	25.5436	2.92039	3015.13	N	5000	TerrMamm
20	Borneo	ID	1.42454	114.06	Presbytis hosei ssp. canicrus	MAMMALIA	1	5	1	0	1	1	0	1	1	1	0	0	0	0	0	735853	3920	25.5436	2.92039	3015.13	N	5885	TerrMamm
20	Borneo	ID	1.42454	114.06	Presbytis hosei ssp. sabana	MAMMALIA	1	5	1	0	1	1	0	1	1	1	0	0	0	0	0	735853	3920	25.5436	2.92039	3015.13	N	5885	TerrMamm
20	Borneo	ID	1.42454	114.06	Prionailurus planiceps	MAMMALIA	1	5	1	0	1	1	0	1	1	1	0	0	0	0	0	735853	3920	25.5436	2.92039	3015.13	N	2125	TerrMamm
20	Borneo	ID	1.42454	114.06	Pteromyscus pulverulentus	MAMMALIA	1	5	1	0	1	1	0	1	1	1	0	0	0	0	0	735853	3920	25.5436	2.92039	3015.13	N	193	TerrMamm
20	Borneo	ID	1.42454	114.06	Batagur borneoensis	REPTILIA	1	5	1	0	1	1	0	1	1	1	0	0	0	0	0	735853	3920	25.5436	2.92039	3015.13	N	25169.2	Reptile
20	Borneo	ID	1.42454	114.06	Crocodylus siamensis	REPTILIA	1	5	1	0	1	1	0	1	1	1	0	0	0	0	0	735853	3920	25.5436	2.92039	3015.13	N	9000	Reptile
20	Borneo	ID	1.42454	114.06	Heosemys spinosa	REPTILIA	1	5	1	0	1	1	0	1	1	1	0	0	0	0	0	735853	3920	25.5436	2.92039	3015.13	N	1795.2	Reptile
20	Borneo	ID	1.42454	114.06	Manouria emys	REPTILIA	1	5	1	0	1	1	0	1	1	1	0	0	0	0	0	735853	3920	25.5436	2.92039	3015.13	N	14497.5	Reptile
20	Borneo	ID	1.42454	114.06	Oligodon meyerinkii	REPTILIA	1	5	1	0	1	1	0	1	1	1	0	0	0	0	0	735853	3920	25.5436	2.92039	3015.13	N	31.5782	Reptile
20	Borneo	ID	1.42454	114.06	Orlitia borneensis	REPTILIA	1	5	1	0	1	1	0	1	1	1	0	0	0	0	0	735853	3920	25.5436	2.92039	3015.13	N	51330.6	Reptile
20	Borneo	ID	1.42454	114.06	Pelochelys cantorii	REPTILIA	1	5	1	0	1	1	0	1	1	1	0	0	0	0	0	735853	3920	25.5436	2.92039	3015.13	N	603720	Reptile
20	Borneo	ID	1.42454	114.06	Tomistoma schlegelii	REPTILIA	1	5	1	0	1	1	0	1	1	1	0	0	0	0	0	735853	3920	25.5436	2.92039	3015.13	N	109650	Reptile
30	Madagascar	MG	18.7792	46.8525	Aglyptodactylus laticeps	AMPHIBIA	1	5	1	1	1	1	1	1	0	1	1	1	1	0	0	592495	2744	22.8514	21.8707	1380.14	N	12.5644	Amphibian
30	Madagascar	MG	18.7792	46.8525	Anodonthyla rouxae	AMPHIBIA	1	5	1	1	1	1	1	1	0	1	1	1	1	0	0	592495	2744	22.8514	21.8707	1380.14	N	2.09335	Amphibian
30	Madagascar	MG	18.7792	46.8525	Boehmantis microtympanum	AMPHIBIA	1	5	1	1	1	1	1	1	0	1	1	1	1	0	0	592495	2744	22.8514	21.8707	1380.14	N	35.2624	Amphibian
30	Madagascar	MG	18.7792	46.8525	Boophis tampoka	AMPHIBIA	1	5	1	1	1	1	1	1	0	1	1	1	1	0	0	592495	2744	22.8514	21.8707	1380.14	N	5.36237	Amphibian
30	Madagascar	MG	18.7792	46.8525	Boophis williamsi	AMPHIBIA	1	5	1	1	1	1	1	1	0	1	1	1	1	0	0	592495	2744	22.8514	21.8707	1380.14	N	5.72692	Amphibian
30	Madagascar	MG	18.7792	46.8525	Cophyla berara	AMPHIBIA	1	5	1	1	1	1	1	1	0	1	1	1	1	0	0	592495	2744	22.8514	21.8707	1380.14	N	1.101	Amphibian
30	Madagascar	MG	18.7792	46.8525	Gephyromantis azzurrae	AMPHIBIA	1	5	1	1	1	1	1	1	0	1	1	1	1	0	0	592495	2744	22.8514	21.8707	1380.14	N	5.28845	Amphibian
30	Madagascar	MG	18.7792	46.8525	Gephyromantis corvus	AMPHIBIA	1	5	1	1	1	1	1	1	0	1	1	1	1	0	0	592495	2744	22.8514	21.8707	1380.14	N	4.34803	Amphibian
30	Madagascar	MG	18.7792	46.8525	Gephyromantis horridus	AMPHIBIA	1	5	1	1	1	1	1	1	0	1	1	1	1	0	0	592495	2744	22.8514	21.8707	1380.14	N	2.24484	Amphibian
30	Madagascar	MG	18.7792	46.8525	Gephyromantis runewsweeki	AMPHIBIA	1	5	1	1	1	1	1	1	0	1	1	1	1	0	0	592495	2744	22.8514	21.8707	1380.14	N	0.957467	Amphibian
30	Madagascar	MG	18.7792	46.8525	Gephyromantis silvanus	AMPHIBIA	1	5	1	1	1	1	1	1	0	1	1	1	1	0	0	592495	2744	22.8514	21.8707	1380.14	N	2.34511	Amphibian
30	Madagascar	MG	18.7792	46.8525	Gephyromantis webbi	AMPHIBIA	1	5	1	1	1	1	1	1	0	1	1	1	1	0	0	592495	2744	22.8514	21.8707	1380.14	N	1.82183	Amphibian
30	Madagascar	MG	18.7792	46.8525	Madecassophryne truebae	AMPHIBIA	1	5	1	1	1	1	1	1	0	1	1	1	1	0	0	592495	2744	22.8514	21.8707	1380.14	N	0.867484	Amphibian
30	Madagascar	MG	18.7792	46.8525	Mantella aurantiaca	AMPHIBIA	1	5	1	1	1	1	1	1	0	1	1	1	1	0	0	592495	2744	22.8514	21.8707	1380.14	N	1.41259	Amphibian
30	Madagascar	MG	18.7792	46.8525	Mantella bernhardi	AMPHIBIA	1	5	1	1	1	1	1	1	0	1	1	1	1	0	0	592495	2744	22.8514	21.8707	1380.14	N	0.626025	Amphibian
30	Madagascar	MG	18.7792	46.8525	Mantella cowanii	AMPHIBIA	1	5	1	1	1	1	1	1	0	1	1	1	1	0	0	592495	2744	22.8514	21.8707	1380.14	N	1.33068	Amphibian
30	Madagascar	MG	18.7792	46.8525	Mantella crocea	AMPHIBIA	1	5	1	1	1	1	1	1	0	1	1	1	1	0	0	592495	2744	22.8514	21.8707	1380.14	N	0.679096	Amphibian
30	Madagascar	MG	18.7792	46.8525	Mantella expectata	AMPHIBIA	1	5	1	1	1	1	1	1	0	1	1	1	1	0	0	592495	2744	22.8514	21.8707	1380.14	N	0.946624	Amphibian
30	Madagascar	MG	18.7792	46.8525	Mantella milotympanum	AMPHIBIA	1	5	1	1	1	1	1	1	0	1	1	1	1	0	0	592495	2744	22.8514	21.8707	1380.14	N	1.29441	Amphibian
30	Madagascar	MG	18.7792	46.8525	Mantella viridis	AMPHIBIA	1	5	1	1	1	1	1	1	0	1	1	1	1	0	0	592495	2744	22.8514	21.8707	1380.14	N	1.44036	Amphibian
30	Madagascar	MG	18.7792	46.8525	Mantidactylus madecassus	AMPHIBIA	1	5	1	1	1	1	1	1	0	1	1	1	1	0	0	592495	2744	22.8514	21.8707	1380.14	N	2.3311	Amphibian
30	Madagascar	MG	18.7792	46.8525	Mantidactylus pauliani	AMPHIBIA	1	5	1	1	1	1	1	1	0	1	1	1	1	0	0	592495	2744	22.8514	21.8707	1380.14	N	2.16571	Amphibian
30	Madagascar	MG	18.7792	46.8525	Platypelis alticola	AMPHIBIA	1	5	1	1	1	1	1	1	0	1	1	1	1	0	0	592495	2744	22.8514	21.8707	1380.14	N	4.53576	Amphibian
30	Madagascar	MG	18.7792	46.8525	Platypelis mavomavo	AMPHIBIA	1	5	1	1	1	1	1	1	0	1	1	1	1	0	0	592495	2744	22.8514	21.8707	1380.14	N	3.47482	Amphibian
30	Madagascar	MG	18.7792	46.8525	Platypelis milloti	AMPHIBIA	1	5	1	1	1	1	1	1	0	1	1	1	1	0	0	592495	2744	22.8514	21.8707	1380.14	N	1.63842	Amphibian
30	Madagascar	MG	18.7792	46.8525	Platypelis tetra	AMPHIBIA	1	5	1	1	1	1	1	1	0	1	1	1	1	0	0	592495	2744	22.8514	21.8707	1380.14	N	0.386173	Amphibian
30	Madagascar	MG	18.7792	46.8525	Plethodontohyla brevipes	AMPHIBIA	1	5	1	1	1	1	1	1	0	1	1	1	1	0	0	592495	2744	22.8514	21.8707	1380.14	N	3.8069	Amphibian
30	Madagascar	MG	18.7792	46.8525	Plethodontohyla fonetana	AMPHIBIA	1	5	1	1	1	1	1	1	0	1	1	1	1	0	0	592495	2744	22.8514	21.8707	1380.14	N	25.822	Amphibian
30	Madagascar	MG	18.7792	46.8525	Rhombophryne guentherpetersi	AMPHIBIA	1	5	1	1	1	1	1	1	0	1	1	1	1	0	0	592495	2744	22.8514	21.8707	1380.14	N	3.037	Amphibian
30	Madagascar	MG	18.7792	46.8525	Scaphiophryne boribory	AMPHIBIA	1	5	1	1	1	1	1	1	0	1	1	1	1	0	0	592495	2744	22.8514	21.8707	1380.14	N	14.4773	Amphibian
30	Madagascar	MG	18.7792	46.8525	Scaphiophryne gottlebei	AMPHIBIA	1	5	1	1	1	1	1	1	0	1	1	1	1	0	0	592495	2744	22.8514	21.8707	1380.14	N	3.8069	Amphibian
30	Madagascar	MG	18.7792	46.8525	Spinomantis brunae	AMPHIBIA	1	5	1	1	1	1	1	1	0	1	1	1	1	0	0	592495	2744	22.8514	21.8707	1380.14	N	2.67897	Amphibian
30	Madagascar	MG	18.7792	46.8525	Spinomantis guibei	AMPHIBIA	1	5	1	1	1	1	1	1	0	1	1	1	1	0	0	592495	2744	22.8514	21.8707	1380.14	N	3.6226	Amphibian
30	Madagascar	MG	18.7792	46.8525	Spinomantis microtis	AMPHIBIA	1	5	1	1	1	1	1	1	0	1	1	1	1	0	0	592495	2744	22.8514	21.8707	1380.14	N	5.88878	Amphibian
30	Madagascar	MG	18.7792	46.8525	Stumpffia helenae	AMPHIBIA	1	5	1	1	1	1	1	1	0	1	1	1	1	0	0	592495	2744	22.8514	21.8707	1380.14	N	0.167553	Amphibian
30	Madagascar	MG	18.7792	46.8525	Amaurornis olivieri	AVES	1	5	1	1	1	1	1	1	0	1	1	1	1	0	0	592495	2744	22.8514	21.8707	1380.14	Y	89.5	Bird
30	Madagascar	MG	18.7792	46.8525	Anas bernieri	AVES	1	5	1	1	1	1	1	1	0	1	1	1	1	0	0	592495	2744	22.8514	21.8707	1380.14	Y	362.5	Bird
30	Madagascar	MG	18.7792	46.8525	Anas melleri	AVES	1	5	1	1	1	1	1	1	0	1	1	1	1	0	0	592495	2744	22.8514	21.8707	1380.14	Y	1036	Bird
30	Madagascar	MG	18.7792	46.8525	Ardea humbloti	AVES	1	5	1	1	1	1	1	1	0	1	1	1	1	0	0	592495	2744	22.8514	21.8707	1380.14	Y	1546.5	Bird
30	Madagascar	MG	18.7792	46.8525	Ardeola idae	AVES	1	5	1	1	1	1	1	1	0	1	1	1	1	0	0	592495	2744	22.8514	21.8707	1380.14	Y	300	Bird
30	Madagascar	MG	18.7792	46.8525	Aythya innotata	AVES	1	5	1	1	1	1	1	1	0	1	1	1	1	0	0	592495	2744	22.8514	21.8707	1380.14	Y	685	Bird
30	Madagascar	MG	18.7792	46.8525	Eutriorchis astur	AVES	1	5	1	1	1	1	1	1	0	1	1	1	1	0	0	592495	2744	22.8514	21.8707	1380.14	Y	770	Bird
30	Madagascar	MG	18.7792	46.8525	Monticola erythronotus	AVES	1	5	1	1	1	1	1	1	0	1	1	1	1	0	0	592495	2744	22.8514	21.8707	1380.14	Y	44.35	Bird
30	Madagascar	MG	18.7792	46.8525	Sarothrura watersi	AVES	1	5	1	1	1	1	1	1	0	1	1	1	1	0	0	592495	2744	22.8514	21.8707	1380.14	Y	26.5	Bird
30	Madagascar	MG	18.7792	46.8525	Threskiornis bernieri	AVES	1	5	1	1	1	1	1	1	0	1	1	1	1	0	0	592495	2744	22.8514	21.8707	1380.14	Y	1547	Bird
30	Madagascar	MG	18.7792	46.8525	Xenopirostris damii	AVES	1	5	1	1	1	1	1	1	0	1	1	1	1	0	0	592495	2744	22.8514	21.8707	1380.14	Y	59.5	Bird
30	Madagascar	MG	18.7792	46.8525	Avahi cleesei	MAMMALIA	1	5	1	1	1	1	1	1	0	1	1	1	1	0	0	592495	2744	22.8514	21.8707	1380.14	N	830	TerrMamm
30	Madagascar	MG	18.7792	46.8525	Avahi occidentalis	MAMMALIA	1	5	1	1	1	1	1	1	0	1	1	1	1	0	0	592495	2744	22.8514	21.8707	1380.14	N	800	TerrMamm
30	Madagascar	MG	18.7792	46.8525	Brachytarsomys villosa	MAMMALIA	1	5	1	1	1	1	1	1	0	1	1	1	1	0	0	592495	2744	22.8514	21.8707	1380.14	N	220	TerrMamm
30	Madagascar	MG	18.7792	46.8525	Cryptoprocta spelea	MAMMALIA	1	5	1	1	1	1	1	1	0	1	1	1	1	0	1	592495	2744	22.8514	21.8707	1380.14	N	NA	TerrMamm
30	Madagascar	MG	18.7792	46.8525	Eliurus penicillatus	MAMMALIA	1	5	1	1	1	1	1	1	0	1	1	1	1	0	0	592495	2744	22.8514	21.8707	1380.14	N	100	TerrMamm
30	Madagascar	MG	18.7792	46.8525	Eptesicus malagasyensis	MAMMALIA	1	5	1	1	1	1	1	1	0	1	1	1	1	0	0	592495	2744	22.8514	21.8707	1380.14	Y	3.8	Bat
30	Madagascar	MG	18.7792	46.8525	Eulemur cinereiceps	MAMMALIA	1	5	1	1	1	1	1	1	0	1	1	1	1	0	0	592495	2744	22.8514	21.8707	1380.14	N	2250	TerrMamm
30	Madagascar	MG	18.7792	46.8525	Eulemur macaco ssp. flavifrons	MAMMALIA	1	5	1	1	1	1	1	1	0	1	1	1	1	0	0	592495	2744	22.8514	21.8707	1380.14	N	2250	TerrMamm
30	Madagascar	MG	18.7792	46.8525	Eulemur sanfordi	MAMMALIA	1	5	1	1	1	1	1	1	0	1	1	1	1	0	0	592495	2744	22.8514	21.8707	1380.14	N	3000	TerrMamm
30	Madagascar	MG	18.7792	46.8525	Galidictis grandidieri	MAMMALIA	1	5	1	1	1	1	1	1	0	1	1	1	1	0	0	592495	2744	22.8514	21.8707	1380.14	N	544	TerrMamm
30	Madagascar	MG	18.7792	46.8525	Hapalemur alaotrensis	MAMMALIA	1	5	1	1	1	1	1	1	0	1	1	1	1	0	0	592495	2744	22.8514	21.8707	1380.14	N	935	TerrMamm
30	Madagascar	MG	18.7792	46.8525	Hapalemur aureus	MAMMALIA	1	5	1	1	1	1	1	1	0	1	1	1	1	0	0	592495	2744	22.8514	21.8707	1380.14	N	1400	TerrMamm
30	Madagascar	MG	18.7792	46.8525	Hippopotamus lemerlei	MAMMALIA	1	5	1	1	1	1	1	1	0	1	1	1	1	0	1	592495	2744	22.8514	21.8707	1380.14	N	420000	TerrMamm
30	Madagascar	MG	18.7792	46.8525	Hippopotamus madagascariensis	MAMMALIA	1	5	1	1	1	1	1	1	0	1	1	1	1	0	1	592495	2744	22.8514	21.8707	1380.14	N	420000	TerrMamm
30	Madagascar	MG	18.7792	46.8525	Hypogeomys antimena	MAMMALIA	1	5	1	1	1	1	1	1	0	1	1	1	1	0	0	592495	2744	22.8514	21.8707	1380.14	N	1185	TerrMamm
30	Madagascar	MG	18.7792	46.8525	Indri indri	MAMMALIA	1	5	1	1	1	1	1	1	0	1	1	1	1	0	0	592495	2744	22.8514	21.8707	1380.14	N	8500	TerrMamm
30	Madagascar	MG	18.7792	46.8525	Lepilemur ankaranensis	MAMMALIA	1	5	1	1	1	1	1	1	0	1	1	1	1	0	0	592495	2744	22.8514	21.8707	1380.14	N	750	TerrMamm
30	Madagascar	MG	18.7792	46.8525	Lepilemur septentrionalis	MAMMALIA	1	5	1	1	1	1	1	1	0	1	1	1	1	0	0	592495	2744	22.8514	21.8707	1380.14	N	700	TerrMamm
30	Madagascar	MG	18.7792	46.8525	Macrotarsomys ingens	MAMMALIA	1	5	1	1	1	1	1	1	0	1	1	1	1	0	0	592495	2744	22.8514	21.8707	1380.14	N	55	TerrMamm
30	Madagascar	MG	18.7792	46.8525	Microcebus berthae	MAMMALIA	1	5	1	1	1	1	1	1	0	1	1	1	1	0	0	592495	2744	22.8514	21.8707	1380.14	N	30.6	TerrMamm
30	Madagascar	MG	18.7792	46.8525	Microcebus ravelobensis	MAMMALIA	1	5	1	1	1	1	1	1	0	1	1	1	1	0	0	592495	2744	22.8514	21.8707	1380.14	N	61.75	TerrMamm
30	Madagascar	MG	18.7792	46.8525	Microcebus sambiranensis	MAMMALIA	1	5	1	1	1	1	1	1	0	1	1	1	1	0	0	592495	2744	22.8514	21.8707	1380.14	N	42.25	TerrMamm
30	Madagascar	MG	18.7792	46.8525	Microcebus tavaratra	MAMMALIA	1	5	1	1	1	1	1	1	0	1	1	1	1	0	0	592495	2744	22.8514	21.8707	1380.14	N	56.4	TerrMamm
30	Madagascar	MG	18.7792	46.8525	Microgale jenkinsae	MAMMALIA	1	5	1	1	1	1	1	1	0	1	1	1	1	0	0	592495	2744	22.8514	21.8707	1380.14	N	20.84	TerrMamm
30	Madagascar	MG	18.7792	46.8525	Microgale jobihely	MAMMALIA	1	5	1	1	1	1	1	1	0	1	1	1	1	0	0	592495	2744	22.8514	21.8707	1380.14	N	20.84	TerrMamm
30	Madagascar	MG	18.7792	46.8525	Nesomys lambertoni	MAMMALIA	1	5	1	1	1	1	1	1	0	1	1	1	1	0	0	592495	2744	22.8514	21.8707	1380.14	N	155	TerrMamm
30	Madagascar	MG	18.7792	46.8525	Palaeopropithecus ingens	MAMMALIA	1	5	1	1	1	1	1	1	0	1	1	1	1	0	1	592495	2744	22.8514	21.8707	1380.14	N	6500	TerrMamm
30	Madagascar	MG	18.7792	46.8525	Prolemur simus	MAMMALIA	1	5	1	1	1	1	1	1	0	1	1	1	1	0	0	592495	2744	22.8514	21.8707	1380.14	N	2250	TerrMamm
30	Madagascar	MG	18.7792	46.8525	Propithecus candidus	MAMMALIA	1	5	1	1	1	1	1	1	0	1	1	1	1	0	0	592495	2744	22.8514	21.8707	1380.14	N	6000	TerrMamm
30	Madagascar	MG	18.7792	46.8525	Propithecus coquereli	MAMMALIA	1	5	1	1	1	1	1	1	0	1	1	1	1	0	0	592495	2744	22.8514	21.8707	1380.14	N	4000	TerrMamm
30	Madagascar	MG	18.7792	46.8525	Propithecus coronatus	MAMMALIA	1	5	1	1	1	1	1	1	0	1	1	1	1	0	0	592495	2744	22.8514	21.8707	1380.14	N	3480	TerrMamm
30	Madagascar	MG	18.7792	46.8525	Propithecus diadema	MAMMALIA	1	5	1	1	1	1	1	1	0	1	1	1	1	0	0	592495	2744	22.8514	21.8707	1380.14	N	6000	TerrMamm
30	Madagascar	MG	18.7792	46.8525	Propithecus edwardsi	MAMMALIA	1	5	1	1	1	1	1	1	0	1	1	1	1	0	0	592495	2744	22.8514	21.8707	1380.14	N	5750	TerrMamm
30	Madagascar	MG	18.7792	46.8525	Propithecus perrieri	MAMMALIA	1	5	1	1	1	1	1	1	0	1	1	1	1	0	0	592495	2744	22.8514	21.8707	1380.14	N	4850	TerrMamm
30	Madagascar	MG	18.7792	46.8525	Propithecus tattersalli	MAMMALIA	1	5	1	1	1	1	1	1	0	1	1	1	1	0	0	592495	2744	22.8514	21.8707	1380.14	N	3000	TerrMamm
30	Madagascar	MG	18.7792	46.8525	Varecia rubra	MAMMALIA	1	5	1	1	1	1	1	1	0	1	1	1	1	0	0	592495	2744	22.8514	21.8707	1380.14	N	3450	TerrMamm
30	Madagascar	MG	18.7792	46.8525	Varecia variegata ssp. editorum	MAMMALIA	1	5	1	1	1	1	1	1	0	1	1	1	1	0	0	592495	2744	22.8514	21.8707	1380.14	N	3850	TerrMamm
30	Madagascar	MG	18.7792	46.8525	Varecia variegata ssp. subcincta	MAMMALIA	1	5	1	1	1	1	1	1	0	1	1	1	1	0	0	592495	2744	22.8514	21.8707	1380.14	N	3850	TerrMamm
30	Madagascar	MG	18.7792	46.8525	Varecia variegata ssp. variegata	MAMMALIA	1	5	1	1	1	1	1	1	0	1	1	1	1	0	0	592495	2744	22.8514	21.8707	1380.14	N	3850	TerrMamm
30	Madagascar	MG	18.7792	46.8525	Voalavo antsahabensis	MAMMALIA	1	5	1	1	1	1	1	1	0	1	1	1	1	0	0	592495	2744	22.8514	21.8707	1380.14	N	21.65	TerrMamm
30	Madagascar	MG	18.7792	46.8525	Astrochelys radiata	REPTILIA	1	5	1	1	1	1	1	1	0	1	1	1	1	0	0	592495	2744	22.8514	21.8707	1380.14	N	7954.37	Reptile
30	Madagascar	MG	18.7792	46.8525	Astrochelys yniphora	REPTILIA	1	5	1	1	1	1	1	1	0	1	1	1	1	0	0	592495	2744	22.8514	21.8707	1380.14	N	9662.62	Reptile
30	Madagascar	MG	18.7792	46.8525	Erymnochelys madagascariensis	REPTILIA	1	5	1	1	1	1	1	1	0	1	1	1	1	0	0	592495	2744	22.8514	21.8707	1380.14	N	14497.5	Reptile
30	Madagascar	MG	18.7792	46.8525	Phelsuma antanosy	REPTILIA	1	5	1	1	1	1	1	1	0	1	1	1	1	0	0	592495	2744	22.8514	21.8707	1380.14	N	2.20511	Reptile
30	Madagascar	MG	18.7792	46.8525	Phelsuma pronki	REPTILIA	1	5	1	1	1	1	1	1	0	1	1	1	1	0	0	592495	2744	22.8514	21.8707	1380.14	N	3.75225	Reptile
30	Madagascar	MG	18.7792	46.8525	Pseudoacontias angelorum	REPTILIA	1	5	1	1	1	1	1	1	0	1	1	1	1	0	0	592495	2744	22.8514	21.8707	1380.14	N	258.793	Reptile
30	Madagascar	MG	18.7792	46.8525	Pseudoxyrhopus kely	REPTILIA	1	5	1	1	1	1	1	1	0	1	1	1	1	0	0	592495	2744	22.8514	21.8707	1380.14	N	2.80227	Reptile
30	Madagascar	MG	18.7792	46.8525	Pyxis arachnoides	REPTILIA	1	5	1	1	1	1	1	1	0	1	1	1	1	0	0	592495	2744	22.8514	21.8707	1380.14	N	252.92	Reptile
30	Madagascar	MG	18.7792	46.8525	Pyxis planicauda	REPTILIA	1	5	1	1	1	1	1	1	0	1	1	1	1	0	0	592495	2744	22.8514	21.8707	1380.14	N	419.736	Reptile
30	Madagascar	MG	18.7792	46.8525	Stenophis inopinae	REPTILIA	1	5	1	1	1	1	1	1	0	1	1	1	1	0	0	592495	2744	22.8514	21.8707	1380.14	N	60.8263	Reptile
50	Sumatra	ID	0.142111	100.641	Philautus similis	AMPHIBIA	1	5	0	0	1	1	0	1	1	0	0	0	0	0	0	430802	3605	25.3355	3.20934	2609.58	N	1.88939	Amphibian
50	Sumatra	ID	0.142111	100.641	Cairina scutulata	AVES	1	5	0	0	1	1	0	1	1	0	0	0	0	0	0	430802	3605	25.3355	3.20934	2609.58	Y	3002.5	Bird
50	Sumatra	ID	0.142111	100.641	Carpococcyx viridis	AVES	1	5	0	0	1	1	0	1	1	0	0	0	0	0	0	430802	3605	25.3355	3.20934	2609.58	Y	497.5	Bird
50	Sumatra	ID	0.142111	100.641	Ciconia stormi	AVES	1	5	0	0	1	1	0	1	1	0	0	0	0	0	0	430802	3605	25.3355	3.20934	2609.58	Y	1365	Bird
50	Sumatra	ID	0.142111	100.641	Cyornis ruckii	AVES	1	5	0	0	1	1	0	1	1	0	0	0	0	0	1	430802	3605	25.3355	3.20934	2609.58	Y	21.05	Bird
50	Sumatra	ID	0.142111	100.641	Cuon alpinus	MAMMALIA	1	5	0	0	1	1	0	1	1	0	0	0	0	0	0	430802	3605	25.3355	3.20934	2609.58	N	19000	TerrMamm
50	Sumatra	ID	0.142111	100.641	Dicerorhinus sumatrensis	MAMMALIA	1	5	0	0	1	1	0	1	1	0	0	0	0	0	0	430802	3605	25.3355	3.20934	2609.58	N	1266667	TerrMamm
50	Sumatra	ID	0.142111	100.641	Elephas maximus	MAMMALIA	1	5	0	0	1	1	0	1	1	0	0	0	0	0	0	430802	3605	25.3355	3.20934	2609.58	N	4000000	TerrMamm
50	Sumatra	ID	0.142111	100.641	Hylobates agilis	MAMMALIA	1	5	0	0	1	1	0	1	1	0	0	0	0	0	0	430802	3605	25.3355	3.20934	2609.58	N	5000	TerrMamm
50	Sumatra	ID	0.142111	100.641	Hylobates lar ssp. vestitus	MAMMALIA	1	5	0	0	1	1	0	1	1	0	0	0	0	0	0	430802	3605	25.3355	3.20934	2609.58	N	5250	TerrMamm
50	Sumatra	ID	0.142111	100.641	Manis javanica	MAMMALIA	1	5	0	0	1	1	0	1	1	0	0	0	0	0	0	430802	3605	25.3355	3.20934	2609.58	N	5850	TerrMamm
50	Sumatra	ID	0.142111	100.641	Neofelis diardi ssp. diardi	MAMMALIA	1	5	0	0	1	1	0	1	1	0	0	0	0	0	0	430802	3605	25.3355	3.20934	2609.58	N	22500	TerrMamm
50	Sumatra	ID	0.142111	100.641	Panthera tigris ssp. sumatrae	MAMMALIA	1	5	0	0	1	1	0	1	1	0	0	0	0	0	0	430802	3605	25.3355	3.20934	2609.58	N	162564	TerrMamm
50	Sumatra	ID	0.142111	100.641	Pongo abelii	MAMMALIA	1	5	0	0	1	1	0	1	1	0	0	0	0	0	0	430802	3605	25.3355	3.20934	2609.58	N	60000	TerrMamm
50	Sumatra	ID	0.142111	100.641	Presbytis melalophos ssp. mitrata	MAMMALIA	1	5	0	0	1	1	0	1	1	0	0	0	0	0	0	430802	3605	25.3355	3.20934	2609.58	N	6000	TerrMamm
50	Sumatra	ID	0.142111	100.641	Presbytis melalophos ssp. sumatranus	MAMMALIA	1	5	0	0	1	1	0	1	1	0	0	0	0	0	0	430802	3605	25.3355	3.20934	2609.58	N	6000	TerrMamm
50	Sumatra	ID	0.142111	100.641	Prionailurus planiceps	MAMMALIA	1	5	0	0	1	1	0	1	1	0	0	0	0	0	0	430802	3605	25.3355	3.20934	2609.58	N	2125	TerrMamm
50	Sumatra	ID	0.142111	100.641	Pteromyscus pulverulentus	MAMMALIA	1	5	0	0	1	1	0	1	1	0	0	0	0	0	0	430802	3605	25.3355	3.20934	2609.58	N	193	TerrMamm
50	Sumatra	ID	0.142111	100.641	Symphalangus syndactylus	MAMMALIA	1	5	0	0	1	1	0	1	1	0	0	0	0	0	0	430802	3605	25.3355	3.20934	2609.58	N	11000	TerrMamm
50	Sumatra	ID	0.142111	100.641	Tapirus indicus	MAMMALIA	1	5	0	0	1	1	0	1	1	0	0	0	0	0	0	430802	3605	25.3355	3.20934	2609.58	N	300000	TerrMamm
50	Sumatra	ID	0.142111	100.641	Tarsius bancanus ssp. bancanus	MAMMALIA	1	5	0	0	1	1	0	1	1	0	0	0	0	0	0	430802	3605	25.3355	3.20934	2609.58	N	77.6	TerrMamm
50	Sumatra	ID	0.142111	100.641	Batagur borneoensis	REPTILIA	1	5	0	0	1	1	0	1	1	0	0	0	0	0	0	430802	3605	25.3355	3.20934	2609.58	N	25169.2	Reptile
50	Sumatra	ID	0.142111	100.641	Chitra chitra	REPTILIA	1	5	0	0	1	1	0	1	1	0	0	0	0	0	0	430802	3605	25.3355	3.20934	2609.58	N	159725	Reptile
50	Sumatra	ID	0.142111	100.641	Heosemys spinosa	REPTILIA	1	5	0	0	1	1	0	1	1	0	0	0	0	0	0	430802	3605	25.3355	3.20934	2609.58	N	1795.2	Reptile
50	Sumatra	ID	0.142111	100.641	Manouria emys	REPTILIA	1	5	0	0	1	1	0	1	1	0	0	0	0	0	0	430802	3605	25.3355	3.20934	2609.58	N	14497.5	Reptile
50	Sumatra	ID	0.142111	100.641	Orlitia borneensis	REPTILIA	1	5	0	0	1	1	0	1	1	0	0	0	0	0	0	430802	3605	25.3355	3.20934	2609.58	N	51330.6	Reptile
50	Sumatra	ID	0.142111	100.641	Pelochelys cantorii	REPTILIA	1	5	0	0	1	1	0	1	1	0	0	0	0	0	0	430802	3605	25.3355	3.20934	2609.58	N	603720	Reptile
50	Sumatra	ID	0.142111	100.641	Tomistoma schlegelii	REPTILIA	1	5	0	0	1	1	0	1	1	0	0	0	0	0	0	430802	3605	25.3355	3.20934	2609.58	N	109650	Reptile
60	Honshu	JP	37.4908	139.836	Hynobius abei	AMPHIBIA	1	5	1	1	0	1	0	1	1	1	0	1	1	1	0	227899	3671	11.3636	83.1364	1728.01	N	3.71535	Amphibian
60	Honshu	JP	37.4908	139.836	Hynobius hidamontanus	AMPHIBIA	1	5	1	1	0	1	0	1	1	1	0	1	1	1	0	227899	3671	11.3636	83.1364	1728.01	N	2.28168	Amphibian
60	Honshu	JP	37.4908	139.836	Hynobius takedai	AMPHIBIA	1	5	1	1	0	1	0	1	1	1	0	1	1	1	0	227899	3671	11.3636	83.1364	1728.01	N	3.5612	Amphibian
60	Honshu	JP	37.4908	139.836	Gorsachius goisagi	AVES	1	5	1	1	0	1	0	1	1	1	0	1	1	1	0	227899	3671	11.3636	83.1364	1728.01	Y	527	Bird
60	Honshu	JP	37.4908	139.836	Eptesicus japonensis	MAMMALIA	1	5	1	1	0	1	0	1	1	1	0	1	1	1	0	227899	3671	11.3636	83.1364	1728.01	Y	13	Bat
60	Honshu	JP	37.4908	139.836	Mogera etigo	MAMMALIA	1	5	1	1	0	1	0	1	1	1	0	1	1	1	0	227899	3671	11.3636	83.1364	1728.01	N	99.3	TerrMamm
60	Honshu	JP	37.4908	139.836	Pipistrellus endoi	MAMMALIA	1	5	1	1	0	1	0	1	1	1	0	1	1	1	0	227899	3671	11.3636	83.1364	1728.01	Y	11.5	Bat
100	Sulawesi	ID	1.97544	121.441	Limnonectes arathooni	AMPHIBIA	1	5	0	0	1	0	0	1	1	0	0	1	0	1	0	170493	3306	23.8399	4.51907	2150.78	N	2.08606	Amphibian
100	Sulawesi	ID	1.97544	121.441	Limnonectes microtympanum	AMPHIBIA	1	5	0	0	1	0	0	1	1	0	0	1	0	1	0	170493	3306	23.8399	4.51907	2150.78	N	23.2894	Amphibian
100	Sulawesi	ID	1.97544	121.441	Cacatua sulphurea	AVES	1	5	0	0	1	0	0	1	1	0	0	1	0	1	0	170493	3306	23.8399	4.51907	2150.78	Y	298	Bird
100	Sulawesi	ID	1.97544	121.441	Cyornis sanfordi	AVES	1	5	0	0	1	0	0	1	1	0	0	1	0	1	0	170493	3306	23.8399	4.51907	2150.78	Y	18.5	Bird
100	Sulawesi	ID	1.97544	121.441	Ficedula bonthaina	AVES	1	5	0	0	1	0	0	1	1	0	0	1	0	1	0	170493	3306	23.8399	4.51907	2150.78	Y	8.4	Bird
100	Sulawesi	ID	1.97544	121.441	Macrocephalon maleo	AVES	1	5	0	0	1	0	0	1	1	0	0	1	0	1	0	170493	3306	23.8399	4.51907	2150.78	Y	1561.5	Bird
100	Sulawesi	ID	1.97544	121.441	Bubalus depressicornis	MAMMALIA	1	5	0	0	1	0	0	1	1	0	0	1	0	1	0	170493	3306	23.8399	4.51907	2150.78	N	157500	TerrMamm
100	Sulawesi	ID	1.97544	121.441	Bubalus quarlesi	MAMMALIA	1	5	0	0	1	0	0	1	1	0	0	1	0	1	0	170493	3306	23.8399	4.51907	2150.78	N	225000	TerrMamm
100	Sulawesi	ID	1.97544	121.441	Bunomys coelestis	MAMMALIA	1	5	0	0	1	0	0	1	1	0	0	1	0	1	0	170493	3306	23.8399	4.51907	2150.78	N	120	TerrMamm
100	Sulawesi	ID	1.97544	121.441	Macaca maura	MAMMALIA	1	5	0	0	1	0	0	1	1	0	0	1	0	1	0	170493	3306	23.8399	4.51907	2150.78	N	7280	TerrMamm
100	Sulawesi	ID	1.97544	121.441	Macaca nigra	MAMMALIA	1	5	0	0	1	0	0	1	1	0	0	1	0	1	0	170493	3306	23.8399	4.51907	2150.78	N	7700	TerrMamm
100	Sulawesi	ID	1.97544	121.441	Neopteryx frosti	MAMMALIA	1	5	0	0	1	0	0	1	1	0	0	1	0	1	0	170493	3306	23.8399	4.51907	2150.78	Y	220	Bat
100	Sulawesi	ID	1.97544	121.441	Heosemys spinosa	REPTILIA	1	5	0	0	1	0	0	1	1	0	0	1	0	1	0	170493	3306	23.8399	4.51907	2150.78	N	1795.2	Reptile
100	Sulawesi	ID	1.97544	121.441	Indotestudo forstenii	REPTILIA	1	5	0	0	1	0	0	1	1	0	0	1	0	1	0	170493	3306	23.8399	4.51907	2150.78	N	3972.4	Reptile
100	Sulawesi	ID	1.97544	121.441	Leucocephalon yuwonoi	REPTILIA	1	5	0	0	1	0	0	1	1	0	0	1	0	1	0	170493	3306	23.8399	4.51907	2150.78	N	2394.58	Reptile
100	Sulawesi	ID	1.97544	121.441	Manouria emys	REPTILIA	1	5	0	0	1	0	0	1	1	0	0	1	0	1	0	170493	3306	23.8399	4.51907	2150.78	N	14497.5	Reptile
110	South Island	NZ	43.5888	170.372	Leiopelma hamiltoni	AMPHIBIA	1	5	0	1	1	1	0	1	0	0	1	1	1	1	1	149955	2943	8.51669	37.8976	1716.57	N	5.19841	Amphibian
110	South Island	NZ	43.5888	170.372	Litoria raniformis	AMPHIBIA	1	5	0	1	1	1	0	1	0	0	1	1	1	1	0	149955	2943	8.51669	37.8976	1716.57	N	77.4347	Amphibian
110	South Island	NZ	43.5888	170.372	Anas chlorotis	AVES	1	5	0	1	1	1	0	1	0	0	1	1	1	1	0	149955	2943	8.51669	37.8976	1716.57	Y	582	Bird
110	South Island	NZ	43.5888	170.372	Botaurus poiciloptilus	AVES	1	5	0	1	1	1	0	1	0	0	1	1	1	1	0	149955	2943	8.51669	37.8976	1716.57	Y	1328	Bird
110	South Island	NZ	43.5888	170.372	Callaeas cinereus	AVES	1	5	0	1	1	1	0	1	0	0	1	1	1	1	1	149955	2943	8.51669	37.8976	1716.57	Y	225.5	Bird
110	South Island	NZ	43.5888	170.372	Charadrius obscurus	AVES	1	5	0	1	1	1	0	1	0	0	1	1	1	1	1	149955	2943	8.51669	37.8976	1716.57	Y	148.5	Bird
110	South Island	NZ	43.5888	170.372	Coturnix novaezelandiae	AVES	1	5	0	1	1	1	0	1	0	0	1	1	1	1	1	149955	2943	8.51669	37.8976	1716.57	Y	100	Bird
110	South Island	NZ	43.5888	170.372	Cyanoramphus malherbi	AVES	1	5	0	1	1	1	0	1	0	0	1	1	1	1	0	149955	2943	8.51669	37.8976	1716.57	Y	46	Bird
110	South Island	NZ	43.5888	170.372	Diomedea sanfordi	AVES	1	5	0	1	1	1	0	1	0	0	1	1	1	1	0	149955	2943	8.51669	37.8976	1716.57	Y	6665	Bird
110	South Island	NZ	43.5888	170.372	Himantopus novaezelandiae	AVES	1	5	0	1	1	1	0	1	0	0	1	1	1	1	0	149955	2943	8.51669	37.8976	1716.57	Y	195	Bird
110	South Island	NZ	43.5888	170.372	Hymenolaimus malacorhynchos	AVES	1	5	0	1	1	1	0	1	0	0	1	1	1	1	0	149955	2943	8.51669	37.8976	1716.57	Y	825	Bird
110	South Island	NZ	43.5888	170.372	Ixobrychus novaezelandiae	AVES	1	5	0	1	1	1	0	1	0	0	1	1	1	1	1	149955	2943	8.51669	37.8976	1716.57	Y	150	Bird
110	South Island	NZ	43.5888	170.372	Larus bulleri	AVES	1	5	0	1	1	1	0	1	0	0	1	1	1	1	0	149955	2943	8.51669	37.8976	1716.57	Y	193	Bird
110	South Island	NZ	43.5888	170.372	Megadyptes antipodes	AVES	1	5	0	1	1	1	0	1	0	0	1	1	1	1	0	149955	2943	8.51669	37.8976	1716.57	N	5330	BirdNoFl
110	South Island	NZ	43.5888	170.372	Mergus australis	AVES	1	5	0	1	1	1	0	1	0	0	1	1	1	1	1	149955	2943	8.51669	37.8976	1716.57	Y	1000	Bird
110	South Island	NZ	43.5888	170.372	Mohoua ochrocephala	AVES	1	5	0	1	1	1	0	1	0	0	1	1	1	1	0	149955	2943	8.51669	37.8976	1716.57	Y	27.75	Bird
110	South Island	NZ	43.5888	170.372	Nestor meridionalis	AVES	1	5	0	1	1	1	0	1	0	0	1	1	1	1	0	149955	2943	8.51669	37.8976	1716.57	Y	456.5	Bird
110	South Island	NZ	43.5888	170.372	Porphyrio hochstetteri	AVES	1	5	0	1	1	1	0	1	0	0	1	1	1	1	0	149955	2943	8.51669	37.8976	1716.57	N	2550	BirdNoFl
110	South Island	NZ	43.5888	170.372	Puffinus huttoni	AVES	1	5	0	1	1	1	0	1	0	0	1	1	1	1	0	149955	2943	8.51669	37.8976	1716.57	Y	364	Bird
110	South Island	NZ	43.5888	170.372	Sceloglaux albifacies	AVES	1	5	0	1	1	1	0	1	0	0	1	1	1	1	1	149955	2943	8.51669	37.8976	1716.57	Y	NA	Bird
110	South Island	NZ	43.5888	170.372	Sterna albostriata	AVES	1	5	0	1	1	1	0	1	0	0	1	1	1	1	0	149955	2943	8.51669	37.8976	1716.57	Y	93	Bird
110	South Island	NZ	43.5888	170.372	Thinornis novaeseelandiae	AVES	1	5	0	1	1	1	0	1	0	0	1	1	1	1	1	149955	2943	8.51669	37.8976	1716.57	Y	60.5	Bird
110	South Island	NZ	43.5888	170.372	Traversia lyalli	AVES	1	5	0	1	1	1	0	1	0	0	1	1	1	1	1	149955	2943	8.51669	37.8976	1716.57	Y	16	Bird
110	South Island	NZ	43.5888	170.372	Turnagra capensis	AVES	1	5	0	1	1	1	0	1	0	0	1	1	1	1	1	149955	2943	8.51669	37.8976	1716.57	Y	NA	Bird
110	South Island	NZ	43.5888	170.372	Xenicus longipes	AVES	1	5	0	1	1	1	0	1	0	0	1	1	1	1	1	149955	2943	8.51669	37.8976	1716.57	Y	16	Bird
110	South Island	NZ	43.5888	170.372	Mystacina robusta	MAMMALIA	1	5	0	1	1	1	0	1	0	0	1	1	1	1	1	149955	2943	8.51669	37.8976	1716.57	Y	30	Bat
110	South Island	NZ	43.5888	170.372	Oligosoma otagense	REPTILIA	1	5	0	1	1	1	0	1	0	0	1	1	1	1	0	149955	2943	8.51669	37.8976	1716.57	N	46	Reptile
120	Java	ID	7.32836	109.905	Leptophryne cruentata	AMPHIBIA	1	5	0	0	1	1	1	1	1	0	0	0	0	0	0	127207	3455	24.913	4.88635	2540.51	N	2.96135	Amphibian
120	Java	ID	7.32836	109.905	Apalharpactes reinwardtii	AVES	1	5	0	0	1	1	1	1	1	0	0	0	0	0	0	127207	3455	24.913	4.88635	2540.51	Y	80.8	Bird
120	Java	ID	7.32836	109.905	Nisaetus bartelsi	AVES	1	5	0	0	1	1	1	1	1	0	0	0	0	0	0	127207	3455	24.913	4.88635	2540.51	Y	830	Bird
120	Java	ID	7.32836	109.905	Pavo muticus	AVES	1	5	0	0	1	1	1	1	1	0	0	0	0	0	0	127207	3455	24.913	4.88635	2540.51	Y	3030	Bird
120	Java	ID	7.32836	109.905	Sturnus melanopterus	AVES	1	5	0	0	1	1	1	1	1	0	0	0	0	0	0	127207	3455	24.913	4.88635	2540.51	Y	88.15	Bird
120	Java	ID	7.32836	109.905	Vanellus macropterus	AVES	1	5	0	0	1	1	1	1	1	0	0	0	0	0	1	127207	3455	24.913	4.88635	2540.51	Y	325	Bird
120	Java	ID	7.32836	109.905	Axis kuhlii	MAMMALIA	1	5	0	0	1	1	1	1	1	0	0	0	0	0	1	127207	3455	24.913	4.88635	2540.51	N	55000	TerrMamm
120	Java	ID	7.32836	109.905	Bos javanicus	MAMMALIA	1	5	0	0	1	1	1	1	1	0	0	0	0	0	0	127207	3455	24.913	4.88635	2540.51	N	700000	TerrMamm
120	Java	ID	7.32836	109.905	Cuon alpinus	MAMMALIA	1	5	0	0	1	1	1	1	1	0	0	0	0	0	0	127207	3455	24.913	4.88635	2540.51	N	19000	TerrMamm
120	Java	ID	7.32836	109.905	Elephas maximus	MAMMALIA	1	5	0	0	1	1	1	1	1	0	0	0	0	0	1	127207	3455	24.913	4.88635	2540.51	N	4000000	TerrMamm
120	Java	ID	7.32836	109.905	Hylobates moloch	MAMMALIA	1	5	0	0	1	1	1	1	1	0	0	0	0	0	0	127207	3455	24.913	4.88635	2540.51	N	6500	TerrMamm
120	Java	ID	7.32836	109.905	Manis javanica	MAMMALIA	1	5	0	0	1	1	1	1	1	0	0	0	0	0	0	127207	3455	24.913	4.88635	2540.51	N	5850	TerrMamm
120	Java	ID	7.32836	109.905	Nycticebus javanicus	MAMMALIA	1	5	0	0	1	1	1	1	1	0	0	0	0	0	0	127207	3455	24.913	4.88635	2540.51	N	1187.5	TerrMamm
120	Java	ID	7.32836	109.905	Panthera pardus ssp. melas	MAMMALIA	1	5	0	0	1	1	1	1	1	0	0	0	0	0	0	127207	3455	24.913	4.88635	2540.51	N	55615	TerrMamm
120	Java	ID	7.32836	109.905	Presbytis comata	MAMMALIA	1	5	0	0	1	1	1	1	1	0	0	0	0	0	0	127207	3455	24.913	4.88635	2540.51	N	7000	TerrMamm
120	Java	ID	7.32836	109.905	Rhinoceros sondaicus	MAMMALIA	1	5	0	0	1	1	1	1	1	0	0	0	0	0	0	127207	3455	24.913	4.88635	2540.51	N	1750000	TerrMamm
120	Java	ID	7.32836	109.905	Sus verrucosus	MAMMALIA	1	5	0	0	1	1	1	1	1	0	0	0	0	0	0	127207	3455	24.913	4.88635	2540.51	N	114000	TerrMamm
120	Java	ID	7.32836	109.905	Chitra chitra	REPTILIA	1	5	0	0	1	1	1	1	1	0	0	0	0	0	0	127207	3455	24.913	4.88635	2540.51	N	159725	Reptile
120	Java	ID	7.32836	109.905	Heosemys spinosa	REPTILIA	1	5	0	0	1	1	1	1	1	0	0	0	0	0	0	127207	3455	24.913	4.88635	2540.51	N	1795.2	Reptile
120	Java	ID	7.32836	109.905	Pelochelys cantorii	REPTILIA	1	5	0	0	1	1	1	1	1	0	0	0	0	0	0	127207	3455	24.913	4.88635	2540.51	N	603720	Reptile
130	North Island	NZ	38.0059	175.598	Leiopelma archeyi	AMPHIBIA	1	5	0	1	1	1	0	1	0	0	1	1	1	1	0	113886	2690	12.6568	33.7307	1613.87	N	2.0896	Amphibian
130	North Island	NZ	38.0059	175.598	Leiopelma hamiltoni	AMPHIBIA	1	5	0	1	1	1	0	1	0	0	1	1	1	1	1	113886	2690	12.6568	33.7307	1613.87	N	5.19841	Amphibian
130	North Island	NZ	38.0059	175.598	Litoria raniformis	AMPHIBIA	1	5	0	1	1	1	0	1	0	0	1	1	1	1	0	113886	2690	12.6568	33.7307	1613.87	N	77.4347	Amphibian
130	North Island	NZ	38.0059	175.598	Anas chlorotis	AVES	1	5	0	1	1	1	0	1	0	0	1	1	1	1	0	113886	2690	12.6568	33.7307	1613.87	Y	582	Bird
130	North Island	NZ	38.0059	175.598	Apteryx mantelli	AVES	1	5	0	1	1	1	0	1	0	0	1	1	1	1	0	113886	2690	12.6568	33.7307	1613.87	N	2785	BirdNoFl
130	North Island	NZ	38.0059	175.598	Botaurus poiciloptilus	AVES	1	5	0	1	1	1	0	1	0	0	1	1	1	1	0	113886	2690	12.6568	33.7307	1613.87	Y	1328	Bird
130	North Island	NZ	38.0059	175.598	Callaeas cinereus	AVES	1	5	0	1	1	1	0	1	0	0	1	1	1	1	0	113886	2690	12.6568	33.7307	1613.87	Y	225.5	Bird
130	North Island	NZ	38.0059	175.598	Charadrius obscurus	AVES	1	5	0	1	1	1	0	1	0	0	1	1	1	1	0	113886	2690	12.6568	33.7307	1613.87	Y	148.5	Bird
130	North Island	NZ	38.0059	175.598	Coturnix novaezelandiae	AVES	1	5	0	1	1	1	0	1	0	0	1	1	1	1	1	113886	2690	12.6568	33.7307	1613.87	Y	100	Bird
130	North Island	NZ	38.0059	175.598	Heteralocha acutirostris	AVES	1	5	0	1	1	1	0	1	0	0	1	1	1	1	1	113886	2690	12.6568	33.7307	1613.87	Y	225	Bird
130	North Island	NZ	38.0059	175.598	Himantopus novaezelandiae	AVES	1	5	0	1	1	1	0	1	0	0	1	1	1	1	1	113886	2690	12.6568	33.7307	1613.87	Y	195	Bird
130	North Island	NZ	38.0059	175.598	Hymenolaimus malacorhynchos	AVES	1	5	0	1	1	1	0	1	0	0	1	1	1	1	0	113886	2690	12.6568	33.7307	1613.87	Y	825	Bird
130	North Island	NZ	38.0059	175.598	Ixobrychus novaezelandiae	AVES	1	5	0	1	1	1	0	1	0	0	1	1	1	1	1	113886	2690	12.6568	33.7307	1613.87	Y	150	Bird
130	North Island	NZ	38.0059	175.598	Larus bulleri	AVES	1	5	0	1	1	1	0	1	0	0	1	1	1	1	0	113886	2690	12.6568	33.7307	1613.87	Y	193	Bird
130	North Island	NZ	38.0059	175.598	Mergus australis	AVES	1	5	0	1	1	1	0	1	0	0	1	1	1	1	1	113886	2690	12.6568	33.7307	1613.87	Y	1000	Bird
130	North Island	NZ	38.0059	175.598	Nestor meridionalis	AVES	1	5	0	1	1	1	0	1	0	0	1	1	1	1	0	113886	2690	12.6568	33.7307	1613.87	Y	456.5	Bird
130	North Island	NZ	38.0059	175.598	Porphyrio hochstetteri	AVES	1	5	0	1	1	1	0	1	0	0	1	1	1	1	1	113886	2690	12.6568	33.7307	1613.87	N	2550	BirdNoFl
130	North Island	NZ	38.0059	175.598	Porphyrio mantelli	AVES	1	5	0	1	1	1	0	1	0	0	1	1	1	1	1	113886	2690	12.6568	33.7307	1613.87	N	800	BirdNoFl
130	North Island	NZ	38.0059	175.598	Sceloglaux albifacies	AVES	1	5	0	1	1	1	0	1	0	0	1	1	1	1	1	113886	2690	12.6568	33.7307	1613.87	Y	NA	Bird
130	North Island	NZ	38.0059	175.598	Thinornis novaeseelandiae	AVES	1	5	0	1	1	1	0	1	0	0	1	1	1	1	1	113886	2690	12.6568	33.7307	1613.87	Y	60.5	Bird
130	North Island	NZ	38.0059	175.598	Traversia lyalli	AVES	1	5	0	1	1	1	0	1	0	0	1	1	1	1	1	113886	2690	12.6568	33.7307	1613.87	Y	16	Bird
130	North Island	NZ	38.0059	175.598	Turnagra tanagra	AVES	1	5	0	1	1	1	0	1	0	0	1	1	1	1	1	113886	2690	12.6568	33.7307	1613.87	Y	NA	Bird
130	North Island	NZ	38.0059	175.598	Xenicus longipes	AVES	1	5	0	1	1	1	0	1	0	0	1	1	1	1	1	113886	2690	12.6568	33.7307	1613.87	Y	16	Bird
130	North Island	NZ	38.0059	175.598	Mystacina robusta	MAMMALIA	1	5	0	1	1	1	0	1	0	0	1	1	1	1	1	113886	2690	12.6568	33.7307	1613.87	Y	30	Bat
130	North Island	NZ	38.0059	175.598	Hoplodactylus delcourti	REPTILIA	1	5	0	1	1	1	0	1	0	0	1	1	1	1	1	113886	2690	12.6568	33.7307	1613.87	N	1460.84	Reptile
150	Cuba	CU	21.5162	77.0698	Eleutherodactylus acmonis	AMPHIBIA	1	5	1	1	1	1	1	1	1	0	1	0	1	1	0	105797	1748	25.0213	18.8197	1333.35	N	1.1855	Amphibian
150	Cuba	CU	21.5162	77.0698	Eleutherodactylus adelus	AMPHIBIA	1	5	1	1	1	1	1	1	1	0	1	0	1	1	0	105797	1748	25.0213	18.8197	1333.35	N	0.145856	Amphibian
150	Cuba	CU	21.5162	77.0698	Eleutherodactylus albipes	AMPHIBIA	1	5	1	1	1	1	1	1	1	0	1	0	1	1	0	105797	1748	25.0213	18.8197	1333.35	N	2.6207	Amphibian
150	Cuba	CU	21.5162	77.0698	Eleutherodactylus bartonsmithi	AMPHIBIA	1	5	1	1	1	1	1	1	1	0	1	0	1	1	0	105797	1748	25.0213	18.8197	1333.35	N	1.15125	Amphibian
150	Cuba	CU	21.5162	77.0698	Eleutherodactylus blairhedgesi	AMPHIBIA	1	5	1	1	1	1	1	1	1	0	1	0	1	1	0	105797	1748	25.0213	18.8197	1333.35	N	3.076	Amphibian
150	Cuba	CU	21.5162	77.0698	Eleutherodactylus bresslerae	AMPHIBIA	1	5	1	1	1	1	1	1	1	0	1	0	1	1	0	105797	1748	25.0213	18.8197	1333.35	N	5.3123	Amphibian
150	Cuba	CU	21.5162	77.0698	Eleutherodactylus casparii	AMPHIBIA	1	5	1	1	1	1	1	1	1	0	1	0	1	1	0	105797	1748	25.0213	18.8197	1333.35	N	1.03288	Amphibian
150	Cuba	CU	21.5162	77.0698	Eleutherodactylus cubanus	AMPHIBIA	1	5	1	1	1	1	1	1	1	0	1	0	1	1	0	105797	1748	25.0213	18.8197	1333.35	N	0.181792	Amphibian
150	Cuba	CU	21.5162	77.0698	Eleutherodactylus emiliae	AMPHIBIA	1	5	1	1	1	1	1	1	1	0	1	0	1	1	0	105797	1748	25.0213	18.8197	1333.35	N	1.49889	Amphibian
150	Cuba	CU	21.5162	77.0698	Eleutherodactylus etheridgei	AMPHIBIA	1	5	1	1	1	1	1	1	1	0	1	0	1	1	0	105797	1748	25.0213	18.8197	1333.35	N	1.00047	Amphibian
150	Cuba	CU	21.5162	77.0698	Eleutherodactylus eunaster	AMPHIBIA	1	5	1	1	1	1	1	1	1	0	1	0	1	1	0	105797	1748	25.0213	18.8197	1333.35	N	0.622801	Amphibian
150	Cuba	CU	21.5162	77.0698	Eleutherodactylus glamyrus	AMPHIBIA	1	5	1	1	1	1	1	1	1	0	1	0	1	1	0	105797	1748	25.0213	18.8197	1333.35	N	0.802067	Amphibian
150	Cuba	CU	21.5162	77.0698	Eleutherodactylus greyi	AMPHIBIA	1	5	1	1	1	1	1	1	1	0	1	0	1	1	0	105797	1748	25.0213	18.8197	1333.35	N	24.5569	Amphibian
150	Cuba	CU	21.5162	77.0698	Eleutherodactylus guanahacabibes	AMPHIBIA	1	5	1	1	1	1	1	1	1	0	1	0	1	1	0	105797	1748	25.0213	18.8197	1333.35	N	1.28895	Amphibian
150	Cuba	CU	21.5162	77.0698	Eleutherodactylus gundlachi	AMPHIBIA	1	5	1	1	1	1	1	1	1	0	1	0	1	1	0	105797	1748	25.0213	18.8197	1333.35	N	1.02982	Amphibian
150	Cuba	CU	21.5162	77.0698	Eleutherodactylus iberia	AMPHIBIA	1	5	1	1	1	1	1	1	1	0	1	0	1	1	0	105797	1748	25.0213	18.8197	1333.35	N	0.105852	Amphibian
150	Cuba	CU	21.5162	77.0698	Eleutherodactylus intermedius	AMPHIBIA	1	5	1	1	1	1	1	1	1	0	1	0	1	1	0	105797	1748	25.0213	18.8197	1333.35	N	0.395036	Amphibian
150	Cuba	CU	21.5162	77.0698	Eleutherodactylus ionthus	AMPHIBIA	1	5	1	1	1	1	1	1	1	0	1	0	1	1	0	105797	1748	25.0213	18.8197	1333.35	N	3.75523	Amphibian
150	Cuba	CU	21.5162	77.0698	Eleutherodactylus jaumei	AMPHIBIA	1	5	1	1	1	1	1	1	1	0	1	0	1	1	0	105797	1748	25.0213	18.8197	1333.35	N	0.118719	Amphibian
150	Cuba	CU	21.5162	77.0698	Eleutherodactylus klinikowskii	AMPHIBIA	1	5	1	1	1	1	1	1	1	0	1	0	1	1	0	105797	1748	25.0213	18.8197	1333.35	N	1.27508	Amphibian
150	Cuba	CU	21.5162	77.0698	Eleutherodactylus leberi	AMPHIBIA	1	5	1	1	1	1	1	1	1	0	1	0	1	1	0	105797	1748	25.0213	18.8197	1333.35	N	2.93463	Amphibian
150	Cuba	CU	21.5162	77.0698	Eleutherodactylus mariposa	AMPHIBIA	1	5	1	1	1	1	1	1	1	0	1	0	1	1	0	105797	1748	25.0213	18.8197	1333.35	N	3.84127	Amphibian
150	Cuba	CU	21.5162	77.0698	Eleutherodactylus melacara	AMPHIBIA	1	5	1	1	1	1	1	1	1	0	1	0	1	1	0	105797	1748	25.0213	18.8197	1333.35	N	2.81684	Amphibian
150	Cuba	CU	21.5162	77.0698	Eleutherodactylus michaelschmidi	AMPHIBIA	1	5	1	1	1	1	1	1	1	0	1	0	1	1	0	105797	1748	25.0213	18.8197	1333.35	N	8.51388	Amphibian
150	Cuba	CU	21.5162	77.0698	Eleutherodactylus orientalis	AMPHIBIA	1	5	1	1	1	1	1	1	1	0	1	0	1	1	0	105797	1748	25.0213	18.8197	1333.35	N	0.237601	Amphibian
150	Cuba	CU	21.5162	77.0698	Eleutherodactylus pezopetrus	AMPHIBIA	1	5	1	1	1	1	1	1	1	0	1	0	1	1	0	105797	1748	25.0213	18.8197	1333.35	N	8.60642	Amphibian
150	Cuba	CU	21.5162	77.0698	Eleutherodactylus pinarensis	AMPHIBIA	1	5	1	1	1	1	1	1	1	0	1	0	1	1	0	105797	1748	25.0213	18.8197	1333.35	N	27.4932	Amphibian
150	Cuba	CU	21.5162	77.0698	Eleutherodactylus principalis	AMPHIBIA	1	5	1	1	1	1	1	1	1	0	1	0	1	1	0	105797	1748	25.0213	18.8197	1333.35	N	0.687853	Amphibian
150	Cuba	CU	21.5162	77.0698	Eleutherodactylus rivularis	AMPHIBIA	1	5	1	1	1	1	1	1	1	0	1	0	1	1	0	105797	1748	25.0213	18.8197	1333.35	N	2.00507	Amphibian
150	Cuba	CU	21.5162	77.0698	Eleutherodactylus simulans	AMPHIBIA	1	5	1	1	1	1	1	1	1	0	1	0	1	1	0	105797	1748	25.0213	18.8197	1333.35	N	0.732788	Amphibian
150	Cuba	CU	21.5162	77.0698	Eleutherodactylus symingtoni	AMPHIBIA	1	5	1	1	1	1	1	1	1	0	1	0	1	1	0	105797	1748	25.0213	18.8197	1333.35	N	30.6107	Amphibian
150	Cuba	CU	21.5162	77.0698	Eleutherodactylus tetajulia	AMPHIBIA	1	5	1	1	1	1	1	1	1	0	1	0	1	1	0	105797	1748	25.0213	18.8197	1333.35	N	0.170268	Amphibian
150	Cuba	CU	21.5162	77.0698	Eleutherodactylus thomasi	AMPHIBIA	1	5	1	1	1	1	1	1	1	0	1	0	1	1	0	105797	1748	25.0213	18.8197	1333.35	N	4.76155	Amphibian
150	Cuba	CU	21.5162	77.0698	Eleutherodactylus tonyi	AMPHIBIA	1	5	1	1	1	1	1	1	1	0	1	0	1	1	0	105797	1748	25.0213	18.8197	1333.35	N	1.89517	Amphibian
150	Cuba	CU	21.5162	77.0698	Eleutherodactylus turquinensis	AMPHIBIA	1	5	1	1	1	1	1	1	1	0	1	0	1	1	0	105797	1748	25.0213	18.8197	1333.35	N	13.96	Amphibian
150	Cuba	CU	21.5162	77.0698	Eleutherodactylus zeus	AMPHIBIA	1	5	1	1	1	1	1	1	1	0	1	0	1	1	0	105797	1748	25.0213	18.8197	1333.35	N	114.587	Amphibian
150	Cuba	CU	21.5162	77.0698	Eleutherodactylus zugi	AMPHIBIA	1	5	1	1	1	1	1	1	1	0	1	0	1	1	0	105797	1748	25.0213	18.8197	1333.35	N	0.444549	Amphibian
150	Cuba	CU	21.5162	77.0698	Peltophryne cataulaciceps	AMPHIBIA	1	5	1	1	1	1	1	1	1	0	1	0	1	1	0	105797	1748	25.0213	18.8197	1333.35	N	1.80382	Amphibian
150	Cuba	CU	21.5162	77.0698	Peltophryne florentinoi	AMPHIBIA	1	5	1	1	1	1	1	1	1	0	1	0	1	1	0	105797	1748	25.0213	18.8197	1333.35	N	206.605	Amphibian
150	Cuba	CU	21.5162	77.0698	Peltophryne longinasus	AMPHIBIA	1	5	1	1	1	1	1	1	1	0	1	0	1	1	0	105797	1748	25.0213	18.8197	1333.35	N	3.8069	Amphibian
150	Cuba	CU	21.5162	77.0698	Accipiter gundlachi	AVES	1	5	1	1	1	1	1	1	1	0	1	0	1	1	0	105797	1748	25.0213	18.8197	1333.35	Y	675	Bird
150	Cuba	CU	21.5162	77.0698	Ara tricolor	AVES	1	5	1	1	1	1	1	1	1	0	1	0	1	1	1	105797	1748	25.0213	18.8197	1333.35	Y	800	Bird
150	Cuba	CU	21.5162	77.0698	Campephilus principalis	AVES	1	5	1	1	1	1	1	1	1	0	1	0	1	1	1	105797	1748	25.0213	18.8197	1333.35	Y	516	Bird
150	Cuba	CU	21.5162	77.0698	Cyanolimnas cerverai	AVES	1	5	1	1	1	1	1	1	1	0	1	0	1	1	0	105797	1748	25.0213	18.8197	1333.35	Y	191	Bird
150	Cuba	CU	21.5162	77.0698	Ferminia cerverai	AVES	1	5	1	1	1	1	1	1	1	0	1	0	1	1	0	105797	1748	25.0213	18.8197	1333.35	Y	23.3	Bird
150	Cuba	CU	21.5162	77.0698	Starnoenas cyanocephala	AVES	1	5	1	1	1	1	1	1	1	0	1	0	1	1	0	105797	1748	25.0213	18.8197	1333.35	Y	221	Bird
150	Cuba	CU	21.5162	77.0698	Tyrannus cubensis	AVES	1	5	1	1	1	1	1	1	1	0	1	0	1	1	0	105797	1748	25.0213	18.8197	1333.35	Y	98	Bird
150	Cuba	CU	21.5162	77.0698	Boromys offella	MAMMALIA	1	5	1	1	1	1	1	1	1	0	1	0	1	1	1	105797	1748	25.0213	18.8197	1333.35	N	NA	TerrMamm
150	Cuba	CU	21.5162	77.0698	Boromys torrei	MAMMALIA	1	5	1	1	1	1	1	1	1	0	1	0	1	1	1	105797	1748	25.0213	18.8197	1333.35	N	NA	TerrMamm
150	Cuba	CU	21.5162	77.0698	Dasyprocta mexicana	MAMMALIA	1	5	1	1	1	1	1	1	1	0	1	0	1	1	0	105797	1748	25.0213	18.8197	1333.35	N	3500	TerrMamm
150	Cuba	CU	21.5162	77.0698	Geocapromys columbianus	MAMMALIA	1	5	1	1	1	1	1	1	1	0	1	0	1	1	1	105797	1748	25.0213	18.8197	1333.35	N	800	TerrMamm
150	Cuba	CU	21.5162	77.0698	Mesocapromys angelcabrerai	MAMMALIA	1	5	1	1	1	1	1	1	1	0	1	0	1	1	0	105797	1748	25.0213	18.8197	1333.35	N	483	TerrMamm
150	Cuba	CU	21.5162	77.0698	Mesocapromys nanus	MAMMALIA	1	5	1	1	1	1	1	1	1	0	1	0	1	1	1	105797	1748	25.0213	18.8197	1333.35	N	500	TerrMamm
150	Cuba	CU	21.5162	77.0698	Natalus primus	MAMMALIA	1	5	1	1	1	1	1	1	1	0	1	0	1	1	0	105797	1748	25.0213	18.8197	1333.35	Y	4.85	Bat
150	Cuba	CU	21.5162	77.0698	Nesophontes major	MAMMALIA	1	5	1	1	1	1	1	1	1	0	1	0	1	1	1	105797	1748	25.0213	18.8197	1333.35	N	NA	TerrMamm
150	Cuba	CU	21.5162	77.0698	Nesophontes micrus	MAMMALIA	1	5	1	1	1	1	1	1	1	0	1	0	1	1	1	105797	1748	25.0213	18.8197	1333.35	N	NA	TerrMamm
150	Cuba	CU	21.5162	77.0698	Solenodon cubanus	MAMMALIA	1	5	1	1	1	1	1	1	1	0	1	0	1	1	0	105797	1748	25.0213	18.8197	1333.35	N	1000	TerrMamm
150	Cuba	CU	21.5162	77.0698	Crocodylus rhombifer	REPTILIA	1	5	1	1	1	1	1	1	1	0	1	0	1	1	0	105797	1748	25.0213	18.8197	1333.35	N	9750	Reptile
150	Cuba	CU	21.5162	77.0698	Sphaerodactylus armasi	REPTILIA	1	5	1	1	1	1	1	1	1	0	1	0	1	1	0	105797	1748	25.0213	18.8197	1333.35	N	0.742726	Reptile
150	Cuba	CU	21.5162	77.0698	Sphaerodactylus pimienta	REPTILIA	1	5	1	1	1	1	1	1	1	0	1	0	1	1	0	105797	1748	25.0213	18.8197	1333.35	N	1.11428	Reptile
150	Cuba	CU	21.5162	77.0698	Sphaerodactylus storeyae	REPTILIA	1	5	1	1	1	1	1	1	1	0	1	0	1	1	0	105797	1748	25.0213	18.8197	1333.35	N	0.947654	Reptile
160	Luzon	PH	15.5942	120.739	Platymantis cagayanensis	AMPHIBIA	1	5	1	1	1	1	0	1	0	1	0	0	0	0	0	105548	2788	25.2696	11.749	2554.77	N	1.81141	Amphibian
160	Luzon	PH	15.5942	120.739	Platymantis polillensis	AMPHIBIA	1	5	1	1	1	1	0	1	0	1	0	0	0	0	0	105548	2788	25.2696	11.749	2554.77	N	1.49889	Amphibian
160	Luzon	PH	15.5942	120.739	Platymantis subterrestris	AMPHIBIA	1	5	1	1	1	1	0	1	0	1	0	0	0	0	0	105548	2788	25.2696	11.749	2554.77	N	1.19999	Amphibian
160	Luzon	PH	15.5942	120.739	Platymantis taylori	AMPHIBIA	1	5	1	1	1	1	0	1	0	1	0	0	0	0	0	105548	2788	25.2696	11.749	2554.77	N	2.1984	Amphibian
160	Luzon	PH	15.5942	120.739	Oriolus isabellae	AVES	1	5	1	1	1	1	0	1	0	1	0	0	0	0	0	105548	2788	25.2696	11.749	2554.77	Y	46.2	Bird
160	Luzon	PH	15.5942	120.739	Pithecophaga jefferyi	AVES	1	5	1	1	1	1	0	1	0	1	0	0	0	0	0	105548	2788	25.2696	11.749	2554.77	Y	5232	Bird
160	Luzon	PH	15.5942	120.739	Acerodon jubatus	MAMMALIA	1	5	1	1	1	1	0	1	0	1	0	0	0	0	0	105548	2788	25.2696	11.749	2554.77	Y	1150	Bat
160	Luzon	PH	15.5942	120.739	Crateromys australis	MAMMALIA	1	5	1	1	1	1	0	1	0	1	0	0	0	0	0	105548	2788	25.2696	11.749	2554.77	N	445	TerrMamm
160	Luzon	PH	15.5942	120.739	Crateromys schadenbergi	MAMMALIA	1	5	1	1	1	1	0	1	0	1	0	0	0	0	0	105548	2788	25.2696	11.749	2554.77	N	1425	TerrMamm
160	Luzon	PH	15.5942	120.739	Cerberus microlepis	REPTILIA	1	5	1	1	1	1	0	1	0	1	0	0	0	0	0	105548	2788	25.2696	11.749	2554.77	N	439.2	Reptile
160	Luzon	PH	15.5942	120.739	Crocodylus mindorensis	REPTILIA	1	5	1	1	1	1	0	1	0	1	0	0	0	0	0	105548	2788	25.2696	11.749	2554.77	N	30000	Reptile
160	Luzon	PH	15.5942	120.739	Pelochelys cantorii	REPTILIA	1	5	1	1	1	1	0	1	0	1	0	0	0	0	0	105548	2788	25.2696	11.749	2554.77	N	603720	Reptile
180	Mindanao	PH	7.69164	124.25	Philautus surrufus	AMPHIBIA	1	5	1	1	1	1	0	1	0	1	0	0	0	0	0	94549.7	2804	24.8735	4.47625	2616.9	N	2.08601	Amphibian
180	Mindanao	PH	7.69164	124.25	Cacatua haematuropygia	AVES	1	5	1	1	1	1	0	1	0	1	0	0	0	0	1	94549.7	2804	24.8735	4.47625	2616.9	Y	279	Bird
180	Mindanao	PH	7.69164	124.25	Pithecophaga jefferyi	AVES	1	5	1	1	1	1	0	1	0	1	0	0	0	0	0	94549.7	2804	24.8735	4.47625	2616.9	Y	5232	Bird
180	Mindanao	PH	7.69164	124.25	Acerodon jubatus	MAMMALIA	1	5	1	1	1	1	0	1	0	1	0	0	0	0	0	94549.7	2804	24.8735	4.47625	2616.9	Y	1150	Bat
180	Mindanao	PH	7.69164	124.25	Crocodylus mindorensis	REPTILIA	1	5	1	1	1	1	0	1	0	1	0	0	0	0	0	94549.7	2804	24.8735	4.47625	2616.9	N	30000	Reptile
180	Mindanao	PH	7.69164	124.25	Luperosaurus joloensis	REPTILIA	1	5	1	1	1	1	0	1	0	1	0	0	0	0	0	94549.7	2804	24.8735	4.47625	2616.9	N	0.830834	Reptile
180	Mindanao	PH	7.69164	124.25	Opisthotropis alcalai	REPTILIA	1	5	1	1	1	1	0	1	0	1	0	0	0	0	0	94549.7	2804	24.8735	4.47625	2616.9	N	57.0586	Reptile
180	Mindanao	PH	7.69164	124.25	Pelochelys cantorii	REPTILIA	1	5	1	1	1	1	0	1	0	1	0	0	0	0	0	94549.7	2804	24.8735	4.47625	2616.9	N	603720	Reptile
200	Hokkaido	JP	43.4596	142.793	Grus japonensis	AVES	1	5	1	1	0	1	0	1	0	0	1	1	1	0	0	77661	2156	5.44962	95.2541	1228.64	Y	8786	Bird
200	Hokkaido	JP	43.4596	142.793	Ketupa blakistoni	AVES	1	5	1	1	0	1	0	1	0	0	1	1	1	0	0	77661	2156	5.44962	95.2541	1228.64	Y	2164.5	Bird
200	Hokkaido	JP	43.4596	142.793	Tadorna cristata	AVES	1	5	1	1	0	1	0	1	0	0	1	1	1	0	1	77661	2156	5.44962	95.2541	1228.64	Y	1188	Bird
210	Hispaniola	DO	18.7769	71.4042	Eleutherodactylus alcoae	AMPHIBIA	1	5	1	1	1	1	1	1	0	0	1	0	1	0	0	74546.1	2967	23.9309	12.4167	1429.84	N	7.8444	Amphibian
210	Hispaniola	DO	18.7769	71.4042	Eleutherodactylus amadeus	AMPHIBIA	1	5	1	1	1	1	1	1	0	0	1	0	1	0	0	74546.1	2967	23.9309	12.4167	1429.84	N	1.16809	Amphibian
210	Hispaniola	DO	18.7769	71.4042	Eleutherodactylus apostates	AMPHIBIA	1	5	1	1	1	1	1	1	0	0	1	0	1	0	0	74546.1	2967	23.9309	12.4167	1429.84	N	3.86349	Amphibian
210	Hispaniola	DO	18.7769	71.4042	Eleutherodactylus armstrongi	AMPHIBIA	1	5	1	1	1	1	1	1	0	0	1	0	1	0	0	74546.1	2967	23.9309	12.4167	1429.84	N	4.55756	Amphibian
210	Hispaniola	DO	18.7769	71.4042	Eleutherodactylus auriculatoides	AMPHIBIA	1	5	1	1	1	1	1	1	0	0	1	0	1	0	0	74546.1	2967	23.9309	12.4167	1429.84	N	2.18529	Amphibian
210	Hispaniola	DO	18.7769	71.4042	Eleutherodactylus bakeri	AMPHIBIA	1	5	1	1	1	1	1	1	0	0	1	0	1	0	0	74546.1	2967	23.9309	12.4167	1429.84	N	3.81756	Amphibian
210	Hispaniola	DO	18.7769	71.4042	Eleutherodactylus brevirostris	AMPHIBIA	1	5	1	1	1	1	1	1	0	0	1	0	1	0	0	74546.1	2967	23.9309	12.4167	1429.84	N	1.68633	Amphibian
210	Hispaniola	DO	18.7769	71.4042	Eleutherodactylus caribe	AMPHIBIA	1	5	1	1	1	1	1	1	0	0	1	0	1	0	0	74546.1	2967	23.9309	12.4167	1429.84	N	0.493172	Amphibian
210	Hispaniola	DO	18.7769	71.4042	Eleutherodactylus chlorophenax	AMPHIBIA	1	5	1	1	1	1	1	1	0	0	1	0	1	0	1	74546.1	2967	23.9309	12.4167	1429.84	N	18.8674	Amphibian
210	Hispaniola	DO	18.7769	71.4042	Eleutherodactylus corona	AMPHIBIA	1	5	1	1	1	1	1	1	0	0	1	0	1	0	0	74546.1	2967	23.9309	12.4167	1429.84	N	0.460494	Amphibian
210	Hispaniola	DO	18.7769	71.4042	Eleutherodactylus counouspeus	AMPHIBIA	1	5	1	1	1	1	1	1	0	0	1	0	1	0	0	74546.1	2967	23.9309	12.4167	1429.84	N	16.8727	Amphibian
210	Hispaniola	DO	18.7769	71.4042	Eleutherodactylus darlingtoni	AMPHIBIA	1	5	1	1	1	1	1	1	0	0	1	0	1	0	1	74546.1	2967	23.9309	12.4167	1429.84	N	3.19917	Amphibian
210	Hispaniola	DO	18.7769	71.4042	Eleutherodactylus dolomedes	AMPHIBIA	1	5	1	1	1	1	1	1	0	0	1	0	1	0	0	74546.1	2967	23.9309	12.4167	1429.84	N	0.727414	Amphibian
210	Hispaniola	DO	18.7769	71.4042	Eleutherodactylus fowleri	AMPHIBIA	1	5	1	1	1	1	1	1	0	0	1	0	1	0	1	74546.1	2967	23.9309	12.4167	1429.84	N	2.6207	Amphibian
210	Hispaniola	DO	18.7769	71.4042	Eleutherodactylus furcyensis	AMPHIBIA	1	5	1	1	1	1	1	1	0	0	1	0	1	0	0	74546.1	2967	23.9309	12.4167	1429.84	N	2.92332	Amphibian
210	Hispaniola	DO	18.7769	71.4042	Eleutherodactylus glandulifer	AMPHIBIA	1	5	1	1	1	1	1	1	0	0	1	0	1	0	0	74546.1	2967	23.9309	12.4167	1429.84	N	8.56806	Amphibian
210	Hispaniola	DO	18.7769	71.4042	Eleutherodactylus glanduliferoides	AMPHIBIA	1	5	1	1	1	1	1	1	0	0	1	0	1	0	1	74546.1	2967	23.9309	12.4167	1429.84	N	0.275106	Amphibian
210	Hispaniola	DO	18.7769	71.4042	Eleutherodactylus glaphycompus	AMPHIBIA	1	5	1	1	1	1	1	1	0	0	1	0	1	0	0	74546.1	2967	23.9309	12.4167	1429.84	N	1.16593	Amphibian
210	Hispaniola	DO	18.7769	71.4042	Eleutherodactylus grahami	AMPHIBIA	1	5	1	1	1	1	1	1	0	0	1	0	1	0	0	74546.1	2967	23.9309	12.4167	1429.84	N	1.16809	Amphibian
210	Hispaniola	DO	18.7769	71.4042	Eleutherodactylus haitianus	AMPHIBIA	1	5	1	1	1	1	1	1	0	0	1	0	1	0	0	74546.1	2967	23.9309	12.4167	1429.84	N	0.499388	Amphibian
210	Hispaniola	DO	18.7769	71.4042	Eleutherodactylus heminota	AMPHIBIA	1	5	1	1	1	1	1	1	0	0	1	0	1	0	0	74546.1	2967	23.9309	12.4167	1429.84	N	1.38635	Amphibian
210	Hispaniola	DO	18.7769	71.4042	Eleutherodactylus hypostenor	AMPHIBIA	1	5	1	1	1	1	1	1	0	0	1	0	1	0	1	74546.1	2967	23.9309	12.4167	1429.84	N	14.5041	Amphibian
210	Hispaniola	DO	18.7769	71.4042	Eleutherodactylus jugans	AMPHIBIA	1	5	1	1	1	1	1	1	0	0	1	0	1	0	0	74546.1	2967	23.9309	12.4167	1429.84	N	2.87168	Amphibian
210	Hispaniola	DO	18.7769	71.4042	Eleutherodactylus lamprotes	AMPHIBIA	1	5	1	1	1	1	1	1	0	0	1	0	1	0	0	74546.1	2967	23.9309	12.4167	1429.84	N	1.82679	Amphibian
210	Hispaniola	DO	18.7769	71.4042	Eleutherodactylus leoncei	AMPHIBIA	1	5	1	1	1	1	1	1	0	0	1	0	1	0	0	74546.1	2967	23.9309	12.4167	1429.84	N	3.80801	Amphibian
210	Hispaniola	DO	18.7769	71.4042	Eleutherodactylus lucioi	AMPHIBIA	1	5	1	1	1	1	1	1	0	0	1	0	1	0	1	74546.1	2967	23.9309	12.4167	1429.84	N	1.02338	Amphibian
210	Hispaniola	DO	18.7769	71.4042	Eleutherodactylus minutus	AMPHIBIA	1	5	1	1	1	1	1	1	0	0	1	0	1	0	0	74546.1	2967	23.9309	12.4167	1429.84	N	0.480079	Amphibian
210	Hispaniola	DO	18.7769	71.4042	Eleutherodactylus montanus	AMPHIBIA	1	5	1	1	1	1	1	1	0	0	1	0	1	0	0	74546.1	2967	23.9309	12.4167	1429.84	N	7.03177	Amphibian
210	Hispaniola	DO	18.7769	71.4042	Eleutherodactylus nortoni	AMPHIBIA	1	5	1	1	1	1	1	1	0	0	1	0	1	0	0	74546.1	2967	23.9309	12.4167	1429.84	N	26.7339	Amphibian
210	Hispaniola	DO	18.7769	71.4042	Eleutherodactylus oxyrhyncus	AMPHIBIA	1	5	1	1	1	1	1	1	0	0	1	0	1	0	0	74546.1	2967	23.9309	12.4167	1429.84	N	8.3576	Amphibian
210	Hispaniola	DO	18.7769	71.4042	Eleutherodactylus parabates	AMPHIBIA	1	5	1	1	1	1	1	1	0	0	1	0	1	0	0	74546.1	2967	23.9309	12.4167	1429.84	N	1.03726	Amphibian
210	Hispaniola	DO	18.7769	71.4042	Eleutherodactylus parapelates	AMPHIBIA	1	5	1	1	1	1	1	1	0	0	1	0	1	0	0	74546.1	2967	23.9309	12.4167	1429.84	N	12.5315	Amphibian
210	Hispaniola	DO	18.7769	71.4042	Eleutherodactylus patriciae	AMPHIBIA	1	5	1	1	1	1	1	1	0	0	1	0	1	0	0	74546.1	2967	23.9309	12.4167	1429.84	N	2.6821	Amphibian
210	Hispaniola	DO	18.7769	71.4042	Eleutherodactylus paulsoni	AMPHIBIA	1	5	1	1	1	1	1	1	0	0	1	0	1	0	0	74546.1	2967	23.9309	12.4167	1429.84	N	1.32637	Amphibian
210	Hispaniola	DO	18.7769	71.4042	Eleutherodactylus pituinus	AMPHIBIA	1	5	1	1	1	1	1	1	0	0	1	0	1	0	0	74546.1	2967	23.9309	12.4167	1429.84	N	1.86836	Amphibian
210	Hispaniola	DO	18.7769	71.4042	Eleutherodactylus poolei	AMPHIBIA	1	5	1	1	1	1	1	1	0	0	1	0	1	0	0	74546.1	2967	23.9309	12.4167	1429.84	N	3.16332	Amphibian
210	Hispaniola	DO	18.7769	71.4042	Eleutherodactylus probolaeus	AMPHIBIA	1	5	1	1	1	1	1	1	0	0	1	0	1	0	1	74546.1	2967	23.9309	12.4167	1429.84	N	2.10875	Amphibian
210	Hispaniola	DO	18.7769	71.4042	Eleutherodactylus rhodesi	AMPHIBIA	1	5	1	1	1	1	1	1	0	0	1	0	1	0	1	74546.1	2967	23.9309	12.4167	1429.84	N	1.70325	Amphibian
210	Hispaniola	DO	18.7769	71.4042	Eleutherodactylus rufifemoralis	AMPHIBIA	1	5	1	1	1	1	1	1	0	0	1	0	1	0	0	74546.1	2967	23.9309	12.4167	1429.84	N	0.566876	Amphibian
210	Hispaniola	DO	18.7769	71.4042	Eleutherodactylus ruthae	AMPHIBIA	1	5	1	1	1	1	1	1	0	0	1	0	1	0	1	74546.1	2967	23.9309	12.4167	1429.84	N	11.9016	Amphibian
210	Hispaniola	DO	18.7769	71.4042	Eleutherodactylus schmidti	AMPHIBIA	1	5	1	1	1	1	1	1	0	0	1	0	1	0	1	74546.1	2967	23.9309	12.4167	1429.84	N	17.8508	Amphibian
210	Hispaniola	DO	18.7769	71.4042	Eleutherodactylus sciagraphus	AMPHIBIA	1	5	1	1	1	1	1	1	0	0	1	0	1	0	1	74546.1	2967	23.9309	12.4167	1429.84	N	0.484909	Amphibian
210	Hispaniola	DO	18.7769	71.4042	Eleutherodactylus semipalmatus	AMPHIBIA	1	5	1	1	1	1	1	1	0	0	1	0	1	0	1	74546.1	2967	23.9309	12.4167	1429.84	N	1.68633	Amphibian
210	Hispaniola	DO	18.7769	71.4042	Eleutherodactylus thorectes	AMPHIBIA	1	5	1	1	1	1	1	1	0	0	1	0	1	0	0	74546.1	2967	23.9309	12.4167	1429.84	N	0.228053	Amphibian
210	Hispaniola	DO	18.7769	71.4042	Eleutherodactylus toa	AMPHIBIA	1	5	1	1	1	1	1	1	0	0	1	0	1	0	0	74546.1	2967	23.9309	12.4167	1429.84	N	1.76984	Amphibian
210	Hispaniola	DO	18.7769	71.4042	Eleutherodactylus ventrilineatus	AMPHIBIA	1	5	1	1	1	1	1	1	0	0	1	0	1	0	0	74546.1	2967	23.9309	12.4167	1429.84	N	2.34511	Amphibian
210	Hispaniola	DO	18.7769	71.4042	Osteopilus pulchrilineatus	AMPHIBIA	1	5	1	1	1	1	1	1	0	0	1	0	1	0	0	74546.1	2967	23.9309	12.4167	1429.84	N	5.95597	Amphibian
210	Hispaniola	DO	18.7769	71.4042	Osteopilus vastus	AMPHIBIA	1	5	1	1	1	1	1	1	0	0	1	0	1	0	0	74546.1	2967	23.9309	12.4167	1429.84	N	230.528	Amphibian
210	Hispaniola	DO	18.7769	71.4042	Peltophryne fluviatica	AMPHIBIA	1	5	1	1	1	1	1	1	0	0	1	0	1	0	1	74546.1	2967	23.9309	12.4167	1429.84	N	7.45589	Amphibian
210	Hispaniola	DO	18.7769	71.4042	Peltophryne fracta	AMPHIBIA	1	5	1	1	1	1	1	1	0	0	1	0	1	0	1	74546.1	2967	23.9309	12.4167	1429.84	N	38.8977	Amphibian
210	Hispaniola	DO	18.7769	71.4042	Buteo ridgwayi	AVES	1	5	1	1	1	1	1	1	0	0	1	0	1	0	0	74546.1	2967	23.9309	12.4167	1429.84	Y	368	Bird
210	Hispaniola	DO	18.7769	71.4042	Coccyzus rufigularis	AVES	1	5	1	1	1	1	1	1	0	0	1	0	1	0	0	74546.1	2967	23.9309	12.4167	1429.84	Y	128	Bird
210	Hispaniola	DO	18.7769	71.4042	Loxia megaplaga	AVES	1	5	1	1	1	1	1	1	0	0	1	0	1	0	0	74546.1	2967	23.9309	12.4167	1429.84	Y	28.55	Bird
210	Hispaniola	DO	18.7769	71.4042	Pterodroma hasitata	AVES	1	5	1	1	1	1	1	1	0	0	1	0	1	0	0	74546.1	2967	23.9309	12.4167	1429.84	Y	278	Bird
210	Hispaniola	DO	18.7769	71.4042	Turdus swalesi	AVES	1	5	1	1	1	1	1	1	0	0	1	0	1	0	0	74546.1	2967	23.9309	12.4167	1429.84	Y	75	Bird
210	Hispaniola	DO	18.7769	71.4042	Brotomys voratus	MAMMALIA	1	5	1	1	1	1	1	1	0	0	1	0	1	0	1	74546.1	2967	23.9309	12.4167	1429.84	N	335	TerrMamm
210	Hispaniola	DO	18.7769	71.4042	Hexolobodon phenax	MAMMALIA	1	5	1	1	1	1	1	1	0	0	1	0	1	0	1	74546.1	2967	23.9309	12.4167	1429.84	N	2000	TerrMamm
210	Hispaniola	DO	18.7769	71.4042	Isolobodon montanus	MAMMALIA	1	5	1	1	1	1	1	1	0	0	1	0	1	0	1	74546.1	2967	23.9309	12.4167	1429.84	N	2000	TerrMamm
210	Hispaniola	DO	18.7769	71.4042	Isolobodon portoricensis	MAMMALIA	1	5	1	1	1	1	1	1	0	0	1	0	1	0	1	74546.1	2967	23.9309	12.4167	1429.84	N	2000	TerrMamm
210	Hispaniola	DO	18.7769	71.4042	Nesophontes hypomicrus	MAMMALIA	1	5	1	1	1	1	1	1	0	0	1	0	1	0	1	74546.1	2967	23.9309	12.4167	1429.84	N	500	TerrMamm
210	Hispaniola	DO	18.7769	71.4042	Nesophontes paramicrus	MAMMALIA	1	5	1	1	1	1	1	1	0	0	1	0	1	0	1	74546.1	2967	23.9309	12.4167	1429.84	N	500	TerrMamm
210	Hispaniola	DO	18.7769	71.4042	Nesophontes zamicrus	MAMMALIA	1	5	1	1	1	1	1	1	0	0	1	0	1	0	1	74546.1	2967	23.9309	12.4167	1429.84	N	500	TerrMamm
210	Hispaniola	DO	18.7769	71.4042	Plagiodontia aedium	MAMMALIA	1	5	1	1	1	1	1	1	0	0	1	0	1	0	0	74546.1	2967	23.9309	12.4167	1429.84	N	1300	TerrMamm
210	Hispaniola	DO	18.7769	71.4042	Plagiodontia ipnaeum	MAMMALIA	1	5	1	1	1	1	1	1	0	0	1	0	1	0	1	74546.1	2967	23.9309	12.4167	1429.84	N	2000	TerrMamm
210	Hispaniola	DO	18.7769	71.4042	Solenodon marcanoi	MAMMALIA	1	5	1	1	1	1	1	1	0	0	1	0	1	0	1	74546.1	2967	23.9309	12.4167	1429.84	N	800	TerrMamm
210	Hispaniola	DO	18.7769	71.4042	Solenodon paradoxus	MAMMALIA	1	5	1	1	1	1	1	1	0	0	1	0	1	0	0	74546.1	2967	23.9309	12.4167	1429.84	N	1000	TerrMamm
210	Hispaniola	DO	18.7769	71.4042	Anolis koopmani	REPTILIA	1	5	1	1	1	1	1	1	0	0	1	0	1	0	0	74546.1	2967	23.9309	12.4167	1429.84	N	1.76399	Reptile
210	Hispaniola	DO	18.7769	71.4042	Celestus anelpistus	REPTILIA	1	5	1	1	1	1	1	1	0	0	1	0	1	0	1	74546.1	2967	23.9309	12.4167	1429.84	N	671.119	Reptile
210	Hispaniola	DO	18.7769	71.4042	Celestus warreni	REPTILIA	1	5	1	1	1	1	1	1	0	0	1	0	1	0	0	74546.1	2967	23.9309	12.4167	1429.84	N	583.833	Reptile
210	Hispaniola	DO	18.7769	71.4042	Cyclura ricordi	REPTILIA	1	5	1	1	1	1	1	1	0	0	1	0	1	0	0	74546.1	2967	23.9309	12.4167	1429.84	N	1634	Reptile
210	Hispaniola	DO	18.7769	71.4042	Sphaerodactylus williamsi	REPTILIA	1	5	1	1	1	1	1	1	0	0	1	0	1	0	1	74546.1	2967	23.9309	12.4167	1429.84	N	0.324924	Reptile
210	Hispaniola	DO	18.7769	71.4042	Typhlops capitulatus	REPTILIA	1	5	1	1	1	1	1	1	0	0	1	0	1	0	0	74546.1	2967	23.9309	12.4167	1429.84	N	7.1143	Reptile
210	Hispaniola	DO	18.7769	71.4042	Typhlops hectus	REPTILIA	1	5	1	1	1	1	1	1	0	0	1	0	1	0	0	74546.1	2967	23.9309	12.4167	1429.84	N	4.96373	Reptile
220	Sakhalin	RU	50.1608	143.184	Tringa guttifer	AVES	1	5	0	0	0	1	0	1	0	0	0	0	1	0	0	74356.2	1415	-0.463591	113.992	753.939	Y	147	Bird
240	Sri Lanka	LK	7.87332	80.7879	Adenomus dasi	AMPHIBIA	1	5	1	1	1	0	1	1	0	0	1	0	0	0	0	66078.3	2406	26.5062	10.9824	1882.09	N	0.776861	Amphibian
240	Sri Lanka	LK	7.87332	80.7879	Adenomus kandianus	AMPHIBIA	1	5	1	1	1	0	1	1	0	0	1	0	0	0	0	66078.3	2406	26.5062	10.9824	1882.09	N	2.66288	Amphibian
240	Sri Lanka	LK	7.87332	80.7879	Adenomus kelaartii	AMPHIBIA	1	5	1	1	1	0	1	1	0	0	1	0	0	0	0	66078.3	2406	26.5062	10.9824	1882.09	N	6.10968	Amphibian
240	Sri Lanka	LK	7.87332	80.7879	Duttaphrynus kotagamai	AMPHIBIA	1	5	1	1	1	0	1	1	0	0	1	0	0	0	0	66078.3	2406	26.5062	10.9824	1882.09	N	12.9386	Amphibian
240	Sri Lanka	LK	7.87332	80.7879	Duttaphrynus noellerti	AMPHIBIA	1	5	1	1	1	0	1	1	0	0	1	0	0	0	0	66078.3	2406	26.5062	10.9824	1882.09	N	40.9977	Amphibian
240	Sri Lanka	LK	7.87332	80.7879	Fejervarya greenii	AMPHIBIA	1	5	1	1	1	0	1	1	0	0	1	0	0	0	0	66078.3	2406	26.5062	10.9824	1882.09	N	5.35804	Amphibian
240	Sri Lanka	LK	7.87332	80.7879	Microhyla karunaratnei	AMPHIBIA	1	5	1	1	1	0	1	1	0	0	1	0	0	0	0	66078.3	2406	26.5062	10.9824	1882.09	N	0.395036	Amphibian
240	Sri Lanka	LK	7.87332	80.7879	Microhyla zeylanica	AMPHIBIA	1	5	1	1	1	0	1	1	0	0	1	0	0	0	0	66078.3	2406	26.5062	10.9824	1882.09	N	0.402934	Amphibian
240	Sri Lanka	LK	7.87332	80.7879	Nannophrys guentheri	AMPHIBIA	1	5	1	1	1	0	1	1	0	0	1	0	0	0	1	66078.3	2406	26.5062	10.9824	1882.09	N	1.78586	Amphibian
240	Sri Lanka	LK	7.87332	80.7879	Nannophrys marmorata	AMPHIBIA	1	5	1	1	1	0	1	1	0	0	1	0	0	0	0	66078.3	2406	26.5062	10.9824	1882.09	N	1.16809	Amphibian
240	Sri Lanka	LK	7.87332	80.7879	Nannophrys naeyakai	AMPHIBIA	1	5	1	1	1	0	1	1	0	0	1	0	0	0	0	66078.3	2406	26.5062	10.9824	1882.09	N	NA	Amphibian
240	Sri Lanka	LK	7.87332	80.7879	Polypedates eques	AMPHIBIA	1	5	1	1	1	0	1	1	0	0	1	0	0	0	0	66078.3	2406	26.5062	10.9824	1882.09	N	18.5809	Amphibian
240	Sri Lanka	LK	7.87332	80.7879	Polypedates fastigo	AMPHIBIA	1	5	1	1	1	0	1	1	0	0	1	0	0	0	0	66078.3	2406	26.5062	10.9824	1882.09	N	4.35709	Amphibian
240	Sri Lanka	LK	7.87332	80.7879	Polypedates longinasus	AMPHIBIA	1	5	1	1	1	0	1	1	0	0	1	0	0	0	0	66078.3	2406	26.5062	10.9824	1882.09	N	11.965	Amphibian
240	Sri Lanka	LK	7.87332	80.7879	Pseudophilautus adspersus	AMPHIBIA	1	5	1	1	1	0	1	1	0	0	1	0	0	0	1	66078.3	2406	26.5062	10.9824	1882.09	N	4.54308	Amphibian
240	Sri Lanka	LK	7.87332	80.7879	Pseudophilautus alto	AMPHIBIA	1	5	1	1	1	0	1	1	0	0	1	0	0	0	0	66078.3	2406	26.5062	10.9824	1882.09	N	0.962759	Amphibian
240	Sri Lanka	LK	7.87332	80.7879	Pseudophilautus asankai	AMPHIBIA	1	5	1	1	1	0	1	1	0	0	1	0	0	0	0	66078.3	2406	26.5062	10.9824	1882.09	N	1.01273	Amphibian
240	Sri Lanka	LK	7.87332	80.7879	Pseudophilautus auratus	AMPHIBIA	1	5	1	1	1	0	1	1	0	0	1	0	0	0	0	66078.3	2406	26.5062	10.9824	1882.09	N	1.06601	Amphibian
240	Sri Lanka	LK	7.87332	80.7879	Pseudophilautus caeruleus	AMPHIBIA	1	5	1	1	1	0	1	1	0	0	1	0	0	0	0	66078.3	2406	26.5062	10.9824	1882.09	N	0.386126	Amphibian
240	Sri Lanka	LK	7.87332	80.7879	Pseudophilautus cavirostris	AMPHIBIA	1	5	1	1	1	0	1	1	0	0	1	0	0	0	0	66078.3	2406	26.5062	10.9824	1882.09	N	6.05806	Amphibian
240	Sri Lanka	LK	7.87332	80.7879	Pseudophilautus cuspis	AMPHIBIA	1	5	1	1	1	0	1	1	0	0	1	0	0	0	0	66078.3	2406	26.5062	10.9824	1882.09	N	1.15052	Amphibian
240	Sri Lanka	LK	7.87332	80.7879	Pseudophilautus decoris	AMPHIBIA	1	5	1	1	1	0	1	1	0	0	1	0	0	0	0	66078.3	2406	26.5062	10.9824	1882.09	N	0.717364	Amphibian
240	Sri Lanka	LK	7.87332	80.7879	Pseudophilautus dimbullae	AMPHIBIA	1	5	1	1	1	0	1	1	0	0	1	0	0	0	1	66078.3	2406	26.5062	10.9824	1882.09	N	7.732	Amphibian
240	Sri Lanka	LK	7.87332	80.7879	Pseudophilautus eximius	AMPHIBIA	1	5	1	1	1	0	1	1	0	0	1	0	0	0	1	66078.3	2406	26.5062	10.9824	1882.09	N	3.57225	Amphibian
240	Sri Lanka	LK	7.87332	80.7879	Pseudophilautus extirpo	AMPHIBIA	1	5	1	1	1	0	1	1	0	0	1	0	0	0	1	66078.3	2406	26.5062	10.9824	1882.09	N	7.0284	Amphibian
240	Sri Lanka	LK	7.87332	80.7879	Pseudophilautus femoralis	AMPHIBIA	1	5	1	1	1	0	1	1	0	0	1	0	0	0	0	66078.3	2406	26.5062	10.9824	1882.09	N	1.39514	Amphibian
240	Sri Lanka	LK	7.87332	80.7879	Pseudophilautus folicola	AMPHIBIA	1	5	1	1	1	0	1	1	0	0	1	0	0	0	0	66078.3	2406	26.5062	10.9824	1882.09	N	1.47882	Amphibian
240	Sri Lanka	LK	7.87332	80.7879	Pseudophilautus frankenbergi	AMPHIBIA	1	5	1	1	1	0	1	1	0	0	1	0	0	0	0	66078.3	2406	26.5062	10.9824	1882.09	N	1.69952	Amphibian
240	Sri Lanka	LK	7.87332	80.7879	Pseudophilautus fulvus	AMPHIBIA	1	5	1	1	1	0	1	1	0	0	1	0	0	0	0	66078.3	2406	26.5062	10.9824	1882.09	N	5.94667	Amphibian
240	Sri Lanka	LK	7.87332	80.7879	Pseudophilautus halyi	AMPHIBIA	1	5	1	1	1	0	1	1	0	0	1	0	0	0	1	66078.3	2406	26.5062	10.9824	1882.09	N	1.6669	Amphibian
240	Sri Lanka	LK	7.87332	80.7879	Pseudophilautus hoffmanni	AMPHIBIA	1	5	1	1	1	0	1	1	0	0	1	0	0	0	0	66078.3	2406	26.5062	10.9824	1882.09	N	0.813724	Amphibian
240	Sri Lanka	LK	7.87332	80.7879	Pseudophilautus hypomelas	AMPHIBIA	1	5	1	1	1	0	1	1	0	0	1	0	0	0	1	66078.3	2406	26.5062	10.9824	1882.09	N	0.4525	Amphibian
240	Sri Lanka	LK	7.87332	80.7879	Pseudophilautus leucorhinus	AMPHIBIA	1	5	1	1	1	0	1	1	0	0	1	0	0	0	1	66078.3	2406	26.5062	10.9824	1882.09	N	0.548715	Amphibian
240	Sri Lanka	LK	7.87332	80.7879	Pseudophilautus limbus	AMPHIBIA	1	5	1	1	1	0	1	1	0	0	1	0	0	0	0	66078.3	2406	26.5062	10.9824	1882.09	N	1.27742	Amphibian
240	Sri Lanka	LK	7.87332	80.7879	Pseudophilautus lunatus	AMPHIBIA	1	5	1	1	1	0	1	1	0	0	1	0	0	0	0	66078.3	2406	26.5062	10.9824	1882.09	N	5.75619	Amphibian
240	Sri Lanka	LK	7.87332	80.7879	Pseudophilautus macropus	AMPHIBIA	1	5	1	1	1	0	1	1	0	0	1	0	0	0	0	66078.3	2406	26.5062	10.9824	1882.09	N	4.0951	Amphibian
240	Sri Lanka	LK	7.87332	80.7879	Pseudophilautus maia	AMPHIBIA	1	5	1	1	1	0	1	1	0	0	1	0	0	0	1	66078.3	2406	26.5062	10.9824	1882.09	N	8.78459	Amphibian
240	Sri Lanka	LK	7.87332	80.7879	Pseudophilautus malcolmsmithi	AMPHIBIA	1	5	1	1	1	0	1	1	0	0	1	0	0	0	1	66078.3	2406	26.5062	10.9824	1882.09	N	0.218411	Amphibian
240	Sri Lanka	LK	7.87332	80.7879	Pseudophilautus microtympanum	AMPHIBIA	1	5	1	1	1	0	1	1	0	0	1	0	0	0	0	66078.3	2406	26.5062	10.9824	1882.09	N	5.67322	Amphibian
240	Sri Lanka	LK	7.87332	80.7879	Pseudophilautus mittermeieri	AMPHIBIA	1	5	1	1	1	0	1	1	0	0	1	0	0	0	0	66078.3	2406	26.5062	10.9824	1882.09	N	0.362423	Amphibian
240	Sri Lanka	LK	7.87332	80.7879	Pseudophilautus mooreorum	AMPHIBIA	1	5	1	1	1	0	1	1	0	0	1	0	0	0	0	66078.3	2406	26.5062	10.9824	1882.09	N	2.72497	Amphibian
240	Sri Lanka	LK	7.87332	80.7879	Pseudophilautus nanus	AMPHIBIA	1	5	1	1	1	0	1	1	0	0	1	0	0	0	1	66078.3	2406	26.5062	10.9824	1882.09	N	3.41089	Amphibian
240	Sri Lanka	LK	7.87332	80.7879	Pseudophilautus nasutus	AMPHIBIA	1	5	1	1	1	0	1	1	0	0	1	0	0	0	1	66078.3	2406	26.5062	10.9824	1882.09	N	0.36102	Amphibian
240	Sri Lanka	LK	7.87332	80.7879	Pseudophilautus nemus	AMPHIBIA	1	5	1	1	1	0	1	1	0	0	1	0	0	0	0	66078.3	2406	26.5062	10.9824	1882.09	N	0.633717	Amphibian
240	Sri Lanka	LK	7.87332	80.7879	Pseudophilautus ocularis	AMPHIBIA	1	5	1	1	1	0	1	1	0	0	1	0	0	0	0	66078.3	2406	26.5062	10.9824	1882.09	N	1.94509	Amphibian
240	Sri Lanka	LK	7.87332	80.7879	Pseudophilautus oxyrhynchus	AMPHIBIA	1	5	1	1	1	0	1	1	0	0	1	0	0	0	1	66078.3	2406	26.5062	10.9824	1882.09	N	0.448098	Amphibian
240	Sri Lanka	LK	7.87332	80.7879	Pseudophilautus papillosus	AMPHIBIA	1	5	1	1	1	0	1	1	0	0	1	0	0	0	0	66078.3	2406	26.5062	10.9824	1882.09	N	5.35582	Amphibian
240	Sri Lanka	LK	7.87332	80.7879	Pseudophilautus pardus	AMPHIBIA	1	5	1	1	1	0	1	1	0	0	1	0	0	0	1	66078.3	2406	26.5062	10.9824	1882.09	N	2.62559	Amphibian
240	Sri Lanka	LK	7.87332	80.7879	Pseudophilautus pleurotaenia	AMPHIBIA	1	5	1	1	1	0	1	1	0	0	1	0	0	0	0	66078.3	2406	26.5062	10.9824	1882.09	N	1.71961	Amphibian
240	Sri Lanka	LK	7.87332	80.7879	Pseudophilautus poppiae	AMPHIBIA	1	5	1	1	1	0	1	1	0	0	1	0	0	0	0	66078.3	2406	26.5062	10.9824	1882.09	N	1.01078	Amphibian
240	Sri Lanka	LK	7.87332	80.7879	Pseudophilautus procax	AMPHIBIA	1	5	1	1	1	0	1	1	0	0	1	0	0	0	0	66078.3	2406	26.5062	10.9824	1882.09	N	1.32326	Amphibian
240	Sri Lanka	LK	7.87332	80.7879	Pseudophilautus reticulatus	AMPHIBIA	1	5	1	1	1	0	1	1	0	0	1	0	0	0	0	66078.3	2406	26.5062	10.9824	1882.09	N	13.8247	Amphibian
240	Sri Lanka	LK	7.87332	80.7879	Pseudophilautus rugatus	AMPHIBIA	1	5	1	1	1	0	1	1	0	0	1	0	0	0	1	66078.3	2406	26.5062	10.9824	1882.09	N	0.367785	Amphibian
240	Sri Lanka	LK	7.87332	80.7879	Pseudophilautus sarasinorum	AMPHIBIA	1	5	1	1	1	0	1	1	0	0	1	0	0	0	0	66078.3	2406	26.5062	10.9824	1882.09	N	3.00134	Amphibian
240	Sri Lanka	LK	7.87332	80.7879	Pseudophilautus schmarda	AMPHIBIA	1	5	1	1	1	0	1	1	0	0	1	0	0	0	0	66078.3	2406	26.5062	10.9824	1882.09	N	1.24516	Amphibian
240	Sri Lanka	LK	7.87332	80.7879	Pseudophilautus silus	AMPHIBIA	1	5	1	1	1	0	1	1	0	0	1	0	0	0	0	66078.3	2406	26.5062	10.9824	1882.09	N	7.99056	Amphibian
240	Sri Lanka	LK	7.87332	80.7879	Pseudophilautus silvaticus	AMPHIBIA	1	5	1	1	1	0	1	1	0	0	1	0	0	0	0	66078.3	2406	26.5062	10.9824	1882.09	N	1.74242	Amphibian
240	Sri Lanka	LK	7.87332	80.7879	Pseudophilautus simba	AMPHIBIA	1	5	1	1	1	0	1	1	0	0	1	0	0	0	0	66078.3	2406	26.5062	10.9824	1882.09	N	0.190154	Amphibian
240	Sri Lanka	LK	7.87332	80.7879	Pseudophilautus steineri	AMPHIBIA	1	5	1	1	1	0	1	1	0	0	1	0	0	0	0	66078.3	2406	26.5062	10.9824	1882.09	N	4.11809	Amphibian
240	Sri Lanka	LK	7.87332	80.7879	Pseudophilautus stellatus	AMPHIBIA	1	5	1	1	1	0	1	1	0	0	1	0	0	0	1	66078.3	2406	26.5062	10.9824	1882.09	N	10.2402	Amphibian
240	Sri Lanka	LK	7.87332	80.7879	Pseudophilautus stuarti	AMPHIBIA	1	5	1	1	1	0	1	1	0	0	1	0	0	0	0	66078.3	2406	26.5062	10.9824	1882.09	N	1.8786	Amphibian
240	Sri Lanka	LK	7.87332	80.7879	Pseudophilautus temporalis	AMPHIBIA	1	5	1	1	1	0	1	1	0	0	1	0	0	0	1	66078.3	2406	26.5062	10.9824	1882.09	N	2.05538	Amphibian
240	Sri Lanka	LK	7.87332	80.7879	Pseudophilautus variabilis	AMPHIBIA	1	5	1	1	1	0	1	1	0	0	1	0	0	0	1	66078.3	2406	26.5062	10.9824	1882.09	N	3.70507	Amphibian
240	Sri Lanka	LK	7.87332	80.7879	Pseudophilautus zal	AMPHIBIA	1	5	1	1	1	0	1	1	0	0	1	0	0	0	1	66078.3	2406	26.5062	10.9824	1882.09	N	1.64998	Amphibian
240	Sri Lanka	LK	7.87332	80.7879	Pseudophilautus zimmeri	AMPHIBIA	1	5	1	1	1	0	1	1	0	0	1	0	0	0	1	66078.3	2406	26.5062	10.9824	1882.09	N	2.49538	Amphibian
240	Sri Lanka	LK	7.87332	80.7879	Pseudophilautus zorro	AMPHIBIA	1	5	1	1	1	0	1	1	0	0	1	0	0	0	0	66078.3	2406	26.5062	10.9824	1882.09	N	1.51789	Amphibian
240	Sri Lanka	LK	7.87332	80.7879	Ramanella palmata	AMPHIBIA	1	5	1	1	1	0	1	1	0	0	1	0	0	0	0	66078.3	2406	26.5062	10.9824	1882.09	N	2.26554	Amphibian
240	Sri Lanka	LK	7.87332	80.7879	Raorchestes viridis	AMPHIBIA	1	5	1	1	1	0	1	1	0	0	1	0	0	0	0	66078.3	2406	26.5062	10.9824	1882.09	N	4.83444	Amphibian
240	Sri Lanka	LK	7.87332	80.7879	Myophonus blighi	AVES	1	5	1	1	1	0	1	1	0	0	1	0	0	0	0	66078.3	2406	26.5062	10.9824	1882.09	Y	96	Bird
240	Sri Lanka	LK	7.87332	80.7879	Crocidura hikmiya	MAMMALIA	1	5	1	1	1	0	1	1	0	0	1	0	0	0	0	66078.3	2406	26.5062	10.9824	1882.09	N	7.75	TerrMamm
240	Sri Lanka	LK	7.87332	80.7879	Crocidura miya	MAMMALIA	1	5	1	1	1	0	1	1	0	0	1	0	0	0	0	66078.3	2406	26.5062	10.9824	1882.09	N	10.2	TerrMamm
240	Sri Lanka	LK	7.87332	80.7879	Elephas maximus	MAMMALIA	1	5	1	1	1	0	1	1	0	0	1	0	0	0	0	66078.3	2406	26.5062	10.9824	1882.09	N	4000000	TerrMamm
240	Sri Lanka	LK	7.87332	80.7879	Feroculus feroculus	MAMMALIA	1	5	1	1	1	0	1	1	0	0	1	0	0	0	0	66078.3	2406	26.5062	10.9824	1882.09	N	36	TerrMamm
240	Sri Lanka	LK	7.87332	80.7879	Loris lydekkerianus ssp. grandis	MAMMALIA	1	5	1	1	1	0	1	1	0	0	1	0	0	0	0	66078.3	2406	26.5062	10.9824	1882.09	N	235	TerrMamm
240	Sri Lanka	LK	7.87332	80.7879	Loris lydekkerianus ssp. nordicus	MAMMALIA	1	5	1	1	1	0	1	1	0	0	1	0	0	0	0	66078.3	2406	26.5062	10.9824	1882.09	N	235	TerrMamm
240	Sri Lanka	LK	7.87332	80.7879	Loris tardigradus ssp. nycticeboides	MAMMALIA	1	5	1	1	1	0	1	1	0	0	1	0	0	0	0	66078.3	2406	26.5062	10.9824	1882.09	N	134.5	TerrMamm
240	Sri Lanka	LK	7.87332	80.7879	Loris tardigradus ssp. tardigradus	MAMMALIA	1	5	1	1	1	0	1	1	0	0	1	0	0	0	0	66078.3	2406	26.5062	10.9824	1882.09	N	140	TerrMamm
240	Sri Lanka	LK	7.87332	80.7879	Macaca sinica ssp. aurifrons	MAMMALIA	1	5	1	1	1	0	1	1	0	0	1	0	0	0	0	66078.3	2406	26.5062	10.9824	1882.09	N	4310	TerrMamm
240	Sri Lanka	LK	7.87332	80.7879	Macaca sinica ssp. opisthomelas	MAMMALIA	1	5	1	1	1	0	1	1	0	0	1	0	0	0	0	66078.3	2406	26.5062	10.9824	1882.09	N	4310	TerrMamm
240	Sri Lanka	LK	7.87332	80.7879	Macaca sinica ssp. sinica	MAMMALIA	1	5	1	1	1	0	1	1	0	0	1	0	0	0	0	66078.3	2406	26.5062	10.9824	1882.09	N	4310	TerrMamm
240	Sri Lanka	LK	7.87332	80.7879	Mus fernandoni	MAMMALIA	1	5	1	1	1	0	1	1	0	0	1	0	0	0	0	66078.3	2406	26.5062	10.9824	1882.09	N	30.64	TerrMamm
240	Sri Lanka	LK	7.87332	80.7879	Panthera pardus ssp. kotiya	MAMMALIA	1	5	1	1	1	0	1	1	0	0	1	0	0	0	0	66078.3	2406	26.5062	10.9824	1882.09	N	55615	TerrMamm
240	Sri Lanka	LK	7.87332	80.7879	Prionailurus viverrinus	MAMMALIA	1	5	1	1	1	0	1	1	0	0	1	0	0	0	0	66078.3	2406	26.5062	10.9824	1882.09	N	9000	TerrMamm
240	Sri Lanka	LK	7.87332	80.7879	Rattus montanus	MAMMALIA	1	5	1	1	1	0	1	1	0	0	1	0	0	0	0	66078.3	2406	26.5062	10.9824	1882.09	N	136	TerrMamm
240	Sri Lanka	LK	7.87332	80.7879	Semnopithecus priam ssp. thersites	MAMMALIA	1	5	1	1	1	0	1	1	0	0	1	0	0	0	0	66078.3	2406	26.5062	10.9824	1882.09	N	12800	TerrMamm
240	Sri Lanka	LK	7.87332	80.7879	Solisorex pearsoni	MAMMALIA	1	5	1	1	1	0	1	1	0	0	1	0	0	0	0	66078.3	2406	26.5062	10.9824	1882.09	N	NA	TerrMamm
240	Sri Lanka	LK	7.87332	80.7879	Suncus fellowesgordoni	MAMMALIA	1	5	1	1	1	0	1	1	0	0	1	0	0	0	0	66078.3	2406	26.5062	10.9824	1882.09	N	4.095	TerrMamm
240	Sri Lanka	LK	7.87332	80.7879	Suncus zeylanicus	MAMMALIA	1	5	1	1	1	0	1	1	0	0	1	0	0	0	0	66078.3	2406	26.5062	10.9824	1882.09	N	29.8	TerrMamm
240	Sri Lanka	LK	7.87332	80.7879	Trachypithecus vetulus ssp. monticola	MAMMALIA	1	5	1	1	1	0	1	1	0	0	1	0	0	0	0	66078.3	2406	26.5062	10.9824	1882.09	N	6250	TerrMamm
240	Sri Lanka	LK	7.87332	80.7879	Trachypithecus vetulus ssp. nestor	MAMMALIA	1	5	1	1	1	0	1	1	0	0	1	0	0	0	0	66078.3	2406	26.5062	10.9824	1882.09	N	6250	TerrMamm
240	Sri Lanka	LK	7.87332	80.7879	Trachypithecus vetulus ssp. philbricki	MAMMALIA	1	5	1	1	1	0	1	1	0	0	1	0	0	0	0	66078.3	2406	26.5062	10.9824	1882.09	N	6250	TerrMamm
240	Sri Lanka	LK	7.87332	80.7879	Trachypithecus vetulus ssp. vetulus	MAMMALIA	1	5	1	1	1	0	1	1	0	0	1	0	0	0	0	66078.3	2406	26.5062	10.9824	1882.09	N	6250	TerrMamm
240	Sri Lanka	LK	7.87332	80.7879	Vandeleuria nolthenii	MAMMALIA	1	5	1	1	1	0	1	1	0	0	1	0	0	0	0	66078.3	2406	26.5062	10.9824	1882.09	N	10	TerrMamm
240	Sri Lanka	LK	7.87332	80.7879	Calotes liocephalus	REPTILIA	1	5	1	1	1	0	1	1	0	0	1	0	0	0	0	66078.3	2406	26.5062	10.9824	1882.09	N	19.4891	Reptile
240	Sri Lanka	LK	7.87332	80.7879	Ceratophora tennentii	REPTILIA	1	5	1	1	1	0	1	1	0	0	1	0	0	0	0	66078.3	2406	26.5062	10.9824	1882.09	N	182.203	Reptile
240	Sri Lanka	LK	7.87332	80.7879	Cophotis dumbara	REPTILIA	1	5	1	1	1	0	1	1	0	0	1	0	0	0	0	66078.3	2406	26.5062	10.9824	1882.09	N	60.3902	Reptile
240	Sri Lanka	LK	7.87332	80.7879	Lankascincus deignani	REPTILIA	1	5	1	1	1	0	1	1	0	0	1	0	0	0	0	66078.3	2406	26.5062	10.9824	1882.09	N	3.88463	Reptile
250	Tasmania	AU	42.145	146.482	Litoria raniformis	AMPHIBIA	1	5	1	1	1	1	1	1	0	0	1	0	1	0	0	64278.3	1551	10.0633	30.0648	1350.02	N	77.4347	Amphibian
250	Tasmania	AU	42.145	146.482	Botaurus poiciloptilus	AVES	1	5	1	1	1	1	1	1	0	0	1	0	1	0	0	64278.3	1551	10.0633	30.0648	1350.02	Y	1328	Bird
250	Tasmania	AU	42.145	146.482	Lathamus discolor	AVES	1	5	1	1	1	1	1	1	0	0	1	0	1	0	0	64278.3	1551	10.0633	30.0648	1350.02	Y	60.5	Bird
250	Tasmania	AU	42.145	146.482	Neophema chrysogaster	AVES	1	5	1	1	1	1	1	1	0	0	1	0	1	0	0	64278.3	1551	10.0633	30.0648	1350.02	Y	46	Bird
250	Tasmania	AU	42.145	146.482	Pardalotus quadragintus	AVES	1	5	1	1	1	1	1	1	0	0	1	0	1	0	0	64278.3	1551	10.0633	30.0648	1350.02	Y	10.7	Bird
250	Tasmania	AU	42.145	146.482	Sarcophilus harrisii	MAMMALIA	1	5	1	1	1	1	1	1	0	0	1	0	1	0	0	64278.3	1551	10.0633	30.0648	1350.02	N	8000	TerrMamm
250	Tasmania	AU	42.145	146.482	Thylacinus cynocephalus	MAMMALIA	1	5	1	1	1	1	1	1	0	0	1	0	1	0	1	64278.3	1551	10.0633	30.0648	1350.02	N	25000	TerrMamm
330	Kyushu	JP	32.4796	130.819	Cynops ensicauda	AMPHIBIA	1	5	1	1	0	1	0	1	0	1	1	1	1	0	1	36948.1	1697	14.8352	74.4725	2350.43	N	4.84748	Amphibian
330	Kyushu	JP	32.4796	130.819	Hynobius dunni	AMPHIBIA	1	5	1	1	0	1	0	1	0	1	1	1	1	0	0	36948.1	1697	14.8352	74.4725	2350.43	N	5.81335	Amphibian
330	Kyushu	JP	32.4796	130.819	Gorsachius goisagi	AVES	1	5	1	1	0	1	0	1	0	1	1	1	1	0	0	36948.1	1697	14.8352	74.4725	2350.43	Y	527	Bird
340	Taiwan	TW	23.6013	121.013	Echinotriton andersoni	AMPHIBIA	1	5	1	1	1	1	0	1	0	1	1	0	0	0	1	35900.5	3741	19.0829	35.6262	2528.8	N	6.27656	Amphibian
340	Taiwan	TW	23.6013	121.013	Hynobius formosanus	AMPHIBIA	1	5	1	1	1	1	0	1	0	1	1	0	0	0	0	35900.5	3741	19.0829	35.6262	2528.8	N	2.7153	Amphibian
340	Taiwan	TW	23.6013	121.013	Hynobius sonani	AMPHIBIA	1	5	1	1	1	1	0	1	0	1	1	0	0	0	0	35900.5	3741	19.0829	35.6262	2528.8	N	3.21368	Amphibian
340	Taiwan	TW	23.6013	121.013	Micryletta steinegeri	AMPHIBIA	1	5	1	1	1	1	0	1	0	1	1	0	0	0	0	35900.5	3741	19.0829	35.6262	2528.8	N	1.33781	Amphibian
340	Taiwan	TW	23.6013	121.013	Rana sauteri	AMPHIBIA	1	5	1	1	1	1	0	1	0	1	1	0	0	0	0	35900.5	3741	19.0829	35.6262	2528.8	N	9.05021	Amphibian
340	Taiwan	TW	23.6013	121.013	Rhacophorus arvalis	AMPHIBIA	1	5	1	1	1	1	0	1	0	1	1	0	0	0	0	35900.5	3741	19.0829	35.6262	2528.8	N	14.9348	Amphibian
340	Taiwan	TW	23.6013	121.013	Rhacophorus aurantiventris	AMPHIBIA	1	5	1	1	1	1	0	1	0	1	1	0	0	0	0	35900.5	3741	19.0829	35.6262	2528.8	N	11.5963	Amphibian
340	Taiwan	TW	23.6013	121.013	Gorsachius goisagi	AVES	1	5	1	1	1	1	0	1	0	1	1	0	0	0	0	35900.5	3741	19.0829	35.6262	2528.8	Y	527	Bird
340	Taiwan	TW	23.6013	121.013	Manis pentadactyla	MAMMALIA	1	5	1	1	1	1	0	1	0	1	1	0	0	0	0	35900.5	3741	19.0829	35.6262	2528.8	N	6000	TerrMamm
340	Taiwan	TW	23.6013	121.013	Cuora flavomarginata	REPTILIA	1	5	1	1	1	1	0	1	0	1	1	0	0	0	0	35900.5	3741	19.0829	35.6262	2528.8	N	1151.48	Reptile
340	Taiwan	TW	23.6013	121.013	Mauremys mutica	REPTILIA	1	5	1	1	1	1	0	1	0	1	1	0	0	0	0	35900.5	3741	19.0829	35.6262	2528.8	N	1151.48	Reptile
340	Taiwan	TW	23.6013	121.013	Mauremys sinensis	REPTILIA	1	5	1	1	1	1	0	1	0	1	1	0	0	0	0	35900.5	3741	19.0829	35.6262	2528.8	N	2012.95	Reptile
370	Hainan	CN	19.1625	109.827	Amolops hainanensis	AMPHIBIA	1	5	0	0	0	1	1	1	0	0	0	0	0	0	0	34082.5	1724	24.0328	34.6757	1488.47	N	44.1063	Amphibian
370	Hainan	CN	19.1625	109.827	Liuixalus ocellatus	AMPHIBIA	1	5	0	0	0	1	1	1	0	0	0	0	0	0	0	34082.5	1724	24.0328	34.6757	1488.47	N	0.480079	Amphibian
370	Hainan	CN	19.1625	109.827	Parapelophryne scalpta	AMPHIBIA	1	5	0	0	0	1	1	1	0	0	0	0	0	0	0	34082.5	1724	24.0328	34.6757	1488.47	N	0.975111	Amphibian
370	Hainan	CN	19.1625	109.827	Tylototriton hainanensis	AMPHIBIA	1	5	0	0	0	1	1	1	0	0	0	0	0	0	0	34082.5	1724	24.0328	34.6757	1488.47	N	2.90446	Amphibian
370	Hainan	CN	19.1625	109.827	Polyplectron katsumatae	AVES	1	5	0	0	0	1	1	1	0	0	0	0	0	0	0	34082.5	1724	24.0328	34.6757	1488.47	Y	456	Bird
370	Hainan	CN	19.1625	109.827	Manis pentadactyla	MAMMALIA	1	5	0	0	0	1	1	1	0	0	0	0	0	0	1	34082.5	1724	24.0328	34.6757	1488.47	N	6000	TerrMamm
370	Hainan	CN	19.1625	109.827	Neohylomys hainanensis	MAMMALIA	1	5	0	0	0	1	1	1	0	0	0	0	0	0	0	34082.5	1724	24.0328	34.6757	1488.47	N	61	TerrMamm
370	Hainan	CN	19.1625	109.827	Nomascus hainanus	MAMMALIA	1	5	0	0	0	1	1	1	0	0	0	0	0	0	0	34082.5	1724	24.0328	34.6757	1488.47	N	5700	TerrMamm
370	Hainan	CN	19.1625	109.827	Rucervus eldii	MAMMALIA	1	5	0	0	0	1	1	1	0	0	0	0	0	0	0	34082.5	1724	24.0328	34.6757	1488.47	N	100000	TerrMamm
370	Hainan	CN	19.1625	109.827	Cuora flavomarginata	REPTILIA	1	5	0	0	0	1	1	1	0	0	0	0	0	0	0	34082.5	1724	24.0328	34.6757	1488.47	N	1151.48	Reptile
370	Hainan	CN	19.1625	109.827	Cuora galbinifrons	REPTILIA	1	5	0	0	0	1	1	1	0	0	0	0	0	0	0	34082.5	1724	24.0328	34.6757	1488.47	N	1073.77	Reptile
370	Hainan	CN	19.1625	109.827	Cuora mouhotii	REPTILIA	1	5	0	0	0	1	1	1	0	0	0	0	0	0	0	34082.5	1724	24.0328	34.6757	1488.47	N	928.427	Reptile
370	Hainan	CN	19.1625	109.827	Geoemyda spengleri	REPTILIA	1	5	0	0	0	1	1	1	0	0	0	0	0	0	0	34082.5	1724	24.0328	34.6757	1488.47	N	386.876	Reptile
370	Hainan	CN	19.1625	109.827	Mauremys mutica	REPTILIA	1	5	0	0	0	1	1	1	0	0	0	0	0	0	0	34082.5	1724	24.0328	34.6757	1488.47	N	1151.48	Reptile
370	Hainan	CN	19.1625	109.827	Mauremys nigricans	REPTILIA	1	5	0	0	0	1	1	1	0	0	0	0	0	0	0	34082.5	1724	24.0328	34.6757	1488.47	N	1317.29	Reptile
370	Hainan	CN	19.1625	109.827	Mauremys sinensis	REPTILIA	1	5	0	0	0	1	1	1	0	0	0	0	0	0	0	34082.5	1724	24.0328	34.6757	1488.47	N	2012.95	Reptile
370	Hainan	CN	19.1625	109.827	Palea steindachneri	REPTILIA	1	5	0	0	0	1	1	1	0	0	0	0	0	0	0	34082.5	1724	24.0328	34.6757	1488.47	N	2246.59	Reptile
370	Hainan	CN	19.1625	109.827	Platysternon megacephalum	REPTILIA	1	5	0	0	0	1	1	1	0	0	0	0	0	0	0	34082.5	1724	24.0328	34.6757	1488.47	N	1249.29	Reptile
370	Hainan	CN	19.1625	109.827	Sacalia quadriocellata	REPTILIA	1	5	0	0	0	1	1	1	0	0	0	0	0	0	0	34082.5	1724	24.0328	34.6757	1488.47	N	518.973	Reptile
400	Vancouver	CA	49.5922	125.85	Brachyramphus marmoratus	AVES	1	5	1	0	0	1	0	1	0	1	1	1	0	0	0	31947.3	2004	6.98899	42.9841	2081.88	Y	278.5	Bird
400	Vancouver	CA	49.5922	125.85	Marmota vancouverensis	MAMMALIA	1	5	1	0	0	1	0	1	0	1	1	1	0	0	0	31947.3	2004	6.98899	42.9841	2081.88	N	5000	TerrMamm
410	Timor	ID	9.35125	124.66	Cacatua sulphurea	AVES	1	5	1	1	1	1	1	1	1	1	0	0	0	0	0	28737.5	2727	24.4903	9.20608	1539.35	Y	298	Bird
410	Timor	ID	9.35125	124.66	Ducula cineracea	AVES	1	5	1	1	1	1	1	1	1	1	0	0	0	0	0	28737.5	2727	24.4903	9.20608	1539.35	Y	549	Bird
410	Timor	ID	9.35125	124.66	Gallicolumba hoedtii	AVES	1	5	1	1	1	1	1	1	1	1	0	0	0	0	0	28737.5	2727	24.4903	9.20608	1539.35	Y	171	Bird
410	Timor	ID	9.35125	124.66	Treron psittaceus	AVES	1	5	1	1	1	1	1	1	1	1	0	0	0	0	0	28737.5	2727	24.4903	9.20608	1539.35	Y	254	Bird
410	Timor	ID	9.35125	124.66	Coryphomys buehleri	MAMMALIA	1	5	1	1	1	1	1	1	1	1	0	0	0	0	1	28737.5	2727	24.4903	9.20608	1539.35	N	NA	TerrMamm
420	Sicily	IT	37.4762	14.0371	Testudo hermanni ssp. hermanni	REPTILIA	1	5	0	0	0	0	0	1	0	0	1	0	0	0	0	25531.2	3237	15.6273	54.7749	518.974	N	1232.64	Reptile
440	Sardinia	IT	40.0613	8.98164	Euproctus platycephalus	AMPHIBIA	1	5	0	0	1	1	1	1	0	0	1	0	1	1	0	23962.1	1812	14.9202	54.282	633.541	N	6.24692	Amphibian
440	Sardinia	IT	40.0613	8.98164	Speleomantes supramontis	AMPHIBIA	1	5	0	0	1	1	1	1	0	0	1	0	1	1	0	23962.1	1812	14.9202	54.282	633.541	N	6.17099	Amphibian
440	Sardinia	IT	40.0613	8.98164	Prolagus sardus	MAMMALIA	1	5	0	0	1	1	1	1	0	0	1	0	1	1	1	23962.1	1812	14.9202	54.282	633.541	N	250	TerrMamm
440	Sardinia	IT	40.0613	8.98164	Natrix natrix ssp. cetti	REPTILIA	1	5	0	0	1	1	1	1	0	0	1	0	1	1	0	23962.1	1812	14.9202	54.282	633.541	N	56.95	Reptile
440	Sardinia	IT	40.0613	8.98164	Testudo hermanni ssp. hermanni	REPTILIA	1	5	0	0	1	1	1	1	0	0	1	0	1	1	0	23962.1	1812	14.9202	54.282	633.541	N	1232.64	Reptile
460	Shikoku	JP	33.5592	133.384	Gorsachius goisagi	AVES	1	5	1	1	0	1	0	1	0	1	0	0	1	1	0	18355.7	1844	13.935	74.8364	1990.37	Y	527	Bird
470	Halmahera	ID	0.655833	128.156	Indotestudo forstenii	REPTILIA	1	5	0	0	1	0	1	1	0	1	0	1	0	0	0	18235.9	1361	25.28	3.21776	2162.77	N	3972.4	Reptile
480	Seram	ID	3.32044	129.354	Melomys fraterculus	MAMMALIA	1	5	0	0	1	0	1	1	0	1	0	1	0	0	0	17492.3	2854	25.0023	7.33033	2551.03	N	47.8	TerrMamm
480	Seram	ID	3.32044	129.354	Rhynchomeles prattorum	MAMMALIA	1	5	0	0	1	0	1	1	0	1	0	1	0	0	0	17492.3	2854	25.0023	7.33033	2551.03	N	NA	TerrMamm
490	New Caledonia Grand Terre	NC	21.24	165.512	Aegotheles savesi	AVES	1	5	1	1	1	1	1	1	0	0	1	0	1	0	0	16469.5	1504	21.6832	22.4885	1609.89	Y	79.5	Bird
490	New Caledonia Grand Terre	NC	21.24	165.512	Charmosyna diadema	AVES	1	5	1	1	1	1	1	1	0	0	1	0	1	0	1	16469.5	1504	21.6832	22.4885	1609.89	Y	36.5	Bird
490	New Caledonia Grand Terre	NC	21.24	165.512	Gallirallus lafresnayanus	AVES	1	5	1	1	1	1	1	1	0	0	1	0	1	0	1	16469.5	1504	21.6832	22.4885	1609.89	N	800	BirdNoFl
490	New Caledonia Grand Terre	NC	21.24	165.512	Gymnomyza aubryana	AVES	1	5	1	1	1	1	1	1	0	0	1	0	1	0	0	16469.5	1504	21.6832	22.4885	1609.89	Y	218	Bird
490	New Caledonia Grand Terre	NC	21.24	165.512	Nesofregetta fuliginosa	AVES	1	5	1	1	1	1	1	1	0	0	1	0	1	0	0	16469.5	1504	21.6832	22.4885	1609.89	Y	70	Bird
490	New Caledonia Grand Terre	NC	21.24	165.512	Porphyrio kukwiedei	AVES	1	5	1	1	1	1	1	1	0	0	1	0	1	0	1	16469.5	1504	21.6832	22.4885	1609.89	Y	800	Bird
490	New Caledonia Grand Terre	NC	21.24	165.512	Rhynochetos jubatus	AVES	1	5	1	1	1	1	1	1	0	0	1	0	1	0	0	16469.5	1504	21.6832	22.4885	1609.89	N	860	BirdNoFl
490	New Caledonia Grand Terre	NC	21.24	165.512	Bavayia exsuccida	REPTILIA	1	5	1	1	1	1	1	1	0	0	1	0	1	0	0	16469.5	1504	21.6832	22.4885	1609.89	N	2.47483	Reptile
490	New Caledonia Grand Terre	NC	21.24	165.512	Bavayia goroensis	REPTILIA	1	5	1	1	1	1	1	1	0	0	1	0	1	0	0	16469.5	1504	21.6832	22.4885	1609.89	N	3.53302	Reptile
490	New Caledonia Grand Terre	NC	21.24	165.512	Bavayia ornata	REPTILIA	1	5	1	1	1	1	1	1	0	0	1	0	1	0	0	16469.5	1504	21.6832	22.4885	1609.89	N	9.79788	Reptile
490	New Caledonia Grand Terre	NC	21.24	165.512	Caledoniscincus auratus	REPTILIA	1	5	1	1	1	1	1	1	0	0	1	0	1	0	0	16469.5	1504	21.6832	22.4885	1609.89	N	2.81828	Reptile
490	New Caledonia Grand Terre	NC	21.24	165.512	Caledoniscincus chazeaui	REPTILIA	1	5	1	1	1	1	1	1	0	0	1	0	1	0	0	16469.5	1504	21.6832	22.4885	1609.89	N	2.39385	Reptile
490	New Caledonia Grand Terre	NC	21.24	165.512	Caledoniscincus orestes	REPTILIA	1	5	1	1	1	1	1	1	0	0	1	0	1	0	0	16469.5	1504	21.6832	22.4885	1609.89	N	8.20056	Reptile
490	New Caledonia Grand Terre	NC	21.24	165.512	Caledoniscincus renevieri	REPTILIA	1	5	1	1	1	1	1	1	0	0	1	0	1	0	0	16469.5	1504	21.6832	22.4885	1609.89	N	2.75502	Reptile
490	New Caledonia Grand Terre	NC	21.24	165.512	Celatiscincus similis	REPTILIA	1	5	1	1	1	1	1	1	0	0	1	0	1	0	0	16469.5	1504	21.6832	22.4885	1609.89	N	2.61339	Reptile
490	New Caledonia Grand Terre	NC	21.24	165.512	Dierogekko inexpectatus	REPTILIA	1	5	1	1	1	1	1	1	0	0	1	0	1	0	0	16469.5	1504	21.6832	22.4885	1609.89	N	1.85875	Reptile
490	New Caledonia Grand Terre	NC	21.24	165.512	Dierogekko kaalaensis	REPTILIA	1	5	1	1	1	1	1	1	0	0	1	0	1	0	0	16469.5	1504	21.6832	22.4885	1609.89	N	2.81441	Reptile
490	New Caledonia Grand Terre	NC	21.24	165.512	Dierogekko koniambo	REPTILIA	1	5	1	1	1	1	1	1	0	0	1	0	1	0	0	16469.5	1504	21.6832	22.4885	1609.89	N	2.39385	Reptile
490	New Caledonia Grand Terre	NC	21.24	165.512	Dierogekko nehoueensis	REPTILIA	1	5	1	1	1	1	1	1	0	0	1	0	1	0	0	16469.5	1504	21.6832	22.4885	1609.89	N	1.9732	Reptile
490	New Caledonia Grand Terre	NC	21.24	165.512	Dierogekko poumensis	REPTILIA	1	5	1	1	1	1	1	1	0	0	1	0	1	0	0	16469.5	1504	21.6832	22.4885	1609.89	N	1.69549	Reptile
490	New Caledonia Grand Terre	NC	21.24	165.512	Dierogekko thomaswhitei	REPTILIA	1	5	1	1	1	1	1	1	0	0	1	0	1	0	0	16469.5	1504	21.6832	22.4885	1609.89	N	2.72305	Reptile
490	New Caledonia Grand Terre	NC	21.24	165.512	Dierogekko validiclavis	REPTILIA	1	5	1	1	1	1	1	1	0	0	1	0	1	0	0	16469.5	1504	21.6832	22.4885	1609.89	N	2.74116	Reptile
490	New Caledonia Grand Terre	NC	21.24	165.512	Eurydactylodes occidentalis	REPTILIA	1	5	1	1	1	1	1	1	0	0	1	0	1	0	0	16469.5	1504	21.6832	22.4885	1609.89	N	4.56494	Reptile
490	New Caledonia Grand Terre	NC	21.24	165.512	Eurydactylodes symmetricus	REPTILIA	1	5	1	1	1	1	1	1	0	0	1	0	1	0	0	16469.5	1504	21.6832	22.4885	1609.89	N	6.55703	Reptile
490	New Caledonia Grand Terre	NC	21.24	165.512	Geoscincus haraldmeieri	REPTILIA	1	5	1	1	1	1	1	1	0	0	1	0	1	0	1	16469.5	1504	21.6832	22.4885	1609.89	N	30.8624	Reptile
490	New Caledonia Grand Terre	NC	21.24	165.512	Kanakysaurus viviparus	REPTILIA	1	5	1	1	1	1	1	1	0	0	1	0	1	0	0	16469.5	1504	21.6832	22.4885	1609.89	N	9.27154	Reptile
490	New Caledonia Grand Terre	NC	21.24	165.512	Kanakysaurus zebratus	REPTILIA	1	5	1	1	1	1	1	1	0	0	1	0	1	0	0	16469.5	1504	21.6832	22.4885	1609.89	N	9.85252	Reptile
490	New Caledonia Grand Terre	NC	21.24	165.512	Lioscincus maruia	REPTILIA	1	5	1	1	1	1	1	1	0	0	1	0	1	0	0	16469.5	1504	21.6832	22.4885	1609.89	N	4.95345	Reptile
490	New Caledonia Grand Terre	NC	21.24	165.512	Lioscincus steindachneri	REPTILIA	1	5	1	1	1	1	1	1	0	0	1	0	1	0	0	16469.5	1504	21.6832	22.4885	1609.89	N	22.4954	Reptile
490	New Caledonia Grand Terre	NC	21.24	165.512	Lioscincus vivae	REPTILIA	1	5	1	1	1	1	1	1	0	0	1	0	1	0	0	16469.5	1504	21.6832	22.4885	1609.89	N	4.7876	Reptile
490	New Caledonia Grand Terre	NC	21.24	165.512	Marmorosphax kaala	REPTILIA	1	5	1	1	1	1	1	1	0	0	1	0	1	0	0	16469.5	1504	21.6832	22.4885	1609.89	N	5.121	Reptile
490	New Caledonia Grand Terre	NC	21.24	165.512	Marmorosphax taom	REPTILIA	1	5	1	1	1	1	1	1	0	0	1	0	1	0	0	16469.5	1504	21.6832	22.4885	1609.89	N	4.53419	Reptile
490	New Caledonia Grand Terre	NC	21.24	165.512	Nannoscincus exos	REPTILIA	1	5	1	1	1	1	1	1	0	0	1	0	1	0	0	16469.5	1504	21.6832	22.4885	1609.89	N	1.52969	Reptile
490	New Caledonia Grand Terre	NC	21.24	165.512	Nannoscincus garrulus	REPTILIA	1	5	1	1	1	1	1	1	0	0	1	0	1	0	0	16469.5	1504	21.6832	22.4885	1609.89	N	3.54032	Reptile
490	New Caledonia Grand Terre	NC	21.24	165.512	Nannoscincus greeri	REPTILIA	1	5	1	1	1	1	1	1	0	0	1	0	1	0	0	16469.5	1504	21.6832	22.4885	1609.89	N	1.13761	Reptile
490	New Caledonia Grand Terre	NC	21.24	165.512	Nannoscincus hanchisteus	REPTILIA	1	5	1	1	1	1	1	1	0	0	1	0	1	0	0	16469.5	1504	21.6832	22.4885	1609.89	N	1.18896	Reptile
490	New Caledonia Grand Terre	NC	21.24	165.512	Nannoscincus humectus	REPTILIA	1	5	1	1	1	1	1	1	0	0	1	0	1	0	0	16469.5	1504	21.6832	22.4885	1609.89	N	1.40975	Reptile
490	New Caledonia Grand Terre	NC	21.24	165.512	Nannoscincus manautei	REPTILIA	1	5	1	1	1	1	1	1	0	0	1	0	1	0	0	16469.5	1504	21.6832	22.4885	1609.89	N	1.04591	Reptile
490	New Caledonia Grand Terre	NC	21.24	165.512	Nannoscincus slevini	REPTILIA	1	5	1	1	1	1	1	1	0	0	1	0	1	0	0	16469.5	1504	21.6832	22.4885	1609.89	N	2.39385	Reptile
490	New Caledonia Grand Terre	NC	21.24	165.512	Oedodera marmorata	REPTILIA	1	5	1	1	1	1	1	1	0	0	1	0	1	0	0	16469.5	1504	21.6832	22.4885	1609.89	N	6.78648	Reptile
490	New Caledonia Grand Terre	NC	21.24	165.512	Rhacodactylus trachyrhynchus	REPTILIA	1	5	1	1	1	1	1	1	0	0	1	0	1	0	1	16469.5	1504	21.6832	22.4885	1609.89	N	200.469	Reptile
520	Sumbawa	ID	8.60001	119.16	Cacatua sulphurea	AVES	1	5	0	0	1	1	1	1	1	0	0	1	0	0	0	14602.4	2629	23.539	6.72594	1919.44	Y	298	Bird
520	Sumbawa	ID	8.60001	119.16	Nisaetus floris	AVES	1	5	0	0	1	1	1	1	1	0	0	1	0	0	0	14602.4	2629	23.539	6.72594	1919.44	Y	1480	Bird
550	Flores	ID	8.51463	122.661	Cacatua sulphurea	AVES	1	5	0	0	1	1	1	1	1	0	0	1	0	0	0	14180.5	2196	23.4864	7.39162	1733.79	Y	298	Bird
550	Flores	ID	8.51463	122.661	Corvus florensis	AVES	1	5	0	0	1	1	1	1	1	0	0	1	0	0	0	14180.5	2196	23.4864	7.39162	1733.79	Y	237.5	Bird
550	Flores	ID	8.51463	122.661	Loriculus flosculus	AVES	1	5	0	0	1	1	1	1	1	0	0	1	0	0	0	14180.5	2196	23.4864	7.39162	1733.79	Y	28	Bird
550	Flores	ID	8.51463	122.661	Monarcha sacerdotum	AVES	1	5	0	0	1	1	1	1	1	0	0	1	0	0	0	14180.5	2196	23.4864	7.39162	1733.79	Y	17.5	Bird
550	Flores	ID	8.51463	122.661	Nisaetus floris	AVES	1	5	0	0	1	1	1	1	1	0	0	1	0	0	0	14180.5	2196	23.4864	7.39162	1733.79	Y	1480	Bird
550	Flores	ID	8.51463	122.661	Otus alfredi	AVES	1	5	0	0	1	1	1	1	1	0	0	1	0	0	0	14180.5	2196	23.4864	7.39162	1733.79	Y	165	Bird
550	Flores	ID	8.51463	122.661	Paulamys naso	MAMMALIA	1	5	0	0	1	1	1	1	1	0	0	1	0	0	0	14180.5	2196	23.4864	7.39162	1733.79	N	123	TerrMamm
550	Flores	ID	8.51463	122.661	Rattus hainaldi	MAMMALIA	1	5	0	0	1	1	1	1	1	0	0	1	0	0	0	14180.5	2196	23.4864	7.39162	1733.79	N	60	TerrMamm
550	Flores	ID	8.51463	122.661	Suncus mertensi	MAMMALIA	1	5	0	0	1	1	1	1	1	0	0	1	0	0	0	14180.5	2196	23.4864	7.39162	1733.79	N	7.95	TerrMamm
570	Negros	PH	10.0221	122.97	Platymantis hazelae	AMPHIBIA	1	5	1	1	1	1	0	1	0	1	0	0	0	0	0	12777.3	2280	25.9506	5.78829	2283.21	N	3.16332	Amphibian
570	Negros	PH	10.0221	122.97	Platymantis negrosensis	AMPHIBIA	1	5	1	1	1	1	0	1	0	1	0	0	0	0	0	12777.3	2280	25.9506	5.78829	2283.21	N	3.44285	Amphibian
570	Negros	PH	10.0221	122.97	Platymantis spelaeus	AMPHIBIA	1	5	1	1	1	1	0	1	0	1	0	0	0	0	0	12777.3	2280	25.9506	5.78829	2283.21	N	13.2503	Amphibian
570	Negros	PH	10.0221	122.97	Aceros waldeni	AVES	1	5	1	1	1	1	0	1	0	1	0	0	0	0	0	12777.3	2280	25.9506	5.78829	2283.21	Y	950	Bird
570	Negros	PH	10.0221	122.97	Cacatua haematuropygia	AVES	1	5	1	1	1	1	0	1	0	1	0	0	0	0	1	12777.3	2280	25.9506	5.78829	2283.21	Y	279	Bird
570	Negros	PH	10.0221	122.97	Dasycrotapha speciosa	AVES	1	5	1	1	1	1	0	1	0	1	0	0	0	0	0	12777.3	2280	25.9506	5.78829	2283.21	Y	16.5	Bird
570	Negros	PH	10.0221	122.97	Gallicolumba keayi	AVES	1	5	1	1	1	1	0	1	0	1	0	0	0	0	0	12777.3	2280	25.9506	5.78829	2283.21	Y	196	Bird
570	Negros	PH	10.0221	122.97	Penelopides panini	AVES	1	5	1	1	1	1	0	1	0	1	0	0	0	0	0	12777.3	2280	25.9506	5.78829	2283.21	Y	459.5	Bird
570	Negros	PH	10.0221	122.97	Stachyris nigrorum	AVES	1	5	1	1	1	1	0	1	0	1	0	0	0	0	0	12777.3	2280	25.9506	5.78829	2283.21	Y	22.75	Bird
570	Negros	PH	10.0221	122.97	Acerodon humilis	MAMMALIA	1	5	1	1	1	1	0	1	0	1	0	0	0	0	0	12777.3	2280	25.9506	5.78829	2283.21	Y	377.5	Bat
570	Negros	PH	10.0221	122.97	Acerodon jubatus	MAMMALIA	1	5	1	1	1	1	0	1	0	1	0	0	0	0	0	12777.3	2280	25.9506	5.78829	2283.21	Y	1150	Bat
570	Negros	PH	10.0221	122.97	Crocidura negrina	MAMMALIA	1	5	1	1	1	1	0	1	0	1	0	0	0	0	0	12777.3	2280	25.9506	5.78829	2283.21	N	13.3	TerrMamm
570	Negros	PH	10.0221	122.97	Dobsonia chapmani	MAMMALIA	1	5	1	1	1	1	0	1	0	1	0	0	0	0	0	12777.3	2280	25.9506	5.78829	2283.21	Y	134	Bat
570	Negros	PH	10.0221	122.97	Nyctimene rabori	MAMMALIA	1	5	1	1	1	1	0	1	0	1	0	0	0	0	0	12777.3	2280	25.9506	5.78829	2283.21	Y	67.5	Bat
570	Negros	PH	10.0221	122.97	Rusa alfredi	MAMMALIA	1	5	1	1	1	1	0	1	0	1	0	0	0	0	0	12777.3	2280	25.9506	5.78829	2283.21	N	47500	TerrMamm
570	Negros	PH	10.0221	122.97	Sus cebifrons	MAMMALIA	1	5	1	1	1	1	0	1	0	1	0	0	0	0	0	12777.3	2280	25.9506	5.78829	2283.21	N	30000	TerrMamm
570	Negros	PH	10.0221	122.97	Crocodylus mindorensis	REPTILIA	1	5	1	1	1	1	0	1	0	1	0	0	0	0	1	12777.3	2280	25.9506	5.78829	2283.21	N	30000	Reptile
570	Negros	PH	10.0221	122.97	Pseudorabdion montanum	REPTILIA	1	5	1	1	1	1	0	1	0	1	0	0	0	0	0	12777.3	2280	25.9506	5.78829	2283.21	N	28.8524	Reptile
580	Samar	PH	11.8012	125.009	Cacatua haematuropygia	AVES	1	5	1	1	1	1	0	1	0	0	0	0	0	0	0	12533	740	26.2498	7.94944	3159.71	Y	279	Bird
580	Samar	PH	11.8012	125.009	Pithecophaga jefferyi	AVES	1	5	1	1	1	1	0	1	0	0	0	0	0	0	0	12533	740	26.2498	7.94944	3159.71	Y	5232	Bird
600	Bangka	ID	2.30811	105.976	Manis javanica	MAMMALIA	1	5	0	0	0	1	0	1	1	0	0	0	0	0	0	11617.6	596	27.185	4.50266	2692.63	N	5850	TerrMamm
600	Bangka	ID	2.30811	105.976	Tarsius bancanus ssp. bancanus	MAMMALIA	1	5	0	0	0	1	0	1	1	0	0	0	0	0	0	11617.6	596	27.185	4.50266	2692.63	N	77.6	TerrMamm
600	Bangka	ID	2.30811	105.976	Heosemys spinosa	REPTILIA	1	5	0	0	0	1	0	1	1	0	0	0	0	0	0	11617.6	596	27.185	4.50266	2692.63	N	1795.2	Reptile
610	Palawan	PH	9.87958	118.674	Pelophryne albotaeniata	AMPHIBIA	1	5	1	1	1	1	0	1	0	1	0	0	0	0	0	11565.3	1998	26.1162	5.8951	1884.35	N	0.557744	Amphibian
610	Palawan	PH	9.87958	118.674	Cacatua haematuropygia	AVES	1	5	1	1	1	1	0	1	0	1	0	0	0	0	0	11565.3	1998	26.1162	5.8951	1884.35	Y	279	Bird
610	Palawan	PH	9.87958	118.674	Siebenrockiella leytensis	REPTILIA	1	5	1	1	1	1	0	1	0	1	0	0	0	0	0	11565.3	1998	26.1162	5.8951	1884.35	N	1405.51	Reptile
620	Panay	PH	11.1779	122.504	Platymantis negrosensis	AMPHIBIA	1	5	1	1	1	1	0	1	0	1	0	0	0	0	0	11529.4	1984	26.3407	6.95179	2741.53	N	3.44285	Amphibian
620	Panay	PH	11.1779	122.504	Aceros waldeni	AVES	1	5	1	1	1	1	0	1	0	1	0	0	0	0	0	11529.4	1984	26.3407	6.95179	2741.53	Y	950	Bird
620	Panay	PH	11.1779	122.504	Cacatua haematuropygia	AVES	1	5	1	1	1	1	0	1	0	1	0	0	0	0	1	11529.4	1984	26.3407	6.95179	2741.53	Y	279	Bird
620	Panay	PH	11.1779	122.504	Dasycrotapha speciosa	AVES	1	5	1	1	1	1	0	1	0	1	0	0	0	0	0	11529.4	1984	26.3407	6.95179	2741.53	Y	16.5	Bird
620	Panay	PH	11.1779	122.504	Gallicolumba keayi	AVES	1	5	1	1	1	1	0	1	0	1	0	0	0	0	0	11529.4	1984	26.3407	6.95179	2741.53	Y	196	Bird
620	Panay	PH	11.1779	122.504	Penelopides panini	AVES	1	5	1	1	1	1	0	1	0	1	0	0	0	0	0	11529.4	1984	26.3407	6.95179	2741.53	Y	459.5	Bird
620	Panay	PH	11.1779	122.504	Rhinomyias albigularis	AVES	1	5	1	1	1	1	0	1	0	1	0	0	0	0	0	11529.4	1984	26.3407	6.95179	2741.53	Y	18	Bird
620	Panay	PH	11.1779	122.504	Crateromys australis	MAMMALIA	1	5	1	1	1	1	0	1	0	1	0	0	0	0	0	11529.4	1984	26.3407	6.95179	2741.53	N	445	TerrMamm
620	Panay	PH	11.1779	122.504	Crateromys heaneyi	MAMMALIA	1	5	1	1	1	1	0	1	0	1	0	0	0	0	0	11529.4	1984	26.3407	6.95179	2741.53	N	445	TerrMamm
620	Panay	PH	11.1779	122.504	Nyctimene rabori	MAMMALIA	1	5	1	1	1	1	0	1	0	1	0	0	0	0	0	11529.4	1984	26.3407	6.95179	2741.53	Y	67.5	Bat
620	Panay	PH	11.1779	122.504	Rusa alfredi	MAMMALIA	1	5	1	1	1	1	0	1	0	1	0	0	0	0	0	11529.4	1984	26.3407	6.95179	2741.53	N	47500	TerrMamm
620	Panay	PH	11.1779	122.504	Sus cebifrons	MAMMALIA	1	5	1	1	1	1	0	1	0	1	0	0	0	0	0	11529.4	1984	26.3407	6.95179	2741.53	N	30000	TerrMamm
620	Panay	PH	11.1779	122.504	Hologerrhum dermali	REPTILIA	1	5	1	1	1	1	0	1	0	1	0	0	0	0	0	11529.4	1984	26.3407	6.95179	2741.53	N	22.6698	Reptile
620	Panay	PH	11.1779	122.504	Varanus mabitang	REPTILIA	1	5	1	1	1	1	0	1	0	1	0	0	0	0	0	11529.4	1984	26.3407	6.95179	2741.53	N	5750	Reptile
660	Jamaica	JM	18.1154	77.2771	Eleutherodactylus alticola	AMPHIBIA	1	5	1	1	1	0	1	1	0	0	0	0	1	0	1	11025.9	2097	23.9235	9.9232	1846.14	N	1.32637	Amphibian
660	Jamaica	JM	18.1154	77.2771	Eleutherodactylus andrewsi	AMPHIBIA	1	5	1	1	1	0	1	1	0	0	0	0	1	0	0	11025.9	2097	23.9235	9.9232	1846.14	N	1.32637	Amphibian
660	Jamaica	JM	18.1154	77.2771	Eleutherodactylus cavernicola	AMPHIBIA	1	5	1	1	1	0	1	1	0	0	0	0	1	0	0	11025.9	2097	23.9235	9.9232	1846.14	N	5.16883	Amphibian
660	Jamaica	JM	18.1154	77.2771	Eleutherodactylus fuscus	AMPHIBIA	1	5	1	1	1	0	1	1	0	0	0	0	1	0	1	11025.9	2097	23.9235	9.9232	1846.14	N	3.67218	Amphibian
660	Jamaica	JM	18.1154	77.2771	Eleutherodactylus grabhami	AMPHIBIA	1	5	1	1	1	0	1	1	0	0	0	0	1	0	0	11025.9	2097	23.9235	9.9232	1846.14	N	1.28182	Amphibian
660	Jamaica	JM	18.1154	77.2771	Eleutherodactylus griphus	AMPHIBIA	1	5	1	1	1	0	1	1	0	0	0	0	1	0	1	11025.9	2097	23.9235	9.9232	1846.14	N	0.309778	Amphibian
660	Jamaica	JM	18.1154	77.2771	Eleutherodactylus jamaicensis	AMPHIBIA	1	5	1	1	1	0	1	1	0	0	0	0	1	0	1	11025.9	2097	23.9235	9.9232	1846.14	N	1.33068	Amphibian
660	Jamaica	JM	18.1154	77.2771	Eleutherodactylus junori	AMPHIBIA	1	5	1	1	1	0	1	1	0	0	0	0	1	0	0	11025.9	2097	23.9235	9.9232	1846.14	N	1.32593	Amphibian
660	Jamaica	JM	18.1154	77.2771	Eleutherodactylus luteolus	AMPHIBIA	1	5	1	1	1	0	1	1	0	0	0	0	1	0	0	11025.9	2097	23.9235	9.9232	1846.14	N	0.751454	Amphibian
660	Jamaica	JM	18.1154	77.2771	Eleutherodactylus nubicola	AMPHIBIA	1	5	1	1	1	0	1	1	0	0	0	0	1	0	0	11025.9	2097	23.9235	9.9232	1846.14	N	6.90581	Amphibian
660	Jamaica	JM	18.1154	77.2771	Eleutherodactylus orcutti	AMPHIBIA	1	5	1	1	1	0	1	1	0	0	0	0	1	0	1	11025.9	2097	23.9235	9.9232	1846.14	N	3.88303	Amphibian
660	Jamaica	JM	18.1154	77.2771	Eleutherodactylus sisyphodemus	AMPHIBIA	1	5	1	1	1	0	1	1	0	0	0	0	1	0	0	11025.9	2097	23.9235	9.9232	1846.14	N	0.283042	Amphibian
660	Jamaica	JM	18.1154	77.2771	Osteopilus crucialis	AMPHIBIA	1	5	1	1	1	0	1	1	0	0	0	0	1	0	0	11025.9	2097	23.9235	9.9232	1846.14	N	139.934	Amphibian
660	Jamaica	JM	18.1154	77.2771	Osteopilus marianae	AMPHIBIA	1	5	1	1	1	0	1	1	0	0	0	0	1	0	0	11025.9	2097	23.9235	9.9232	1846.14	N	2.75421	Amphibian
660	Jamaica	JM	18.1154	77.2771	Osteopilus wilderi	AMPHIBIA	1	5	1	1	1	0	1	1	0	0	0	0	1	0	0	11025.9	2097	23.9235	9.9232	1846.14	N	1.79941	Amphibian
660	Jamaica	JM	18.1154	77.2771	Ara erythrocephala	AVES	1	5	1	1	1	0	1	1	0	0	0	0	1	0	1	11025.9	2097	23.9235	9.9232	1846.14	Y	800	Bird
660	Jamaica	JM	18.1154	77.2771	Pterodroma caribbaea	AVES	1	5	1	1	1	0	1	1	0	0	0	0	1	0	1	11025.9	2097	23.9235	9.9232	1846.14	Y	278	Bird
660	Jamaica	JM	18.1154	77.2771	Natalus jamaicensis	MAMMALIA	1	5	1	1	1	0	1	1	0	0	0	0	1	0	0	11025.9	2097	23.9235	9.9232	1846.14	Y	4.85	Bat
660	Jamaica	JM	18.1154	77.2771	Oryzomys antillarum	MAMMALIA	1	5	1	1	1	0	1	1	0	0	0	0	1	0	1	11025.9	2097	23.9235	9.9232	1846.14	N	60	TerrMamm
660	Jamaica	JM	18.1154	77.2771	Xenothrix mcgregori	MAMMALIA	1	5	1	1	1	0	1	1	0	0	0	0	1	0	1	11025.9	2097	23.9235	9.9232	1846.14	N	1000	TerrMamm
660	Jamaica	JM	18.1154	77.2771	Celestus occiduus	REPTILIA	1	5	1	1	1	0	1	1	0	0	0	0	1	0	1	11025.9	2097	23.9235	9.9232	1846.14	N	947.782	Reptile
660	Jamaica	JM	18.1154	77.2771	Cyclura collei	REPTILIA	1	5	1	1	1	0	1	1	0	0	0	0	1	0	0	11025.9	2097	23.9235	9.9232	1846.14	N	1905.78	Reptile
660	Jamaica	JM	18.1154	77.2771	Hypsirhynchus ater	REPTILIA	1	5	1	1	1	0	1	1	0	0	0	0	1	0	1	11025.9	2097	23.9235	9.9232	1846.14	N	442.985	Reptile
670	Sumba	ID	9.79628	119.879	Cacatua sulphurea	AVES	1	5	0	0	1	1	1	1	1	0	0	1	0	0	0	10819	1153	23.9361	8.89982	1767.39	Y	298	Bird
680	Viti Levu	FJ	17.7938	177.975	Platymantis vitianus	AMPHIBIA	1	5	0	1	0	1	1	1	0	0	0	0	1	0	0	10758.7	1197	23.7178	13.4155	2618.57	N	66.9462	Amphibian
680	Viti Levu	FJ	17.7938	177.975	Charmosyna amabilis	AVES	1	5	0	1	0	1	1	1	0	0	0	0	1	0	1	10758.7	1197	23.7178	13.4155	2618.57	Y	36.5	Bird
680	Viti Levu	FJ	17.7938	177.975	Nesoclopeus poecilopterus	AVES	1	5	0	1	0	1	1	1	0	0	0	0	1	0	1	10758.7	1197	23.7178	13.4155	2618.57	Y	NA	Bird
680	Viti Levu	FJ	17.7938	177.975	Trichocichla rufa	AVES	1	5	0	1	0	1	1	1	0	0	0	0	1	0	0	10758.7	1197	23.7178	13.4155	2618.57	Y	36	Bird
680	Viti Levu	FJ	17.7938	177.975	Emballonura semicaudata	MAMMALIA	1	5	0	1	0	1	1	1	0	0	0	0	1	0	1	10758.7	1197	23.7178	13.4155	2618.57	Y	6.75	Bat
680	Viti Levu	FJ	17.7938	177.975	Tadarida bregullae	MAMMALIA	1	5	0	1	0	1	1	1	0	0	0	0	1	0	1	10758.7	1197	23.7178	13.4155	2618.57	Y	19.25	Bat
680	Viti Levu	FJ	17.7938	177.975	Brachylophus fasciatus	REPTILIA	1	5	0	1	0	1	1	1	0	0	0	0	1	0	0	10758.7	1197	23.7178	13.4155	2618.57	N	162	Reptile
690	Cape Breton	CA	46.2956	60.6708	Pinguinus impennis	AVES	1	5	1	1	1	1	0	1	0	0	0	1	0	0	1	10707	530	5.15281	81.0571	1421.86	Y	2000	Bird
700	Hawaii	US	19.5926	155.435	Anas laysanensis	AVES	1	5	1	1	1	1	1	1	0	0	1	0	1	0	1	10530.7	4176	16.6056	11.3175	1742.97	Y	448	Bird
700	Hawaii	US	19.5926	155.435	Anas wyvilliana	AVES	1	5	1	1	1	1	1	1	0	0	1	0	1	0	0	10530.7	4176	16.6056	11.3175	1742.97	Y	614.5	Bird
700	Hawaii	US	19.5926	155.435	Chaetoptila angustipluma	AVES	1	5	1	1	1	1	1	1	0	0	1	0	1	0	1	10530.7	4176	16.6056	11.3175	1742.97	Y	30	Bird
700	Hawaii	US	19.5926	155.435	Chloridops kona	AVES	1	5	1	1	1	1	1	1	0	0	1	0	1	0	1	10530.7	4176	16.6056	11.3175	1742.97	Y	NA	Bird
700	Hawaii	US	19.5926	155.435	Ciridops anna	AVES	1	5	1	1	1	1	1	1	0	0	1	0	1	0	1	10530.7	4176	16.6056	11.3175	1742.97	Y	20	Bird
700	Hawaii	US	19.5926	155.435	Corvus hawaiiensis	AVES	1	5	1	1	1	1	1	1	0	0	1	0	1	0	1	10530.7	4176	16.6056	11.3175	1742.97	Y	NA	Bird
700	Hawaii	US	19.5926	155.435	Drepanis pacifica	AVES	1	5	1	1	1	1	1	1	0	0	1	0	1	0	1	10530.7	4176	16.6056	11.3175	1742.97	Y	20	Bird
700	Hawaii	US	19.5926	155.435	Hemignathus munroi	AVES	1	5	1	1	1	1	1	1	0	0	1	0	1	0	0	10530.7	4176	16.6056	11.3175	1742.97	Y	27	Bird
700	Hawaii	US	19.5926	155.435	Hemignathus obscurus	AVES	1	5	1	1	1	1	1	1	0	0	1	0	1	0	1	10530.7	4176	16.6056	11.3175	1742.97	Y	10	Bird
700	Hawaii	US	19.5926	155.435	Hemignathus sagittirostris	AVES	1	5	1	1	1	1	1	1	0	0	1	0	1	0	1	10530.7	4176	16.6056	11.3175	1742.97	Y	10	Bird
700	Hawaii	US	19.5926	155.435	Loxioides bailleui	AVES	1	5	1	1	1	1	1	1	0	0	1	0	1	0	0	10530.7	4176	16.6056	11.3175	1742.97	Y	37.85	Bird
700	Hawaii	US	19.5926	155.435	Loxops coccineus	AVES	1	5	1	1	1	1	1	1	0	0	1	0	1	0	0	10530.7	4176	16.6056	11.3175	1742.97	Y	11.1	Bird
700	Hawaii	US	19.5926	155.435	Moho nobilis	AVES	1	5	1	1	1	1	1	1	0	0	1	0	1	0	1	10530.7	4176	16.6056	11.3175	1742.97	Y	30	Bird
700	Hawaii	US	19.5926	155.435	Oreomystis mana	AVES	1	5	1	1	1	1	1	1	0	0	1	0	1	0	0	10530.7	4176	16.6056	11.3175	1742.97	Y	14.25	Bird
700	Hawaii	US	19.5926	155.435	Porzana sandwichensis	AVES	1	5	1	1	1	1	1	1	0	0	1	0	1	0	1	10530.7	4176	16.6056	11.3175	1742.97	N	60	BirdNoFl
700	Hawaii	US	19.5926	155.435	Psittirostra psittacea	AVES	1	5	1	1	1	1	1	1	0	0	1	0	1	0	1	10530.7	4176	16.6056	11.3175	1742.97	Y	33.3	Bird
700	Hawaii	US	19.5926	155.435	Puffinus newelli	AVES	1	5	1	1	1	1	1	1	0	0	1	0	1	0	0	10530.7	4176	16.6056	11.3175	1742.97	Y	375.5	Bird
700	Hawaii	US	19.5926	155.435	Rhodacanthis flaviceps	AVES	1	5	1	1	1	1	1	1	0	0	1	0	1	0	1	10530.7	4176	16.6056	11.3175	1742.97	Y	20	Bird
700	Hawaii	US	19.5926	155.435	Rhodacanthis palmeri	AVES	1	5	1	1	1	1	1	1	0	0	1	0	1	0	1	10530.7	4176	16.6056	11.3175	1742.97	Y	20	Bird
710	Mindoro	PH	12.8708	120.927	Hylarana mangyanum	AMPHIBIA	1	5	1	1	1	1	0	1	0	1	0	0	0	0	0	9892.6	2420	25.3901	7.37258	2531.06	N	17.3226	Amphibian
710	Mindoro	PH	12.8708	120.927	Philautus schmackeri	AMPHIBIA	1	5	1	1	1	1	0	1	0	1	0	0	0	0	0	9892.6	2420	25.3901	7.37258	2531.06	N	1.06334	Amphibian
710	Mindoro	PH	12.8708	120.927	Cacatua haematuropygia	AVES	1	5	1	1	1	1	0	1	0	1	0	0	0	0	1	9892.6	2420	25.3901	7.37258	2531.06	Y	279	Bird
710	Mindoro	PH	12.8708	120.927	Centropus steerii	AVES	1	5	1	1	1	1	0	1	0	1	0	0	0	0	0	9892.6	2420	25.3901	7.37258	2531.06	Y	206.5	Bird
710	Mindoro	PH	12.8708	120.927	Ducula mindorensis	AVES	1	5	1	1	1	1	0	1	0	1	0	0	0	0	0	9892.6	2420	25.3901	7.37258	2531.06	Y	675	Bird
710	Mindoro	PH	12.8708	120.927	Gallicolumba platenae	AVES	1	5	1	1	1	1	0	1	0	1	0	0	0	0	0	9892.6	2420	25.3901	7.37258	2531.06	Y	196	Bird
710	Mindoro	PH	12.8708	120.927	Penelopides mindorensis	AVES	1	5	1	1	1	1	0	1	0	1	0	0	0	0	0	9892.6	2420	25.3901	7.37258	2531.06	Y	462.5	Bird
710	Mindoro	PH	12.8708	120.927	Acerodon jubatus	MAMMALIA	1	5	1	1	1	1	0	1	0	1	0	0	0	0	0	9892.6	2420	25.3901	7.37258	2531.06	Y	1150	Bat
710	Mindoro	PH	12.8708	120.927	Bubalus mindorensis	MAMMALIA	1	5	1	1	1	1	0	1	0	1	0	0	0	0	0	9892.6	2420	25.3901	7.37258	2531.06	N	240000	TerrMamm
710	Mindoro	PH	12.8708	120.927	Sus oliveri	MAMMALIA	1	5	1	1	1	1	0	1	0	1	0	0	0	0	0	9892.6	2420	25.3901	7.37258	2531.06	N	52481	TerrMamm
710	Mindoro	PH	12.8708	120.927	Crocodylus mindorensis	REPTILIA	1	5	1	1	1	1	0	1	0	1	0	0	0	0	1	9892.6	2420	25.3901	7.37258	2531.06	N	30000	Reptile
730	Kodiak	US	57.3713	153.478	Brachyramphus brevirostris	AVES	1	5	1	1	1	1	0	1	0	1	1	1	0	1	0	9529.89	1213	3.10565	53.0188	1317.04	Y	234	Bird
730	Kodiak	US	57.3713	153.478	Brachyramphus marmoratus	AVES	1	5	1	1	1	1	0	1	0	1	1	1	0	1	0	9529.89	1213	3.10565	53.0188	1317.04	Y	278.5	Bird
740	Cyprus	CY	35.1296	33.4312	Acanthodactylus schreiberi	REPTILIA	1	5	0	0	1	1	1	0	0	0	0	0	0	0	0	9317.09	1879	17.8274	59.0368	515.609	N	28	Reptile
740	Cyprus	CY	35.1296	33.4312	Hierophis cypriensis	REPTILIA	1	5	0	0	1	1	1	0	0	0	0	0	0	0	0	9317.09	1879	17.8274	59.0368	515.609	N	0.163142	Reptile
770	Chiloe	CL	42.608	73.8979	Pseudalopex fulvipes	MAMMALIA	1	5	1	0	1	0	0	1	0	0	0	0	1	0	0	8792.21	796	9.8757	22.8477	2176.54	N	3116.04	TerrMamm
780	Bougainville	PG	6.14586	155.319	Aplonis brunneicapillus	AVES	1	5	1	0	0	0	1	1	0	0	0	0	0	1	0	8762.11	2641	24.9233	4.23103	3488.51	Y	67.75	Bird
780	Bougainville	PG	6.14586	155.319	Pteralopex anceps	MAMMALIA	1	5	1	0	0	0	1	1	0	0	0	0	0	1	1	8762.11	2641	24.9233	4.23103	3488.51	Y	500	Bat
780	Bougainville	PG	6.14586	155.319	Pteralopex flanneryi	MAMMALIA	1	5	1	0	0	0	1	1	0	0	0	0	0	1	0	8762.11	2641	24.9233	4.23103	3488.51	Y	790	Bat
780	Bougainville	PG	6.14586	155.319	Solomys ponceleti	MAMMALIA	1	5	1	0	0	0	1	1	0	0	0	0	0	1	0	8762.11	2641	24.9233	4.23103	3488.51	N	1000	TerrMamm
780	Bougainville	PG	6.14586	155.319	Solomys salebrosus	MAMMALIA	1	5	1	0	0	0	1	1	0	0	0	0	0	1	0	8762.11	2641	24.9233	4.23103	3488.51	N	375	TerrMamm
790	Puerto Rico	PR	18.2183	66.4313	Eleutherodactylus eneidae	AMPHIBIA	1	5	1	1	0	1	1	1	1	0	0	0	1	0	0	8761.16	1239	24.1885	12.1559	1829.77	N	1.62342	Amphibian
790	Puerto Rico	PR	18.2183	66.4313	Eleutherodactylus gryllus	AMPHIBIA	1	5	1	1	0	1	1	1	1	0	0	0	1	0	0	8761.16	1239	24.1885	12.1559	1829.77	N	0.505273	Amphibian
790	Puerto Rico	PR	18.2183	66.4313	Eleutherodactylus hedricki	AMPHIBIA	1	5	1	1	0	1	1	1	1	0	0	0	1	0	0	8761.16	1239	24.1885	12.1559	1829.77	N	3.4113	Amphibian
790	Puerto Rico	PR	18.2183	66.4313	Eleutherodactylus jasperi	AMPHIBIA	1	5	1	1	0	1	1	1	1	0	0	0	1	0	1	8761.16	1239	24.1885	12.1559	1829.77	N	0.711188	Amphibian
790	Puerto Rico	PR	18.2183	66.4313	Eleutherodactylus juanariveroi	AMPHIBIA	1	5	1	1	0	1	1	1	1	0	0	0	1	0	0	8761.16	1239	24.1885	12.1559	1829.77	N	0.314723	Amphibian
790	Puerto Rico	PR	18.2183	66.4313	Eleutherodactylus karlschmidti	AMPHIBIA	1	5	1	1	0	1	1	1	1	0	0	0	1	0	1	8761.16	1239	24.1885	12.1559	1829.77	N	33.0238	Amphibian
790	Puerto Rico	PR	18.2183	66.4313	Eleutherodactylus locustus	AMPHIBIA	1	5	1	1	0	1	1	1	1	0	0	0	1	0	0	8761.16	1239	24.1885	12.1559	1829.77	N	0.905162	Amphibian
790	Puerto Rico	PR	18.2183	66.4313	Eleutherodactylus portoricensis	AMPHIBIA	1	5	1	1	0	1	1	1	1	0	0	0	1	0	0	8761.16	1239	24.1885	12.1559	1829.77	N	6.0811	Amphibian
790	Puerto Rico	PR	18.2183	66.4313	Eleutherodactylus richmondi	AMPHIBIA	1	5	1	1	0	1	1	1	1	0	0	0	1	0	0	8761.16	1239	24.1885	12.1559	1829.77	N	4.55723	Amphibian
790	Puerto Rico	PR	18.2183	66.4313	Eleutherodactylus wightmanae	AMPHIBIA	1	5	1	1	0	1	1	1	1	0	0	0	1	0	0	8761.16	1239	24.1885	12.1559	1829.77	N	0.747118	Amphibian
790	Puerto Rico	PR	18.2183	66.4313	Peltophryne lemur	AMPHIBIA	1	5	1	1	0	1	1	1	1	0	0	0	1	0	0	8761.16	1239	24.1885	12.1559	1829.77	N	110.532	Amphibian
790	Puerto Rico	PR	18.2183	66.4313	Agelaius xanthomus	AVES	1	5	1	1	0	1	1	1	1	0	0	0	1	0	0	8761.16	1239	24.1885	12.1559	1829.77	Y	38.4	Bird
790	Puerto Rico	PR	18.2183	66.4313	Amazona vittata	AVES	1	5	1	1	0	1	1	1	1	0	0	0	1	0	0	8761.16	1239	24.1885	12.1559	1829.77	Y	281	Bird
790	Puerto Rico	PR	18.2183	66.4313	Caprimulgus noctitherus	AVES	1	5	1	1	0	1	1	1	1	0	0	0	1	0	0	8761.16	1239	24.1885	12.1559	1829.77	Y	35.9	Bird
790	Puerto Rico	PR	18.2183	66.4313	Heteropsomys insulans	MAMMALIA	1	5	1	1	0	1	1	1	1	0	0	0	1	0	1	8761.16	1239	24.1885	12.1559	1829.77	N	NA	TerrMamm
790	Puerto Rico	PR	18.2183	66.4313	Isolobodon portoricensis	MAMMALIA	1	5	1	1	0	1	1	1	1	0	0	0	1	0	1	8761.16	1239	24.1885	12.1559	1829.77	N	2000	TerrMamm
790	Puerto Rico	PR	18.2183	66.4313	Nesophontes edithae	MAMMALIA	1	5	1	1	0	1	1	1	1	0	0	0	1	0	1	8761.16	1239	24.1885	12.1559	1829.77	N	NA	TerrMamm
790	Puerto Rico	PR	18.2183	66.4313	Epicrates monensis ssp. granti	REPTILIA	1	5	1	1	0	1	1	1	1	0	0	0	1	0	0	8761.16	1239	24.1885	12.1559	1829.77	N	785.846	Reptile
800	Corsica	FR	42.1912	9.04869	Prolagus sardus	MAMMALIA	1	5	0	0	1	1	1	1	0	0	1	0	0	0	1	8741.17	2404	12.6553	51.2418	730.615	N	250	TerrMamm
800	Corsica	FR	42.1912	9.04869	Testudo hermanni ssp. hermanni	REPTILIA	1	5	0	0	1	1	1	1	0	0	1	0	0	0	0	8741.17	2404	12.6553	51.2418	730.615	N	1232.64	Reptile
820	Buru	ID	3.45004	126.63	Charmosyna toxopei	AVES	1	5	0	0	1	1	1	1	1	1	0	1	0	0	0	8503.45	2652	23.864	6.83321	1965.41	Y	36.5	Bird
820	Buru	ID	3.45004	126.63	Madanga ruficollis	AVES	1	5	0	0	1	1	1	1	1	1	0	1	0	0	0	8503.45	2652	23.864	6.83321	1965.41	Y	11	Bird
830	Crete	GR	35.3079	24.9158	Pelophylax cretensis	AMPHIBIA	1	5	0	0	1	1	0	1	0	0	1	0	0	0	0	8331.17	2336	16.3973	51.9569	769.255	N	25.3107	Amphibian
830	Crete	GR	35.3079	24.9158	Podarcis cretensis	REPTILIA	1	5	0	0	1	1	0	1	0	0	1	0	0	0	0	8331.17	2336	16.3973	51.9569	769.255	N	3.1	Reptile
870	Aru	ID	6.17921	134.402	Pteropus aruensis	MAMMALIA	1	NA	0	0	1	1	1	1	0	1	0	1	0	0	1	7427.28	88	26.6726	7.72288	2160.94	Y	860	Bat
880	NewIreland	PG	3.70463	152.434	Pseudobulweria becki	AVES	1	5	1	1	0	1	1	1	0	0	0	0	0	1	0	7102.15	2153	24.5297	3.33258	2768.6	Y	465	Bird
890	Leyte	PH	10.785	124.776	Cacatua haematuropygia	AVES	1	5	1	1	1	1	0	1	0	1	0	0	0	0	1	7086.96	1209	26.108	6.63238	2575.3	Y	279	Bird
890	Leyte	PH	10.785	124.776	Pithecophaga jefferyi	AVES	1	5	1	1	1	1	0	1	0	1	0	0	0	0	0	7086.96	1209	26.108	6.63238	2575.3	Y	5232	Bird
890	Leyte	PH	10.785	124.776	Acerodon jubatus	MAMMALIA	1	5	1	1	1	1	0	1	0	1	0	0	0	0	0	7086.96	1209	26.108	6.63238	2575.3	Y	1150	Bat
910	Prince of Wales	US	55.525	132.81	Brachyramphus marmoratus	AVES	1	4	0	0	0	0	0	0	0	0	1	0	0	0	0	6790.37	1121	6.18444	43.6112	2691.76	Y	278.5	Bird
920	Kerguelen Grand Terre	TF	49.195	70.2475	Phoebetria fusca	AVES	1	3	0	1	1	1	0	1	0	0	1	0	0	0	0	6768.49	1792	3.50193	21.7603	784.293	Y	2750	Bird
920	Kerguelen Grand Terre	TF	49.195	70.2475	Thalassarche carteri	AVES	1	3	0	1	1	1	0	1	0	0	1	0	0	0	0	6768.49	1792	3.50193	21.7603	784.293	Y	2550	Bird
920	Kerguelen Grand Terre	TF	49.195	70.2475	Thalassarche melanophrys	AVES	1	3	0	1	1	1	0	1	0	0	1	0	0	0	0	6768.49	1792	3.50193	21.7603	784.293	Y	3564	Bird
930	East Falkland	FK	51.7971	58.7234	Dusicyon australis	MAMMALIA	1	4	1	1	1	1	1	1	0	0	1	0	0	0	1	6613.8	698	5.61999	25.6404	571.427	N	51000	TerrMamm
980	Vanua Levu	FJ	16.5746	179.832	Platymantis vitianus	AMPHIBIA	1	5	1	1	1	1	1	1	0	0	0	0	1	0	0	5794.31	881	24.8245	10.4978	2527.09	N	66.9462	Amphibian
980	Vanua Levu	FJ	16.5746	179.832	Mirimiri acrodonta	MAMMALIA	1	5	1	1	1	1	1	1	0	0	0	0	1	0	0	5794.31	881	24.8245	10.4978	2527.09	Y	250	Bat
980	Vanua Levu	FJ	16.5746	179.832	Tadarida bregullae	MAMMALIA	1	5	1	1	1	1	1	1	0	0	0	0	1	0	0	5794.31	881	24.8245	10.4978	2527.09	Y	19.25	Bat
1000	Bali	ID	8.45586	115.07	Leucopsar rothschildi	AVES	1	5	1	1	1	1	0	1	1	0	0	0	0	0	0	5426.69	2805	23.6961	6.17113	2054.08	Y	92.5	Bird
1000	Bali	ID	8.45586	115.07	Sturnus melanopterus	AVES	1	5	1	1	1	1	0	1	1	0	0	0	0	0	0	5426.69	2805	23.6961	6.17113	2054.08	Y	88.15	Bird
1000	Bali	ID	8.45586	115.07	Bos javanicus	MAMMALIA	1	5	1	1	1	1	0	1	1	0	0	0	0	0	0	5426.69	2805	23.6961	6.17113	2054.08	N	700000	TerrMamm
1000	Bali	ID	8.45586	115.07	Manis javanica	MAMMALIA	1	5	1	1	1	1	0	1	1	0	0	0	0	0	0	5426.69	2805	23.6961	6.17113	2054.08	N	5850	TerrMamm
1010	Guadalcanal	SB	9.59836	160.208	Aplonis brunneicapillus	AVES	1	5	1	1	0	1	1	1	0	0	0	0	0	1	0	5410.31	2226	24.4211	4.69021	2649.23	Y	67.75	Bird
1010	Guadalcanal	SB	9.59836	160.208	Pteralopex pulchra	MAMMALIA	1	5	1	1	0	1	1	1	0	0	0	0	0	1	0	5410.31	2226	24.4211	4.69021	2649.23	Y	280	Bat
1010	Guadalcanal	SB	9.59836	160.208	Uromys imperator	MAMMALIA	1	5	1	1	0	1	1	1	0	0	0	0	0	1	1	5410.31	2226	24.4211	4.69021	2649.23	N	1000	TerrMamm
1010	Guadalcanal	SB	9.59836	160.208	Uromys porculus	MAMMALIA	1	5	1	1	0	1	1	1	0	0	0	0	0	1	1	5410.31	2226	24.4211	4.69021	2649.23	N	642.69	TerrMamm
1110	Trinidad	TT	10.4412	61.4229	Flectonotus fitzgeraldi	AMPHIBIA	1	5	0	0	0	1	0	1	0	0	0	1	1	0	0	4868.03	849	25.7749	6.33737	2063.19	N	0.548715	Amphibian
1110	Trinidad	TT	10.4412	61.4229	Phyllodytes auratus	AMPHIBIA	1	5	0	0	0	1	0	1	0	0	0	1	1	0	0	4868.03	849	25.7749	6.33737	2063.19	N	3.47482	Amphibian
1110	Trinidad	TT	10.4412	61.4229	Pristimantis urichi	AMPHIBIA	1	5	0	0	0	1	0	1	0	0	0	1	1	0	0	4868.03	849	25.7749	6.33737	2063.19	N	0.388608	Amphibian
1110	Trinidad	TT	10.4412	61.4229	Pipile pipile	AVES	1	5	0	0	0	1	0	1	0	0	0	1	1	0	0	4868.03	849	25.7749	6.33737	2063.19	Y	2150	Bird
1110	Trinidad	TT	10.4412	61.4229	Cebus albifrons ssp. trinitatis	MAMMALIA	1	5	0	0	0	1	0	1	0	0	0	1	1	0	0	4868.03	849	25.7749	6.33737	2063.19	N	2200	TerrMamm
1120	Isabela	EC	0.442708	91.1883	Camarhynchus heliobates	AVES	1	4	1	1	1	1	1	1	0	0	0	0	0	0	0	4738.58	1685	22.3941	15.0847	702.051	Y	18	Bird
1120	Isabela	EC	0.442708	91.1883	Pterodroma phaeopygia	AVES	1	4	1	1	1	1	1	1	0	0	0	0	0	0	0	4738.58	1685	22.3941	15.0847	702.051	Y	389	Bird
1120	Isabela	EC	0.442708	91.1883	Spheniscus mendiculus	AVES	1	4	1	1	1	1	1	1	0	0	0	0	0	0	0	4738.58	1685	22.3941	15.0847	702.051	N	2190	BirdNoFl
1120	Isabela	EC	0.442708	91.1883	Megaoryzomys curioi	MAMMALIA	1	4	1	1	1	1	1	1	0	0	0	0	0	0	1	4738.58	1685	22.3941	15.0847	702.051	N	2500	TerrMamm
1120	Isabela	EC	0.442708	91.1883	Chelonoidis nigra ssp. guentheri	REPTILIA	1	4	1	1	1	1	1	1	0	0	0	0	0	0	0	4738.58	1685	22.3941	15.0847	702.051	N	152778	Reptile
1120	Isabela	EC	0.442708	91.1883	Chelonoidis nigra ssp. vicina	REPTILIA	1	4	1	1	1	1	1	1	0	0	0	0	0	0	0	4738.58	1685	22.3941	15.0847	702.051	N	152778	Reptile
1130	Lombok	ID	8.58708	116.276	Cacatua sulphurea	AVES	1	5	0	0	1	0	0	0	1	0	0	0	0	0	1	4681.03	3339	23.6726	6.85547	1876.5	Y	298	Bird
1130	Lombok	ID	8.58708	116.276	Nisaetus floris	AVES	1	5	0	0	1	0	0	0	1	0	0	0	0	0	0	4681.03	3339	23.6726	6.85547	1876.5	Y	1480	Bird
1140	Belitung	ID	2.89626	107.911	Manis javanica	MAMMALIA	1	5	1	1	0	1	0	1	0	0	1	0	0	0	0	4580.3	349	26.1981	2.70384	2930.69	N	5850	TerrMamm
1140	Belitung	ID	2.89626	107.911	Tarsius bancanus ssp. saltator	MAMMALIA	1	5	1	1	0	1	0	1	0	0	1	0	0	0	0	4580.3	349	26.1981	2.70384	2930.69	N	77.6	TerrMamm
1140	Belitung	ID	2.89626	107.911	Heosemys spinosa	REPTILIA	1	5	1	1	0	1	0	1	0	0	1	0	0	0	0	4580.3	349	26.1981	2.70384	2930.69	N	1795.2	Reptile
1160	West Falklands	FK	51.7984	60.1342	Thalassarche melanophrys	AVES	1	3	0	1	1	1	0	1	0	0	1	0	0	0	0	4529.45	683	5.73704	26.9951	515.842	Y	3564	Bird
1160	West Falklands	FK	51.7984	60.1342	Dusicyon australis	MAMMALIA	1	3	0	1	1	1	0	1	0	0	1	0	0	0	1	4529.45	683	5.73704	26.9951	515.842	N	51000	TerrMamm
1170	Madura	ID	7.05962	113.398	Sturnus melanopterus	AVES	1	5	0	0	1	0	0	0	0	0	0	0	0	0	0	4509.28	415	26.7548	5.21569	1688.61	Y	88.15	Bird
1170	Madura	ID	7.05962	113.398	Sus verrucosus	MAMMALIA	1	5	0	0	1	0	0	0	0	0	0	0	0	0	1	4509.28	415	26.7548	5.21569	1688.61	N	114000	TerrMamm
1190	Cebu	PH	10.3508	123.682	Cacatua haematuropygia	AVES	1	5	1	1	1	1	0	1	0	1	0	0	0	0	1	4479.98	1012	26.3935	6.49304	1801.5	Y	279	Bird
1190	Cebu	PH	10.3508	123.682	Copsychus cebuensis	AVES	1	5	1	1	1	1	0	1	0	1	0	0	0	0	0	4479.98	1012	26.3935	6.49304	1801.5	Y	71	Bird
1190	Cebu	PH	10.3508	123.682	Dicaeum quadricolor	AVES	1	5	1	1	1	1	0	1	0	1	0	0	0	0	0	4479.98	1012	26.3935	6.49304	1801.5	Y	10	Bird
1190	Cebu	PH	10.3508	123.682	Ixos siquijorensis	AVES	1	5	1	1	1	1	0	1	0	1	0	0	0	0	1	4479.98	1012	26.3935	6.49304	1801.5	Y	37.5	Bird
1190	Cebu	PH	10.3508	123.682	Acerodon jubatus	MAMMALIA	1	5	1	1	1	1	0	1	0	1	0	0	0	0	0	4479.98	1012	26.3935	6.49304	1801.5	Y	1150	Bat
1190	Cebu	PH	10.3508	123.682	Dobsonia chapmani	MAMMALIA	1	5	1	1	1	1	0	1	0	1	0	0	0	0	0	4479.98	1012	26.3935	6.49304	1801.5	Y	134	Bat
1190	Cebu	PH	10.3508	123.682	Nyctimene rabori	MAMMALIA	1	5	1	1	1	1	0	1	0	1	0	0	0	0	0	4479.98	1012	26.3935	6.49304	1801.5	Y	67.5	Bat
1190	Cebu	PH	10.3508	123.682	Rusa alfredi	MAMMALIA	1	5	1	1	1	1	0	1	0	1	0	0	0	0	1	4479.98	1012	26.3935	6.49304	1801.5	N	47500	TerrMamm
1190	Cebu	PH	10.3508	123.682	Sus cebifrons	MAMMALIA	1	5	1	1	1	1	0	1	0	1	0	0	0	0	1	4479.98	1012	26.3935	6.49304	1801.5	N	30000	TerrMamm
1190	Cebu	PH	10.3508	123.682	Brachymeles cebuensis	REPTILIA	1	5	1	1	1	1	0	1	0	1	0	0	0	0	0	4479.98	1012	26.3935	6.49304	1801.5	N	6.71874	Reptile
1200	Kangaroo	AU	35.8196	137.337	Dromaius baudinianus	AVES	1	4	0	1	1	1	1	1	0	0	0	0	0	0	1	4416.64	313	14.8998	26.9352	638.341	N	10000	BirdNoFl
1200	Kangaroo	AU	35.8196	137.337	Sminthopsis aitkeni	MAMMALIA	1	4	0	1	1	1	1	1	0	0	0	0	0	0	0	4416.64	313	14.8998	26.9352	638.341	N	22	TerrMamm
1260	Nias	ID	1.04314	97.4934	Manis javanica	MAMMALIA	1	5	0	0	0	0	0	0	1	0	0	0	0	0	0	4076.4	796	26.1493	3.18155	3189.65	N	5850	TerrMamm
1270	Espiritu Santo	VU	15.1571	167.035	Gallicolumba sanctaecrucis	AVES	1	5	1	1	1	1	1	1	0	0	0	0	0	0	0	4070	1698	23.4848	9.33926	3103.51	Y	130	Bird
1300	Siberut	ID	1.35751	98.9479	Chiropodomys karlkoopmani	MAMMALIA	1	5	1	1	1	1	1	1	0	0	0	0	0	0	0	3848.98	346	26.5582	2.72746	3473.97	N	29.1	TerrMamm
1300	Siberut	ID	1.35751	98.9479	Hylobates klossii	MAMMALIA	1	5	1	1	1	1	1	1	0	0	0	0	0	0	0	3848.98	346	26.5582	2.72746	3473.97	N	5700	TerrMamm
1300	Siberut	ID	1.35751	98.9479	Iomys sipora	MAMMALIA	1	5	1	1	1	1	1	1	0	0	0	0	0	0	0	3848.98	346	26.5582	2.72746	3473.97	N	175.5	TerrMamm
1300	Siberut	ID	1.35751	98.9479	Leopoldamys siporanus	MAMMALIA	1	5	1	1	1	1	1	1	0	0	0	0	0	0	0	3848.98	346	26.5582	2.72746	3473.97	N	576	TerrMamm
1300	Siberut	ID	1.35751	98.9479	Manis javanica	MAMMALIA	1	5	1	1	1	1	1	1	0	0	0	0	0	0	0	3848.98	346	26.5582	2.72746	3473.97	N	5850	TerrMamm
1300	Siberut	ID	1.35751	98.9479	Presbytis potenziani ssp. siberu	MAMMALIA	1	5	1	1	1	1	1	1	0	0	0	0	0	0	0	3848.98	346	26.5582	2.72746	3473.97	N	6450	TerrMamm
1300	Siberut	ID	1.35751	98.9479	Rattus lugens	MAMMALIA	1	5	1	1	1	1	1	1	0	0	0	0	0	0	0	3848.98	346	26.5582	2.72746	3473.97	N	224	TerrMamm
1300	Siberut	ID	1.35751	98.9479	Simias concolor ssp. siberu	MAMMALIA	1	5	1	1	1	1	1	1	0	0	0	0	0	0	0	3848.98	346	26.5582	2.72746	3473.97	N	7900	TerrMamm
1300	Siberut	ID	1.35751	98.9479	Sundasciurus fraterculus	MAMMALIA	1	5	1	1	1	1	1	1	0	0	0	0	0	0	0	3848.98	346	26.5582	2.72746	3473.97	N	72.5	TerrMamm
1320	Santa Isabel Ysabel	SB	8.04547	159.16	Pteralopex flanneryi	MAMMALIA	1	5	1	1	0	1	1	1	0	0	0	0	0	1	0	3822.82	1077	25.9425	3.89032	3066.49	Y	790	Bat
1320	Santa Isabel Ysabel	SB	8.04547	159.16	Solomys sapientis	MAMMALIA	1	5	1	1	0	1	1	1	0	0	0	0	0	1	0	3822.82	1077	25.9425	3.89032	3066.49	N	375	TerrMamm
1340	Bohol	PH	9.88208	124.189	Acerodon jubatus	MAMMALIA	1	5	1	1	1	1	0	1	0	0	0	0	0	0	0	3785.69	815	26.4837	6.43333	1942.68	Y	1150	Bat
1340	Bohol	PH	9.88208	124.189	Rusa alfredi	MAMMALIA	1	5	1	1	1	1	0	1	0	0	0	0	0	0	1	3785.69	815	26.4837	6.43333	1942.68	N	47500	TerrMamm
1360	Socotra	YE	12.5071	53.9246	Neophron percnopterus	AVES	1	5	0	1	1	1	0	1	0	0	0	1	0	0	0	3654.11	1439	25.5136	19.2152	95.3325	Y	2114.5	Bird
1370	Majorca Mallorca	ES	39.6142	2.9125	Neophron percnopterus	AVES	1	5	1	1	1	1	0	1	0	0	1	1	1	0	0	3644.7	1212	16.0101	51.2086	602.012	Y	2114.5	Bird
1370	Majorca Mallorca	ES	39.6142	2.9125	Puffinus mauretanicus	AVES	1	5	1	1	1	1	0	1	0	0	1	1	1	0	0	3644.7	1212	16.0101	51.2086	602.012	Y	497	Bird
1370	Majorca Mallorca	ES	39.6142	2.9125	Podarcis lilfordi	REPTILIA	1	5	1	1	1	1	0	1	0	0	1	1	1	0	1	3644.7	1212	16.0101	51.2086	602.012	N	6.85	Reptile
1370	Majorca Mallorca	ES	39.6142	2.9125	Testudo hermanni ssp. hermanni	REPTILIA	1	5	1	1	1	1	0	1	0	0	1	1	1	0	0	3644.7	1212	16.0101	51.2086	602.012	N	1232.64	Reptile
1380	North Andros	BS	24.7208	78.0904	Icterus northropi	AVES	1	4	1	1	1	0	1	1	0	0	0	0	0	0	0	3618.48	21	24.9824	25.0525	1203.53	Y	41	Bird
1380	North Andros	BS	24.7208	78.0904	Tachycineta cyaneoviridis	AVES	1	4	1	1	1	0	1	1	0	0	0	0	0	0	0	3618.48	21	24.9824	25.0525	1203.53	Y	17.9	Bird
1380	North Andros	BS	24.7208	78.0904	Cyclura cychlura ssp. cychlura	REPTILIA	1	4	1	1	1	0	1	1	0	0	0	0	0	0	0	3618.48	21	24.9824	25.0525	1203.53	N	10380	Reptile
1390	South Georgia	GS	54.4279	36.4929	Thalassarche melanophrys	AVES	1	2	0	0	1	1	1	1	0	0	0	0	0	0	0	3603.3	2758	-0.852925	24.3781	1613.61	Y	3564	Bird
1410	San CristobalMakira	SB	10.5138	161.825	Gallicolumba salamonis	AVES	1	5	1	1	1	1	1	1	0	0	0	0	0	1	1	3312.93	906	24.8401	4.68988	3581.75	Y	130	Bird
1410	San CristobalMakira	SB	10.5138	161.825	Gallinula silvestris	AVES	1	5	1	1	1	1	1	1	0	0	0	0	0	1	1	3312.93	906	24.8401	4.68988	3581.75	N	450	BirdNoFl
1440	Masbate	PH	12.1625	123.608	Cacatua haematuropygia	AVES	1	5	1	1	0	1	1	1	0	0	0	0	0	0	0	3262.41	632	27.2696	8.75426	2133.81	Y	279	Bird
1440	Masbate	PH	12.1625	123.608	Rusa alfredi	MAMMALIA	1	5	1	1	0	1	1	1	0	0	0	0	0	0	1	3262.41	632	27.2696	8.75426	2133.81	N	47500	TerrMamm
1470	Waigeo	ID	0.229597	131.038	Aepypodius bruijnii	AVES	1	5	1	0	0	0	1	1	0	0	0	0	0	0	0	3137.22	900	26.2336	3.61946	2697.77	Y	1437.5	Bird
1480	Choiseul	SB	7.00961	156.973	Microgoura meeki	AVES	1	5	1	1	0	1	1	1	0	0	0	0	0	1	1	3126.71	867	25.9591	4.14378	3570.66	Y	NA	Bird
1480	Choiseul	SB	7.00961	156.973	Pteralopex flanneryi	MAMMALIA	1	5	1	1	0	1	1	1	0	0	0	0	0	1	0	3126.71	867	25.9591	4.14378	3570.66	Y	790	Bat
1480	Choiseul	SB	7.00961	156.973	Solomys ponceleti	MAMMALIA	1	5	1	1	0	1	1	1	0	0	0	0	0	1	0	3126.71	867	25.9591	4.14378	3570.66	N	1000	TerrMamm
1480	Choiseul	SB	7.00961	156.973	Solomys salebrosus	MAMMALIA	1	5	1	1	0	1	1	1	0	0	0	0	0	1	0	3126.71	867	25.9591	4.14378	3570.66	N	375	TerrMamm
1550	Taliabu	ID	1.82838	124.831	Tyto nigrobrunnea	AVES	1	5	0	0	1	0	0	0	0	0	0	0	0	0	0	2941.48	1365	25.1536	4.05857	2400.29	Y	419	Bird
1570	Unalaska	US	53.6286	166.662	Brachyramphus marmoratus	AVES	1	4	1	0	1	0	0	1	0	0	0	0	0	0	0	2795.4	1804	3.49427	40.9464	944.339	Y	278.5	Bird
1630	BiakSupiori	ID	0.919208	135.872	Pteropus pohlei	MAMMALIA	1	NA	0	0	0	0	1	1	0	0	0	0	0	0	1	2586.17	932	26.1768	2.10929	2631.09	Y	337.5	Bat
1630	BiakSupiori	ID	0.919208	135.872	Spilocuscus wilsoni	MAMMALIA	1	NA	0	0	0	0	1	1	0	0	0	0	0	0	1	2586.17	932	26.1768	2.10929	2631.09	N	815	TerrMamm
1650	Reunion	RE	21.1188	55.5325	Alopochen kervazoi	AVES	1	5	1	1	1	1	1	1	0	1	1	1	1	0	1	2530.58	2930	18.5829	21.2149	1564.8	Y	2600	Bird
1650	Reunion	RE	21.1188	55.5325	Circus maillardi	AVES	1	5	1	1	1	1	1	1	0	1	1	1	1	0	0	2530.58	2930	18.5829	21.2149	1564.8	Y	573	Bird
1650	Reunion	RE	21.1188	55.5325	Columba duboisi	AVES	1	5	1	1	1	1	1	1	0	1	1	1	1	0	1	2530.58	2930	18.5829	21.2149	1564.8	Y	350	Bird
1650	Reunion	RE	21.1188	55.5325	Coracina newtoni	AVES	1	5	1	1	1	1	1	1	0	1	1	1	1	0	0	2530.58	2930	18.5829	21.2149	1564.8	Y	42.9	Bird
1650	Reunion	RE	21.1188	55.5325	Falco duboisi	AVES	1	5	1	1	1	1	1	1	0	1	1	1	1	0	1	2530.58	2930	18.5829	21.2149	1564.8	Y	NA	Bird
1650	Reunion	RE	21.1188	55.5325	Fregilupus varius	AVES	1	5	1	1	1	1	1	1	0	1	1	1	1	0	1	2530.58	2930	18.5829	21.2149	1564.8	Y	80	Bird
1650	Reunion	RE	21.1188	55.5325	Fulica newtoni	AVES	1	5	1	1	1	1	1	1	0	1	1	1	1	0	1	2530.58	2930	18.5829	21.2149	1564.8	Y	NA	Bird
1650	Reunion	RE	21.1188	55.5325	Mascarenotus grucheti	AVES	1	5	1	1	1	1	1	1	0	1	1	1	1	0	1	2530.58	2930	18.5829	21.2149	1564.8	Y	550	Bird
1650	Reunion	RE	21.1188	55.5325	Mascarinus mascarinus	AVES	1	5	1	1	1	1	1	1	0	1	1	1	1	0	1	2530.58	2930	18.5829	21.2149	1564.8	Y	NA	Bird
1650	Reunion	RE	21.1188	55.5325	Nycticorax duboisi	AVES	1	5	1	1	1	1	1	1	0	1	1	1	1	0	1	2530.58	2930	18.5829	21.2149	1564.8	Y	900	Bird
1650	Reunion	RE	21.1188	55.5325	Porphyrio coerulescens	AVES	1	5	1	1	1	1	1	1	0	1	1	1	1	0	1	2530.58	2930	18.5829	21.2149	1564.8	Y	800	Bird
1650	Reunion	RE	21.1188	55.5325	Pseudobulweria aterrima	AVES	1	5	1	1	1	1	1	1	0	1	1	1	1	0	0	2530.58	2930	18.5829	21.2149	1564.8	Y	232	Bird
1650	Reunion	RE	21.1188	55.5325	Psittacula eques	AVES	1	5	1	1	1	1	1	1	0	1	1	1	1	0	1	2530.58	2930	18.5829	21.2149	1564.8	Y	63.75	Bird
1650	Reunion	RE	21.1188	55.5325	Pterodroma baraui	AVES	1	5	1	1	1	1	1	1	0	1	1	1	1	0	0	2530.58	2930	18.5829	21.2149	1564.8	Y	400	Bird
1650	Reunion	RE	21.1188	55.5325	Threskiornis solitarius	AVES	1	5	1	1	1	1	1	1	0	1	1	1	1	0	1	2530.58	2930	18.5829	21.2149	1564.8	Y	1200	Bird
1650	Reunion	RE	21.1188	55.5325	Pteropus niger	MAMMALIA	1	5	1	1	1	1	1	1	0	1	1	1	1	0	1	2530.58	2930	18.5829	21.2149	1564.8	Y	456.3	Bat
1650	Reunion	RE	21.1188	55.5325	Pteropus subniger	MAMMALIA	1	5	1	1	1	1	1	1	0	1	1	1	1	0	1	2530.58	2930	18.5829	21.2149	1564.8	Y	760	Bat
1650	Reunion	RE	21.1188	55.5325	Cylindraspis indica	REPTILIA	1	5	1	1	1	1	1	1	0	1	1	1	1	0	1	2530.58	2930	18.5829	21.2149	1564.8	N	100000	Reptile
1700	Groote Eylandt	AU	13.98	136.641	Dasyurus hallucatus	MAMMALIA	1	4	1	1	1	1	0	1	0	0	0	0	0	0	0	2336.69	163	26.9621	24.3961	1230.35	N	525	TerrMamm
1700	Groote Eylandt	AU	13.98	136.641	Notomys aquilo	MAMMALIA	1	4	1	1	1	1	0	1	0	0	0	0	0	0	0	2336.69	163	26.9621	24.3961	1230.35	N	39	TerrMamm
1710	Yapen	ID	1.75335	136.153	Pteropus pohlei	MAMMALIA	1	NA	0	0	0	0	0	1	0	0	0	0	0	0	0	2322.98	1391	25.2729	3.16438	3011.38	Y	337.5	Bat
1740	Isla de la Juventud Pinos	CU	21.6933	82.8608	Peltophryne cataulaciceps	AMPHIBIA	1	5	1	1	1	1	1	1	0	0	1	0	1	0	0	2239.73	169	25.4081	19.9258	1407.74	N	1.80382	Amphibian
1740	Isla de la Juventud Pinos	CU	21.6933	82.8608	Ara tricolor	AVES	1	5	1	1	1	1	1	1	0	0	1	0	1	0	1	2239.73	169	25.4081	19.9258	1407.74	Y	800	Bird
1740	Isla de la Juventud Pinos	CU	21.6933	82.8608	Starnoenas cyanocephala	AVES	1	5	1	1	1	1	1	1	0	0	1	0	1	0	1	2239.73	169	25.4081	19.9258	1407.74	Y	221	Bird
1740	Isla de la Juventud Pinos	CU	21.6933	82.8608	Tyrannus cubensis	AVES	1	5	1	1	1	1	1	1	0	0	1	0	1	0	1	2239.73	169	25.4081	19.9258	1407.74	Y	98	Bird
1740	Isla de la Juventud Pinos	CU	21.6933	82.8608	Boromys offella	MAMMALIA	1	5	1	1	1	1	1	1	0	0	1	0	1	0	1	2239.73	169	25.4081	19.9258	1407.74	N	NA	TerrMamm
1740	Isla de la Juventud Pinos	CU	21.6933	82.8608	Boromys torrei	MAMMALIA	1	5	1	1	1	1	1	1	0	0	1	0	1	0	1	2239.73	169	25.4081	19.9258	1407.74	N	NA	TerrMamm
1740	Isla de la Juventud Pinos	CU	21.6933	82.8608	Mesocapromys nanus	MAMMALIA	1	5	1	1	1	1	1	1	0	0	1	0	1	0	1	2239.73	169	25.4081	19.9258	1407.74	N	500	TerrMamm
1740	Isla de la Juventud Pinos	CU	21.6933	82.8608	Mysateles gundlachi	MAMMALIA	1	5	1	1	1	1	1	1	0	0	1	0	1	0	0	2239.73	169	25.4081	19.9258	1407.74	N	1731.5	TerrMamm
1740	Isla de la Juventud Pinos	CU	21.6933	82.8608	Mysateles meridionalis	MAMMALIA	1	5	1	1	1	1	1	1	0	0	1	0	1	0	1	2239.73	169	25.4081	19.9258	1407.74	N	1681.5	TerrMamm
1740	Isla de la Juventud Pinos	CU	21.6933	82.8608	Nesophontes micrus	MAMMALIA	1	5	1	1	1	1	1	1	0	0	1	0	1	0	1	2239.73	169	25.4081	19.9258	1407.74	N	NA	TerrMamm
1740	Isla de la Juventud Pinos	CU	21.6933	82.8608	Crocodylus rhombifer	REPTILIA	1	5	1	1	1	1	1	1	0	0	1	0	1	0	0	2239.73	169	25.4081	19.9258	1407.74	N	9750	Reptile
1740	Isla de la Juventud Pinos	CU	21.6933	82.8608	Sphaerodactylus storeyae	REPTILIA	1	5	1	1	1	1	1	1	0	0	1	0	1	0	0	2239.73	169	25.4081	19.9258	1407.74	N	0.947654	Reptile
1840	New Georgia	SB	8.29711	157.678	Pteralopex taki	MAMMALIA	1	5	1	1	0	1	1	1	0	0	0	0	0	1	0	2091.11	761	26.0752	4.05321	3481.97	Y	290.5	Bat
1870	Tenerife	ES	28.2916	16.5188	Pipistrellus maderensis	MAMMALIA	1	5	0	1	1	1	0	1	0	1	1	1	0	0	0	2050.86	3450	15.7076	31.7682	445.918	Y	11.5	Bat
1870	Tenerife	ES	28.2916	16.5188	Plecotus teneriffae	MAMMALIA	1	5	0	1	1	1	0	1	0	1	1	1	0	0	0	2050.86	3450	15.7076	31.7682	445.918	Y	8.3	Bat
1870	Tenerife	ES	28.2916	16.5188	Gallotia intermedia	REPTILIA	1	5	0	1	1	1	0	1	0	1	1	1	0	0	0	2050.86	3450	15.7076	31.7682	445.918	N	99.1091	Reptile
1920	Bioko	GQ	3.49749	8.67999	Didynamipus sjostedti	AMPHIBIA	1	5	1	1	1	1	0	1	0	0	0	0	0	0	0	1956.74	2867	21.2156	6.83036	2506.63	N	0.566876	Amphibian
1920	Bioko	GQ	3.49749	8.67999	Cercopithecus preussi ssp. insularis	MAMMALIA	1	5	1	1	1	1	0	1	0	0	0	0	0	0	0	1956.74	2867	21.2156	6.83036	2506.63	N	4700	TerrMamm
1920	Bioko	GQ	3.49749	8.67999	Colobus satanas ssp. satanas	MAMMALIA	1	5	1	1	1	1	0	1	0	0	0	0	0	0	0	1956.74	2867	21.2156	6.83036	2506.63	N	2700	TerrMamm
1920	Bioko	GQ	3.49749	8.67999	Euoticus pallidus ssp. pallidus	MAMMALIA	1	5	1	1	1	1	0	1	0	0	0	0	0	0	0	1956.74	2867	21.2156	6.83036	2506.63	N	315	TerrMamm
1920	Bioko	GQ	3.49749	8.67999	Mandrillus leucophaeus ssp. poensis	MAMMALIA	1	5	1	1	1	1	0	1	0	0	0	0	0	0	0	1956.74	2867	21.2156	6.83036	2506.63	N	18250	TerrMamm
1920	Bioko	GQ	3.49749	8.67999	Procolobus pennantii ssp. pennantii	MAMMALIA	1	5	1	1	1	1	0	1	0	0	0	0	0	0	0	1956.74	2867	21.2156	6.83036	2506.63	N	9000	TerrMamm
1920	Bioko	GQ	3.49749	8.67999	Sciurocheirus alleni ssp. alleni	MAMMALIA	1	5	1	1	1	1	0	1	0	0	0	0	0	0	0	1956.74	2867	21.2156	6.83036	2506.63	N	322.5	TerrMamm
1920	Bioko	GQ	3.49749	8.67999	Sylvisorex isabellae	MAMMALIA	1	5	1	1	1	1	0	1	0	0	0	0	0	0	0	1956.74	2867	21.2156	6.83036	2506.63	N	7.5	TerrMamm
1940	Manus	PG	2.10421	146.973	Melomys matambuai	MAMMALIA	1	5	0	0	1	0	1	1	0	0	0	0	0	0	0	1927.36	614	26.4757	2.05105	3714.4	N	145	TerrMamm
1950	Maui	US	20.8055	156.34	Anas laysanensis	AVES	1	5	1	1	1	1	1	1	0	0	0	0	1	0	1	1919.11	2993	19.6456	12.8727	1705.19	Y	448	Bird
1950	Maui	US	20.8055	156.34	Anas wyvilliana	AVES	1	5	1	1	1	1	1	1	0	0	0	0	1	0	0	1919.11	2993	19.6456	12.8727	1705.19	Y	614.5	Bird
1950	Maui	US	20.8055	156.34	Drepanis funerea	AVES	1	5	1	1	1	1	1	1	0	0	0	0	1	0	1	1919.11	2993	19.6456	12.8727	1705.19	Y	20	Bird
1950	Maui	US	20.8055	156.34	Hemignathus ellisianus	AVES	1	5	1	1	1	1	1	1	0	0	0	0	1	0	1	1919.11	2993	19.6456	12.8727	1705.19	Y	10	Bird
1950	Maui	US	20.8055	156.34	Hemignathus lucidus	AVES	1	5	1	1	1	1	1	1	0	0	0	0	1	0	1	1919.11	2993	19.6456	12.8727	1705.19	Y	25	Bird
1950	Maui	US	20.8055	156.34	Loxops coccineus	AVES	1	5	1	1	1	1	1	1	0	0	0	0	1	0	1	1919.11	2993	19.6456	12.8727	1705.19	Y	11.1	Bird
1950	Maui	US	20.8055	156.34	Melamprosops phaeosoma	AVES	1	5	1	1	1	1	1	1	0	0	0	0	1	0	1	1919.11	2993	19.6456	12.8727	1705.19	Y	25.5	Bird
1950	Maui	US	20.8055	156.34	Myadestes lanaiensis	AVES	1	5	1	1	1	1	1	1	0	0	0	0	1	0	1	1919.11	2993	19.6456	12.8727	1705.19	Y	32.25	Bird
1950	Maui	US	20.8055	156.34	Palmeria dolei	AVES	1	5	1	1	1	1	1	1	0	0	0	0	1	0	0	1919.11	2993	19.6456	12.8727	1705.19	Y	25.8	Bird
1950	Maui	US	20.8055	156.34	Paroreomyza montana	AVES	1	5	1	1	1	1	1	1	0	0	0	0	1	0	0	1919.11	2993	19.6456	12.8727	1705.19	Y	12.65	Bird
1950	Maui	US	20.8055	156.34	Pseudonestor xanthophrys	AVES	1	5	1	1	1	1	1	1	0	0	0	0	1	0	0	1919.11	2993	19.6456	12.8727	1705.19	Y	22.5	Bird
1950	Maui	US	20.8055	156.34	Psittirostra psittacea	AVES	1	5	1	1	1	1	1	1	0	0	0	0	1	0	1	1919.11	2993	19.6456	12.8727	1705.19	Y	33.3	Bird
1950	Maui	US	20.8055	156.34	Puffinus newelli	AVES	1	5	1	1	1	1	1	1	0	0	0	0	1	0	0	1919.11	2993	19.6456	12.8727	1705.19	Y	375.5	Bird
1970	Mauritius	MU	20.2546	57.5442	Alectroenas nitidissima	AVES	1	5	1	1	1	0	1	0	1	1	1	0	1	0	1	1878.33	714	22.2791	21.485	1843.35	Y	NA	Bird
1970	Mauritius	MU	20.2546	57.5442	Alectroenas rodericana	AVES	1	5	1	1	1	0	1	0	1	1	1	0	1	0	1	1878.33	714	22.2791	21.485	1843.35	Y	350	Bird
1970	Mauritius	MU	20.2546	57.5442	Alopochen mauritianus	AVES	1	5	1	1	1	0	1	0	1	1	1	0	1	0	1	1878.33	714	22.2791	21.485	1843.35	Y	2600	Bird
1970	Mauritius	MU	20.2546	57.5442	Anas theodori	AVES	1	5	1	1	1	0	1	0	1	1	1	0	1	0	1	1878.33	714	22.2791	21.485	1843.35	Y	700	Bird
1970	Mauritius	MU	20.2546	57.5442	Aphanapteryx bonasia	AVES	1	5	1	1	1	0	1	0	1	1	1	0	1	0	1	1878.33	714	22.2791	21.485	1843.35	N	NA	BirdNoFl
1970	Mauritius	MU	20.2546	57.5442	Foudia rubra	AVES	1	5	1	1	1	0	1	0	1	1	1	0	1	0	0	1878.33	714	22.2791	21.485	1843.35	Y	18.05	Bird
1970	Mauritius	MU	20.2546	57.5442	Fulica newtoni	AVES	1	5	1	1	1	0	1	0	1	1	1	0	1	0	1	1878.33	714	22.2791	21.485	1843.35	Y	NA	Bird
1970	Mauritius	MU	20.2546	57.5442	Lophopsittacus bensoni	AVES	1	5	1	1	1	0	1	0	1	1	1	0	1	0	1	1878.33	714	22.2791	21.485	1843.35	Y	250	Bird
1970	Mauritius	MU	20.2546	57.5442	Lophopsittacus mauritianus	AVES	1	5	1	1	1	0	1	0	1	1	1	0	1	0	1	1878.33	714	22.2791	21.485	1843.35	Y	250	Bird
1970	Mauritius	MU	20.2546	57.5442	Mascarenotus sauzieri	AVES	1	5	1	1	1	0	1	0	1	1	1	0	1	0	1	1878.33	714	22.2791	21.485	1843.35	Y	550	Bird
1970	Mauritius	MU	20.2546	57.5442	Nesoenas mayeri	AVES	1	5	1	1	1	0	1	0	1	1	1	0	1	0	0	1878.33	714	22.2791	21.485	1843.35	Y	311.5	Bird
1970	Mauritius	MU	20.2546	57.5442	Nycticorax mauritianus	AVES	1	5	1	1	1	0	1	0	1	1	1	0	1	0	1	1878.33	714	22.2791	21.485	1843.35	Y	900	Bird
1970	Mauritius	MU	20.2546	57.5442	Psittacula eques	AVES	1	5	1	1	1	0	1	0	1	1	1	0	1	0	0	1878.33	714	22.2791	21.485	1843.35	Y	63.75	Bird
1970	Mauritius	MU	20.2546	57.5442	Raphus cucullatus	AVES	1	5	1	1	1	0	1	0	1	1	1	0	1	0	1	1878.33	714	22.2791	21.485	1843.35	N	25000	BirdNoFl
1970	Mauritius	MU	20.2546	57.5442	Zosterops chloronothus	AVES	1	5	1	1	1	0	1	0	1	1	1	0	1	0	0	1878.33	714	22.2791	21.485	1843.35	Y	12.8	Bird
1970	Mauritius	MU	20.2546	57.5442	Pteropus niger	MAMMALIA	1	5	1	1	1	0	1	0	1	1	1	0	1	0	0	1878.33	714	22.2791	21.485	1843.35	Y	456.3	Bat
1970	Mauritius	MU	20.2546	57.5442	Pteropus rodricensis	MAMMALIA	1	5	1	1	1	0	1	0	1	1	1	0	1	0	1	1878.33	714	22.2791	21.485	1843.35	Y	253.8	Bat
1970	Mauritius	MU	20.2546	57.5442	Pteropus subniger	MAMMALIA	1	5	1	1	1	0	1	0	1	1	1	0	1	0	1	1878.33	714	22.2791	21.485	1843.35	Y	760	Bat
1970	Mauritius	MU	20.2546	57.5442	Cylindraspis inepta	REPTILIA	1	5	1	1	1	0	1	0	1	1	1	0	1	0	1	1878.33	714	22.2791	21.485	1843.35	N	100000	Reptile
1970	Mauritius	MU	20.2546	57.5442	Cylindraspis triserrata	REPTILIA	1	5	1	1	1	0	1	0	1	1	1	0	1	0	1	1878.33	714	22.2791	21.485	1843.35	N	100000	Reptile
1970	Mauritius	MU	20.2546	57.5442	Leiolopisma mauritiana	REPTILIA	1	5	1	1	1	0	1	0	1	1	1	0	1	0	1	1878.33	714	22.2791	21.485	1843.35	N	1135.45	Reptile
1970	Mauritius	MU	20.2546	57.5442	Palea steindachneri	REPTILIA	1	5	1	1	1	0	1	0	1	1	1	0	1	0	0	1878.33	714	22.2791	21.485	1843.35	N	2246.59	Reptile
1970	Mauritius	MU	20.2546	57.5442	Phelsuma guentheri	REPTILIA	1	5	1	1	1	0	1	0	1	1	1	0	1	0	1	1878.33	714	22.2791	21.485	1843.35	N	60.112	Reptile
1970	Mauritius	MU	20.2546	57.5442	Typhlops cariei	REPTILIA	1	5	1	1	1	0	1	0	1	1	1	0	1	0	1	1878.33	714	22.2791	21.485	1843.35	N	2.97289	Reptile
1990	Afognak	US	58.2364	152.591	Brachyramphus marmoratus	AVES	1	3	0	0	1	1	0	0	0	1	1	0	1	1	0	1874.04	637	3.40567	54.0994	1446.25	Y	278.5	Bird
2020	Jeju	KP	33.3808	126.554	Gorsachius goisagi	AVES	1	5	0	0	0	1	0	1	0	0	0	0	0	0	0	1844.74	1817	13.9866	72.7133	1594.37	Y	527	Bird
2070	Savaii	WS	13.6217	172.51	Didunculus strigirostris	AVES	1	5	1	1	1	0	1	1	0	0	0	0	0	0	0	1729.56	1787	24.2082	4.1833	3640.1	Y	400	Bird
2070	Savaii	WS	13.6217	172.51	Gallinula pacifica	AVES	1	5	1	1	1	0	1	1	0	0	0	0	0	0	1	1729.56	1787	24.2082	4.1833	3640.1	N	450	BirdNoFl
2070	Savaii	WS	13.6217	172.51	Emoia adspersa	REPTILIA	1	5	1	1	1	0	1	1	0	0	0	0	0	0	0	1729.56	1787	24.2082	4.1833	3640.1	N	13.3268	Reptile
2100	Stewart Rakiura	NZ	46.9883	167.841	Litoria raniformis	AMPHIBIA	1	3	0	1	1	0	1	1	0	0	1	1	0	0	0	1702.28	839	8.65724	29.6083	1316.39	N	77.4347	Amphibian
2100	Stewart Rakiura	NZ	46.9883	167.841	Botaurus poiciloptilus	AVES	1	3	0	1	1	0	1	1	0	0	1	1	0	0	0	1702.28	839	8.65724	29.6083	1316.39	Y	1328	Bird
2100	Stewart Rakiura	NZ	46.9883	167.841	Callaeas cinereus	AVES	1	3	0	1	1	0	1	1	0	0	1	1	0	0	1	1702.28	839	8.65724	29.6083	1316.39	Y	225.5	Bird
2100	Stewart Rakiura	NZ	46.9883	167.841	Charadrius obscurus	AVES	1	3	0	1	1	0	1	1	0	0	1	1	0	0	0	1702.28	839	8.65724	29.6083	1316.39	Y	148.5	Bird
2100	Stewart Rakiura	NZ	46.9883	167.841	Coturnix novaezelandiae	AVES	1	3	0	1	1	0	1	1	0	0	1	1	0	0	1	1702.28	839	8.65724	29.6083	1316.39	Y	100	Bird
2100	Stewart Rakiura	NZ	46.9883	167.841	Megadyptes antipodes	AVES	1	3	0	1	1	0	1	1	0	0	1	1	0	0	0	1702.28	839	8.65724	29.6083	1316.39	N	5330	BirdNoFl
2100	Stewart Rakiura	NZ	46.9883	167.841	Mergus australis	AVES	1	3	0	1	1	0	1	1	0	0	1	1	0	0	1	1702.28	839	8.65724	29.6083	1316.39	Y	1000	Bird
2100	Stewart Rakiura	NZ	46.9883	167.841	Mohoua ochrocephala	AVES	1	3	0	1	1	0	1	1	0	0	1	1	0	0	1	1702.28	839	8.65724	29.6083	1316.39	Y	27.75	Bird
2100	Stewart Rakiura	NZ	46.9883	167.841	Sceloglaux albifacies	AVES	1	3	0	1	1	0	1	1	0	0	1	1	0	0	1	1702.28	839	8.65724	29.6083	1316.39	Y	NA	Bird
2100	Stewart Rakiura	NZ	46.9883	167.841	Xenicus longipes	AVES	1	3	0	1	1	0	1	1	0	0	1	1	0	0	1	1702.28	839	8.65724	29.6083	1316.39	Y	16	Bird
2110	Fraser	AU	25.2475	153.151	Litoria cooloolensis	AMPHIBIA	1	3	1	1	1	1	1	1	0	0	1	0	0	0	0	1673.33	216	21.5644	29.8062	1334.86	N	1.63842	Amphibian
2140	Fuerteventura	ES	28.3983	14	Haematopus meadewaldoi	AVES	1	5	0	1	1	1	0	1	0	1	1	1	0	0	1	1661.39	651	19.0853	24.8981	121.33	Y	600	Bird
2140	Fuerteventura	ES	28.3983	14	Neophron percnopterus	AVES	1	5	0	1	1	1	0	1	0	1	1	1	0	0	0	1661.39	651	19.0853	24.8981	121.33	Y	2114.5	Bird
2140	Fuerteventura	ES	28.3983	14	Crocidura canariensis	MAMMALIA	1	5	0	1	1	1	0	1	0	1	1	1	0	0	0	1661.39	651	19.0853	24.8981	121.33	N	7.5	TerrMamm
2140	Fuerteventura	ES	28.3983	14	Chalcides simonyi	REPTILIA	1	5	0	1	1	1	0	1	0	1	1	1	0	0	0	1661.39	651	19.0853	24.8981	121.33	N	40.9259	Reptile
2160	Salawati	ID	1.12712	130.863	Zaglossus bruijnii	MAMMALIA	1	NA	0	0	0	0	1	1	0	0	0	0	0	0	0	1659.15	724	26.9235	4.19611	2786.45	N	7850	TerrMamm
2160	Salawati	ID	1.12712	130.863	Gehyra barea	REPTILIA	1	NA	0	0	0	0	1	1	0	0	0	0	0	0	0	1659.15	724	26.9235	4.19611	2786.45	N	27.3638	Reptile
2170	Lesvos	GR	39.175	26.4004	Testudo hermanni ssp. hermanni	REPTILIA	1	5	1	1	1	1	0	1	0	0	1	0	1	0	0	1652.79	910	15.7233	59.91	641.047	N	1232.64	Reptile
2200	Unguja	TZ	6.10293	39.3787	Kassina jozani	AMPHIBIA	1	5	1	1	1	1	1	1	0	1	0	1	0	0	0	1578.52	107	27.3209	12.7539	1583.02	N	5.55117	Amphibian
2200	Unguja	TZ	6.10293	39.3787	Mertensophryne howelli	AMPHIBIA	1	5	1	1	1	1	1	1	0	1	0	1	0	0	0	1578.52	107	27.3209	12.7539	1583.02	N	2.32145	Amphibian
2200	Unguja	TZ	6.10293	39.3787	Phrynobatrachus ungujae	AMPHIBIA	1	5	1	1	1	1	1	1	0	1	0	1	0	0	0	1578.52	107	27.3209	12.7539	1583.02	N	0.191712	Amphibian
2200	Unguja	TZ	6.10293	39.3787	Cephalophus adersi	MAMMALIA	1	5	1	1	1	1	1	1	0	1	0	1	0	0	0	1578.52	107	27.3209	12.7539	1583.02	N	9750	TerrMamm
2200	Unguja	TZ	6.10293	39.3787	Galagoides zanzibaricus ssp. zanzibaricus	MAMMALIA	1	5	1	1	1	1	1	1	0	1	0	1	0	0	0	1578.52	107	27.3209	12.7539	1583.02	N	146.8	TerrMamm
2200	Unguja	TZ	6.10293	39.3787	Procolobus kirkii	MAMMALIA	1	5	1	1	1	1	1	1	0	1	0	1	0	0	0	1578.52	107	27.3209	12.7539	1583.02	N	5650	TerrMamm
2210	Oahu	US	21.4852	157.966	Anas laysanensis	AVES	1	5	1	1	1	1	1	1	0	0	0	0	1	0	1	1576.47	1168	22.6909	14.0722	1701.65	Y	448	Bird
2210	Oahu	US	21.4852	157.966	Anas wyvilliana	AVES	1	5	1	1	1	1	1	1	0	0	0	0	1	0	0	1576.47	1168	22.6909	14.0722	1701.65	Y	614.5	Bird
2210	Oahu	US	21.4852	157.966	Chasiempis ibidis	AVES	1	5	1	1	1	1	1	1	0	0	0	0	1	0	0	1576.47	1168	22.6909	14.0722	1701.65	Y	13.3	Bird
2210	Oahu	US	21.4852	157.966	Ciridops anna	AVES	1	5	1	1	1	1	1	1	0	0	0	0	1	0	1	1576.47	1168	22.6909	14.0722	1701.65	Y	20	Bird
2210	Oahu	US	21.4852	157.966	Collocalia bartschi	AVES	1	5	1	1	1	1	1	1	0	0	0	0	1	0	0	1576.47	1168	22.6909	14.0722	1701.65	Y	6.5	Bird
2210	Oahu	US	21.4852	157.966	Hemignathus ellisianus	AVES	1	5	1	1	1	1	1	1	0	0	0	0	1	0	1	1576.47	1168	22.6909	14.0722	1701.65	Y	10	Bird
2210	Oahu	US	21.4852	157.966	Hemignathus lucidus	AVES	1	5	1	1	1	1	1	1	0	0	0	0	1	0	1	1576.47	1168	22.6909	14.0722	1701.65	Y	25	Bird
2210	Oahu	US	21.4852	157.966	Loxops coccineus	AVES	1	5	1	1	1	1	1	1	0	0	0	0	1	0	1	1576.47	1168	22.6909	14.0722	1701.65	Y	11.1	Bird
2210	Oahu	US	21.4852	157.966	Moho apicalis	AVES	1	5	1	1	1	1	1	1	0	0	0	0	1	0	1	1576.47	1168	22.6909	14.0722	1701.65	Y	30	Bird
2210	Oahu	US	21.4852	157.966	Myadestes woahensis	AVES	1	5	1	1	1	1	1	1	0	0	0	0	1	0	1	1576.47	1168	22.6909	14.0722	1701.65	Y	80	Bird
2210	Oahu	US	21.4852	157.966	Paroreomyza maculata	AVES	1	5	1	1	1	1	1	1	0	0	0	0	1	0	1	1576.47	1168	22.6909	14.0722	1701.65	Y	12.65	Bird
2210	Oahu	US	21.4852	157.966	Psittirostra psittacea	AVES	1	5	1	1	1	1	1	1	0	0	0	0	1	0	1	1576.47	1168	22.6909	14.0722	1701.65	Y	33.3	Bird
2210	Oahu	US	21.4852	157.966	Palea steindachneri	REPTILIA	1	5	1	1	1	1	1	1	0	0	0	0	1	0	0	1576.47	1168	22.6909	14.0722	1701.65	N	2246.59	Reptile
2290	Kunashir	RU	44.0875	145.812	Ketupa blakistoni	AVES	1	4	1	0	0	1	0	1	0	0	0	0	0	0	0	1516.76	1523	4.12825	75.836	1240.73	Y	2164.5	Bird
2330	Guadeloupe	GP	16.2341	61.4872	Eleutherodactylus barlagnei	AMPHIBIA	1	5	1	1	1	1	1	1	0	0	0	1	1	1	0	1468.86	1336	23.9189	11.0893	2455.18	N	1.74537	Amphibian
2330	Guadeloupe	GP	16.2341	61.4872	Eleutherodactylus pinchoni	AMPHIBIA	1	5	1	1	1	1	1	1	0	0	0	1	1	1	0	1468.86	1336	23.9189	11.0893	2455.18	N	0.420991	Amphibian
2330	Guadeloupe	GP	16.2341	61.4872	Leptodactylus fallax	AMPHIBIA	1	5	1	1	1	1	1	1	0	0	0	1	1	1	1	1468.86	1336	23.9189	11.0893	2455.18	N	287.493	Amphibian
2330	Guadeloupe	GP	16.2341	61.4872	Amazona violacea	AVES	1	5	1	1	1	1	1	1	0	0	0	1	1	1	1	1468.86	1336	23.9189	11.0893	2455.18	Y	NA	Bird
2330	Guadeloupe	GP	16.2341	61.4872	Ara guadeloupensis	AVES	1	5	1	1	1	1	1	1	0	0	0	1	1	1	1	1468.86	1336	23.9189	11.0893	2455.18	Y	800	Bird
2330	Guadeloupe	GP	16.2341	61.4872	Aratinga labati	AVES	1	5	1	1	1	1	1	1	0	0	0	1	1	1	1	1468.86	1336	23.9189	11.0893	2455.18	Y	120	Bird
2330	Guadeloupe	GP	16.2341	61.4872	Pterodroma hasitata	AVES	1	5	1	1	1	1	1	1	0	0	0	1	1	1	1	1468.86	1336	23.9189	11.0893	2455.18	Y	278	Bird
2330	Guadeloupe	GP	16.2341	61.4872	Iguana delicatissima	REPTILIA	1	5	1	1	1	1	1	1	0	0	0	1	1	1	0	1468.86	1336	23.9189	11.0893	2455.18	N	3400	Reptile
2360	Kauai	US	22.0538	159.542	Anas laysanensis	AVES	1	5	1	1	1	1	1	1	0	0	0	0	0	0	1	1457.16	1530	21.2189	15.3421	2125.36	Y	448	Bird
2360	Kauai	US	22.0538	159.542	Anas wyvilliana	AVES	1	5	1	1	1	1	1	1	0	0	0	0	0	0	0	1457.16	1530	21.2189	15.3421	2125.36	Y	614.5	Bird
2360	Kauai	US	22.0538	159.542	Hemignathus ellisianus	AVES	1	5	1	1	1	1	1	1	0	0	0	0	0	0	1	1457.16	1530	21.2189	15.3421	2125.36	Y	10	Bird
2360	Kauai	US	22.0538	159.542	Hemignathus lucidus	AVES	1	5	1	1	1	1	1	1	0	0	0	0	0	0	1	1457.16	1530	21.2189	15.3421	2125.36	Y	25	Bird
2360	Kauai	US	22.0538	159.542	Loxioides bailleui	AVES	1	5	1	1	1	1	1	1	0	0	0	0	0	0	1	1457.16	1530	21.2189	15.3421	2125.36	Y	37.85	Bird
2360	Kauai	US	22.0538	159.542	Loxops caeruleirostris	AVES	1	5	1	1	1	1	1	1	0	0	0	0	0	0	0	1457.16	1530	21.2189	15.3421	2125.36	Y	11	Bird
2360	Kauai	US	22.0538	159.542	Moho braccatus	AVES	1	5	1	1	1	1	1	1	0	0	0	0	0	0	1	1457.16	1530	21.2189	15.3421	2125.36	Y	30	Bird
2360	Kauai	US	22.0538	159.542	Myadestes myadestinus	AVES	1	5	1	1	1	1	1	1	0	0	0	0	0	0	1	1457.16	1530	21.2189	15.3421	2125.36	Y	80	Bird
2360	Kauai	US	22.0538	159.542	Myadestes palmeri	AVES	1	5	1	1	1	1	1	1	0	0	0	0	0	0	0	1457.16	1530	21.2189	15.3421	2125.36	Y	40	Bird
2360	Kauai	US	22.0538	159.542	Oreomystis bairdi	AVES	1	5	1	1	1	1	1	1	0	0	0	0	0	0	0	1457.16	1530	21.2189	15.3421	2125.36	Y	14.25	Bird
2360	Kauai	US	22.0538	159.542	Psittirostra psittacea	AVES	1	5	1	1	1	1	1	1	0	0	0	0	0	0	1	1457.16	1530	21.2189	15.3421	2125.36	Y	33.3	Bird
2360	Kauai	US	22.0538	159.542	Puffinus newelli	AVES	1	5	1	1	1	1	1	1	0	0	0	0	0	0	0	1457.16	1530	21.2189	15.3421	2125.36	Y	375.5	Bird
2360	Kauai	US	22.0538	159.542	Palea steindachneri	REPTILIA	1	5	1	1	1	1	1	1	0	0	0	0	0	0	0	1457.16	1530	21.2189	15.3421	2125.36	N	2246.59	Reptile
2430	Fergusson	PG	9.52711	150.681	Dactylopsila tatei	MAMMALIA	1	5	0	0	0	0	1	1	0	0	0	0	0	0	0	1346.65	1700	24.5708	7.72488	2920.71	N	252	TerrMamm
2440	North Andaman	IN	13.2274	92.9458	Elephas maximus	MAMMALIA	1	5	1	1	1	0	0	1	0	1	0	0	0	0	0	1346.27	718	26.7018	7.50507	2670.31	N	4000000	TerrMamm
2440	North Andaman	IN	13.2274	92.9458	Rhinolophus cognatus	MAMMALIA	1	5	1	1	1	0	0	1	0	1	0	0	0	0	0	1346.27	718	26.7018	7.50507	2670.31	Y	5.2	Bat
2450	Flinders	AU	39.9979	148.042	Litoria raniformis	AMPHIBIA	1	3	1	1	1	1	1	1	0	0	0	0	0	0	0	1345.4	616	13.3479	28.2001	793.174	N	77.4347	Amphibian
2450	Flinders	AU	39.9979	148.042	Pardalotus quadragintus	AVES	1	3	1	1	1	1	1	1	0	0	0	0	0	0	0	1345.4	616	13.3479	28.2001	793.174	Y	10.7	Bird
2450	Flinders	AU	39.9979	148.042	Sarcophilus harrisii	MAMMALIA	1	3	1	1	1	1	1	1	0	0	0	0	0	0	1	1345.4	616	13.3479	28.2001	793.174	N	8000	TerrMamm
2490	South Andaman	IN	11.8562	92.6608	Ingerana charlesdarwini	AMPHIBIA	1	5	1	1	1	0	0	1	0	1	1	1	0	0	0	1289.07	408	26.3055	6.37629	3048.56	N	4.37355	Amphibian
2490	South Andaman	IN	11.8562	92.6608	Crocidura andamanensis	MAMMALIA	1	5	1	1	1	0	0	1	0	1	1	1	0	0	0	1289.07	408	26.3055	6.37629	3048.56	N	29.2	TerrMamm
2490	South Andaman	IN	11.8562	92.6608	Crocidura jenkinsi	MAMMALIA	1	5	1	1	1	0	0	1	0	1	1	1	0	0	0	1289.07	408	26.3055	6.37629	3048.56	N	9.46	TerrMamm
2500	South Andros	BS	24.0479	77.7196	Icterus northropi	AVES	1	4	1	1	0	0	0	1	0	0	0	1	0	0	0	1284.44	21	25.148	24.1034	714.525	Y	41	Bird
2500	South Andros	BS	24.0479	77.7196	Tachycineta cyaneoviridis	AVES	1	4	1	1	0	0	0	1	0	0	0	1	0	0	0	1284.44	21	25.148	24.1034	714.525	Y	17.9	Bird
2500	South Andros	BS	24.0479	77.7196	Cyclura cychlura ssp. cychlura	REPTILIA	1	4	1	1	0	0	0	1	0	0	0	1	0	0	0	1284.44	21	25.148	24.1034	714.525	N	10380	Reptile
2540	Basilan	PH	6.58164	122.06	Sphenomorphus biparietalis	REPTILIA	1	5	1	1	1	1	0	1	0	0	0	0	0	0	0	1255.02	863	25.9282	2.33369	2039.74	N	1.16945	Reptile
2550	Roti	ID	10.6842	123.116	Treron psittaceus	AVES	1	5	0	0	0	0	1	0	0	0	0	0	0	0	0	1249.25	406	26.6772	7.94005	1304.49	Y	254	Bird
2550	Roti	ID	10.6842	123.116	Chelodina mccordi	REPTILIA	1	5	0	0	0	0	1	0	0	0	0	0	0	0	0	1249.25	406	26.6772	7.94005	1304.49	N	1497.35	Reptile
2600	Bering	RU	55.0279	166.207	Phalacrocorax perspicillatus	AVES	1	3	1	0	1	1	0	1	0	0	0	0	0	0	1	1223.02	685	1.97811	49.3284	715.945	Y	1900	Bird
2630	Okinawa	JP	26.475	127.983	Babina holsti	AMPHIBIA	1	5	1	1	0	0	0	1	0	0	0	0	1	0	0	1203.56	443	22.0319	44.9469	2177.73	N	156.8	Amphibian
2630	Okinawa	JP	26.475	127.983	Cynops ensicauda	AMPHIBIA	1	5	1	1	0	0	0	1	0	0	0	0	1	0	0	1203.56	443	22.0319	44.9469	2177.73	N	4.84748	Amphibian
2630	Okinawa	JP	26.475	127.983	Echinotriton andersoni	AMPHIBIA	1	5	1	1	0	0	0	1	0	0	0	0	1	0	0	1203.56	443	22.0319	44.9469	2177.73	N	6.27656	Amphibian
2630	Okinawa	JP	26.475	127.983	Limnonectes namiyei	AMPHIBIA	1	5	1	1	0	0	0	1	0	0	0	0	1	0	0	1203.56	443	22.0319	44.9469	2177.73	N	104.689	Amphibian
2630	Okinawa	JP	26.475	127.983	Odorrana ishikawae	AMPHIBIA	1	5	1	1	0	0	0	1	0	0	0	0	1	0	0	1203.56	443	22.0319	44.9469	2177.73	N	121.159	Amphibian
2630	Okinawa	JP	26.475	127.983	Odorrana narina	AMPHIBIA	1	5	1	1	0	0	0	1	0	0	0	0	1	0	0	1203.56	443	22.0319	44.9469	2177.73	N	24.4875	Amphibian
2630	Okinawa	JP	26.475	127.983	Columba jouyi	AVES	1	5	1	1	0	0	0	1	0	0	0	0	1	0	1	1203.56	443	22.0319	44.9469	2177.73	Y	350	Bird
2630	Okinawa	JP	26.475	127.983	Dendrocopos noguchii	AVES	1	5	1	1	0	0	0	1	0	0	0	0	1	0	0	1203.56	443	22.0319	44.9469	2177.73	Y	112.5	Bird
2630	Okinawa	JP	26.475	127.983	Gallirallus okinawae	AVES	1	5	1	1	0	0	0	1	0	0	0	0	1	0	0	1203.56	443	22.0319	44.9469	2177.73	N	433	BirdNoFl
2630	Okinawa	JP	26.475	127.983	Diplothrix legata	MAMMALIA	1	5	1	1	0	0	0	1	0	0	0	0	1	0	0	1203.56	443	22.0319	44.9469	2177.73	N	NA	TerrMamm
2630	Okinawa	JP	26.475	127.983	Miniopterus fuscus	MAMMALIA	1	5	1	1	0	0	0	1	0	0	0	0	1	0	1	1203.56	443	22.0319	44.9469	2177.73	Y	15.8	Bat
2630	Okinawa	JP	26.475	127.983	Murina ryukyuana	MAMMALIA	1	5	1	1	0	0	0	1	0	0	0	0	1	0	0	1203.56	443	22.0319	44.9469	2177.73	Y	5.36	Bat
2630	Okinawa	JP	26.475	127.983	Myotis yanbarensis	MAMMALIA	1	5	1	1	0	0	0	1	0	0	0	0	1	0	0	1203.56	443	22.0319	44.9469	2177.73	Y	23.65	Bat
2630	Okinawa	JP	26.475	127.983	Tokudaia muenninki	MAMMALIA	1	5	1	1	0	0	0	1	0	0	0	0	1	0	0	1203.56	443	22.0319	44.9469	2177.73	N	121.7	TerrMamm
2630	Okinawa	JP	26.475	127.983	Cuora flavomarginata	REPTILIA	1	5	1	1	0	0	0	1	0	0	0	0	1	0	0	1203.56	443	22.0319	44.9469	2177.73	N	1151.48	Reptile
2630	Okinawa	JP	26.475	127.983	Geoemyda japonica	REPTILIA	1	5	1	1	0	0	0	1	0	0	0	0	1	0	0	1203.56	443	22.0319	44.9469	2177.73	N	710.967	Reptile
2630	Okinawa	JP	26.475	127.983	Goniurosaurus kuroiwae	REPTILIA	1	5	1	1	0	0	0	1	0	0	0	0	1	0	0	1203.56	443	22.0319	44.9469	2177.73	N	27.9093	Reptile
2630	Okinawa	JP	26.475	127.983	Mauremys mutica	REPTILIA	1	5	1	1	0	0	0	1	0	0	0	0	1	0	0	1203.56	443	22.0319	44.9469	2177.73	N	1151.48	Reptile
2640	Great Abaco	BS	26.3838	77.1229	Icterus northropi	AVES	1	5	0	1	0	0	1	1	0	0	0	0	0	0	1	1174.38	25	24.4506	28.1145	1219.53	Y	41	Bird
2640	Great Abaco	BS	26.3838	77.1229	Tachycineta cyaneoviridis	AVES	1	5	0	1	0	0	1	1	0	0	0	0	0	0	0	1174.38	25	24.4506	28.1145	1219.53	Y	17.9	Bird
2640	Great Abaco	BS	26.3838	77.1229	Crocodylus rhombifer	REPTILIA	1	5	0	1	0	0	1	1	0	0	0	0	0	0	1	1174.38	25	24.4506	28.1145	1219.53	N	9750	Reptile
2680	Upolu	WS	13.9209	171.77	Didunculus strigirostris	AVES	1	5	1	1	0	0	1	1	0	0	0	0	1	0	0	1149.8	1084	25.1597	4.25886	3998.16	Y	400	Bird
2680	Upolu	WS	13.9209	171.77	Gymnomyza samoensis	AVES	1	5	1	1	0	0	1	1	0	0	0	0	1	0	0	1149.8	1084	25.1597	4.25886	3998.16	Y	152	Bird
2680	Upolu	WS	13.9209	171.77	Emballonura semicaudata	MAMMALIA	1	5	1	1	0	0	1	1	0	0	0	0	1	0	1	1149.8	1084	25.1597	4.25886	3998.16	Y	6.75	Bat
2680	Upolu	WS	13.9209	171.77	Emoia adspersa	REPTILIA	1	5	1	1	0	0	1	1	0	0	0	0	1	0	0	1149.8	1084	25.1597	4.25886	3998.16	N	13.3268	Reptile
2710	Martinique	MQ	14.6338	61.0255	Leptodactylus fallax	AMPHIBIA	1	5	1	1	0	1	1	1	0	0	0	1	1	1	1	1140.64	1240	24.7101	9.24953	2352.58	N	287.493	Amphibian
2710	Martinique	MQ	14.6338	61.0255	Amazona martinicana	AVES	1	5	1	1	0	1	1	1	0	0	0	1	1	1	1	1140.64	1240	24.7101	9.24953	2352.58	Y	NA	Bird
2710	Martinique	MQ	14.6338	61.0255	Ara guadeloupensis	AVES	1	5	1	1	0	1	1	1	0	0	0	1	1	1	1	1140.64	1240	24.7101	9.24953	2352.58	Y	800	Bird
2710	Martinique	MQ	14.6338	61.0255	Ramphocinclus brachyurus	AVES	1	5	1	1	0	1	1	1	0	0	0	1	1	1	0	1140.64	1240	24.7101	9.24953	2352.58	Y	50	Bird
2710	Martinique	MQ	14.6338	61.0255	Megalomys desmarestii	MAMMALIA	1	5	1	1	0	1	1	1	0	0	0	1	1	1	1	1140.64	1240	24.7101	9.24953	2352.58	N	2500	TerrMamm
2710	Martinique	MQ	14.6338	61.0255	Ameiva major	REPTILIA	1	5	1	1	0	1	1	1	0	0	0	1	1	1	1	1140.64	1240	24.7101	9.24953	2352.58	N	40.404	Reptile
2710	Martinique	MQ	14.6338	61.0255	Gymnophthalmus pleii	REPTILIA	1	5	1	1	0	1	1	1	0	0	0	1	1	1	0	1140.64	1240	24.7101	9.24953	2352.58	N	3.32247	Reptile
2710	Martinique	MQ	14.6338	61.0255	Iguana delicatissima	REPTILIA	1	5	1	1	0	1	1	1	0	0	0	1	1	1	0	1140.64	1240	24.7101	9.24953	2352.58	N	3400	Reptile
2710	Martinique	MQ	14.6338	61.0255	Leiocephalus herminieri	REPTILIA	1	5	1	1	0	1	1	1	0	0	0	1	1	1	1	1140.64	1240	24.7101	9.24953	2352.58	N	80.6907	Reptile
2710	Martinique	MQ	14.6338	61.0255	Liophis cursor	REPTILIA	1	5	1	1	0	1	1	1	0	0	0	1	1	1	1	1140.64	1240	24.7101	9.24953	2352.58	N	216.893	Reptile
2730	King	AU	39.87	143.992	Litoria raniformis	AMPHIBIA	1	4	0	1	1	1	0	1	0	0	0	0	0	0	0	1108.49	139	13.221	24.1931	1004.4	N	77.4347	Amphibian
2730	King	AU	39.87	143.992	Dromaius ater	AVES	1	4	0	1	1	1	0	1	0	0	0	0	0	0	1	1108.49	139	13.221	24.1931	1004.4	N	40000	BirdNoFl
2780	Atka	US	52.2125	174.241	Brachyramphus marmoratus	AVES	1	2	1	0	1	0	0	1	0	0	0	0	0	0	0	1060.76	1446	3.87167	35.4806	1318.99	Y	278.5	Bird
2810	Tahiti	PF	17.6867	149.358	Acrocephalus caffer	AVES	1	5	1	1	1	1	1	1	0	0	0	0	0	0	0	1045.76	1709	23.5732	10.2686	2078.79	Y	36.5	Bird
2810	Tahiti	PF	17.6867	149.358	Cyanoramphus zealandicus	AVES	1	5	1	1	1	1	1	1	0	0	0	0	0	0	1	1045.76	1709	23.5732	10.2686	2078.79	Y	70	Bird
2810	Tahiti	PF	17.6867	149.358	Ducula aurorae	AVES	1	5	1	1	1	1	1	1	0	0	0	0	0	0	1	1045.76	1709	23.5732	10.2686	2078.79	Y	600	Bird
2810	Tahiti	PF	17.6867	149.358	Gallicolumba erythroptera	AVES	1	5	1	1	1	1	1	1	0	0	0	0	0	0	1	1045.76	1709	23.5732	10.2686	2078.79	Y	113.5	Bird
2810	Tahiti	PF	17.6867	149.358	Gallirallus pacificus	AVES	1	5	1	1	1	1	1	1	0	0	0	0	0	0	1	1045.76	1709	23.5732	10.2686	2078.79	Y	150	Bird
2810	Tahiti	PF	17.6867	149.358	Nesofregetta fuliginosa	AVES	1	5	1	1	1	1	1	1	0	0	0	0	0	0	1	1045.76	1709	23.5732	10.2686	2078.79	Y	70	Bird
2810	Tahiti	PF	17.6867	149.358	Pomarea nigra	AVES	1	5	1	1	1	1	1	1	0	0	0	0	0	0	0	1045.76	1709	23.5732	10.2686	2078.79	Y	25.4	Bird
2810	Tahiti	PF	17.6867	149.358	Porzana nigra	AVES	1	5	1	1	1	1	1	1	0	0	0	0	0	0	1	1045.76	1709	23.5732	10.2686	2078.79	Y	60	Bird
2810	Tahiti	PF	17.6867	149.358	Prosobonia leucoptera	AVES	1	5	1	1	1	1	1	1	0	0	0	0	0	0	1	1045.76	1709	23.5732	10.2686	2078.79	Y	36	Bird
2840	Grande Comoro	KM	11.6496	43.3646	Dicrurus fuscipennis	AVES	1	5	1	1	0	0	0	1	0	0	0	0	1	0	0	1034.21	2322	21.8824	12.956	2222.01	Y	41	Bird
2840	Grande Comoro	KM	11.6496	43.3646	Humblotia flavirostris	AVES	1	5	1	1	0	0	0	1	0	0	0	0	1	0	0	1034.21	2322	21.8824	12.956	2222.01	Y	14.25	Bird
2840	Grande Comoro	KM	11.6496	43.3646	Otus pauliani	AVES	1	5	1	1	0	0	0	1	0	0	0	0	1	0	0	1034.21	2322	21.8824	12.956	2222.01	Y	69.5	Bird
2840	Grande Comoro	KM	11.6496	43.3646	Paroedura sanctijohannis	REPTILIA	1	5	1	1	0	0	0	1	0	0	0	0	1	0	0	1034.21	2322	21.8824	12.956	2222.01	N	5.73986	Reptile
2890	Sao Tiago Santiago	CV	15.1162	23.6167	Acrocephalus brevipennis	AVES	1	5	0	0	1	1	0	1	1	0	1	0	0	0	0	1006.2	1086	22.4744	14.664	359.773	Y	16	Bird
2890	Sao Tiago Santiago	CV	15.1162	23.6167	Neophron percnopterus	AVES	1	5	0	0	1	1	0	1	1	0	1	0	0	0	1	1006.2	1086	22.4744	14.664	359.773	Y	2114.5	Bird
2900	Santa Cruz	EC	0.628792	90.3605	Pterodroma phaeopygia	AVES	1	5	0	0	0	0	0	0	0	0	0	0	0	1	0	999.9	807	22.6595	17.224	587.94	Y	389	Bird
2900	Santa Cruz	EC	0.628792	90.3605	Megaoryzomys curioi	MAMMALIA	1	5	0	0	0	0	0	0	0	0	0	0	0	1	1	999.9	807	22.6595	17.224	587.94	N	2500	TerrMamm
2900	Santa Cruz	EC	0.628792	90.3605	Nesoryzomys darwini	MAMMALIA	1	5	0	0	0	0	0	0	0	0	0	0	0	1	1	999.9	807	22.6595	17.224	587.94	N	2500	TerrMamm
2900	Santa Cruz	EC	0.628792	90.3605	Nesoryzomys indefessus	MAMMALIA	1	5	0	0	0	0	0	0	0	0	0	0	0	1	1	999.9	807	22.6595	17.224	587.94	N	NA	TerrMamm
2900	Santa Cruz	EC	0.628792	90.3605	Chelonoidis nigra ssp. porteri	REPTILIA	1	5	0	0	0	0	0	0	0	0	0	0	0	1	0	999.9	807	22.6595	17.224	587.94	N	152778	Reptile
2920	Pemba	TZ	5.16999	39.7541	Phrynobatrachus pakenhami	AMPHIBIA	1	5	1	1	1	1	0	1	0	1	0	1	0	0	0	988.067	84	25.6729	12.9106	1584.14	N	7.96383	Amphibian
2920	Pemba	TZ	5.16999	39.7541	Procolobus kirkii	MAMMALIA	1	5	1	1	1	1	0	1	0	1	0	1	0	0	0	988.067	84	25.6729	12.9106	1584.14	N	5650	TerrMamm
2940	Busuanga	PH	12.1471	120.093	Cacatua haematuropygia	AVES	1	5	1	1	1	1	0	1	0	0	0	0	0	0	0	973.382	496	27.0606	6.49598	2649.23	Y	279	Bird
2940	Busuanga	PH	12.1471	120.093	Axis calamianensis	MAMMALIA	1	5	1	1	1	1	0	1	0	0	0	0	0	0	0	973.382	496	27.0606	6.49598	2649.23	N	40500	TerrMamm
2940	Busuanga	PH	12.1471	120.093	Tragulus nigricans	MAMMALIA	1	5	1	1	1	1	0	1	0	0	0	0	0	0	0	973.382	496	27.0606	6.49598	2649.23	N	4.5	TerrMamm
2940	Busuanga	PH	12.1471	120.093	Crocodylus mindorensis	REPTILIA	1	5	1	1	1	1	0	1	0	0	0	0	0	0	1	973.382	496	27.0606	6.49598	2649.23	N	30000	Reptile
2960	Great Nicobar	IN	6.99874	93.8116	Fejervarya nicobariensis	AMPHIBIA	1	4	1	1	1	0	0	1	0	0	0	0	0	0	0	967.487	520	26.8737	5.14774	2306.72	N	NA	Amphibian
2960	Great Nicobar	IN	6.99874	93.8116	Polypedates insularis	AMPHIBIA	1	4	1	1	1	0	0	1	0	0	0	0	0	0	0	967.487	520	26.8737	5.14774	2306.72	N	16.5023	Amphibian
2960	Great Nicobar	IN	6.99874	93.8116	Crocidura nicobarica	MAMMALIA	1	4	1	1	1	0	0	1	0	0	0	0	0	0	1	967.487	520	26.8737	5.14774	2306.72	N	28.9	TerrMamm
2960	Great Nicobar	IN	6.99874	93.8116	Elephas maximus	MAMMALIA	1	4	1	1	1	0	0	1	0	0	0	0	0	0	0	967.487	520	26.8737	5.14774	2306.72	N	4000000	TerrMamm
2960	Great Nicobar	IN	6.99874	93.8116	Rattus burrus	MAMMALIA	1	4	1	1	1	0	0	1	0	0	0	0	0	0	0	967.487	520	26.8737	5.14774	2306.72	N	103.5	TerrMamm
2960	Great Nicobar	IN	6.99874	93.8116	Tupaia nicobarica	MAMMALIA	1	4	1	1	1	0	0	1	0	0	0	0	0	0	0	967.487	520	26.8737	5.14774	2306.72	N	173	TerrMamm
2970	Grand Bahama	BS	26.6446	78.3292	Tachycineta cyaneoviridis	AVES	1	5	1	1	1	0	0	1	0	0	0	1	0	0	0	961.914	17	24.287	29.7587	1469.93	Y	17.9	Bird
3000	Angel de la Guarda	MX	29.2866	113.369	Peromyscus guardia	MAMMALIA	0	0	0	1	0	1	0	1	0	0	0	0	0	0	0	952.103	971	20.343	48.0778	110.586	N	28.12	TerrMamm
3100	Chatham Rekohu	NZ	43.9117	176.477	Anthornis melanocephala	AVES	1	3	1	1	1	1	1	1	0	0	0	1	0	0	1	909.063	285	11.2676	24.7138	933.325	Y	NA	Bird
3100	Chatham Rekohu	NZ	43.9117	176.477	Bowdleria rufescens	AVES	1	3	1	1	1	1	1	1	0	0	0	1	0	0	1	909.063	285	11.2676	24.7138	933.325	Y	35	Bird
3100	Chatham Rekohu	NZ	43.9117	176.477	Cabalus modestus	AVES	1	3	1	1	1	1	1	1	0	0	0	1	0	0	1	909.063	285	11.2676	24.7138	933.325	Y	NA	Bird
3100	Chatham Rekohu	NZ	43.9117	176.477	Diaphorapteryx hawkinsi	AVES	1	3	1	1	1	1	1	1	0	0	0	1	0	0	1	909.063	285	11.2676	24.7138	933.325	N	NA	BirdNoFl
3100	Chatham Rekohu	NZ	43.9117	176.477	Gallirallus dieffenbachii	AVES	1	3	1	1	1	1	1	1	0	0	0	1	0	0	1	909.063	285	11.2676	24.7138	933.325	Y	150	Bird
3100	Chatham Rekohu	NZ	43.9117	176.477	Haematopus chathamensis	AVES	1	3	1	1	1	1	1	1	0	0	0	1	0	0	0	909.063	285	11.2676	24.7138	933.325	Y	600.5	Bird
3100	Chatham Rekohu	NZ	43.9117	176.477	Ixobrychus novaezelandiae	AVES	1	3	1	1	1	1	1	1	0	0	0	1	0	0	1	909.063	285	11.2676	24.7138	933.325	Y	150	Bird
3100	Chatham Rekohu	NZ	43.9117	176.477	Mergus australis	AVES	1	3	1	1	1	1	1	1	0	0	0	1	0	0	1	909.063	285	11.2676	24.7138	933.325	Y	1000	Bird
3100	Chatham Rekohu	NZ	43.9117	176.477	Phalacrocorax featherstoni	AVES	1	3	1	1	1	1	1	1	0	0	0	1	0	0	0	909.063	285	11.2676	24.7138	933.325	Y	985	Bird
3100	Chatham Rekohu	NZ	43.9117	176.477	Phalacrocorax onslowi	AVES	1	3	1	1	1	1	1	1	0	0	0	1	0	0	0	909.063	285	11.2676	24.7138	933.325	Y	2095	Bird
3100	Chatham Rekohu	NZ	43.9117	176.477	Pterodroma axillaris	AVES	1	3	1	1	1	1	1	1	0	0	0	1	0	0	0	909.063	285	11.2676	24.7138	933.325	Y	165	Bird
3100	Chatham Rekohu	NZ	43.9117	176.477	Pterodroma magentae	AVES	1	3	1	1	1	1	1	1	0	0	0	1	0	0	0	909.063	285	11.2676	24.7138	933.325	Y	465	Bird
3100	Chatham Rekohu	NZ	43.9117	176.477	Sceloglaux albifacies	AVES	1	3	1	1	1	1	1	1	0	0	0	1	0	0	1	909.063	285	11.2676	24.7138	933.325	Y	NA	Bird
3100	Chatham Rekohu	NZ	43.9117	176.477	Thinornis novaeseelandiae	AVES	1	3	1	1	1	1	1	1	0	0	0	1	0	0	1	909.063	285	11.2676	24.7138	933.325	Y	60.5	Bird
3130	Efate	VU	17.68	168.369	Brachylophus fasciatus	REPTILIA	1	5	1	1	1	1	1	1	0	0	0	0	0	0	0	904.744	626	23.8855	14.7694	2337.99	N	162	Reptile
3140	Attu	US	52.8783	172.938	Brachyramphus marmoratus	AVES	1	2	1	0	0	0	0	1	0	0	0	0	0	0	0	902.489	807	2.35237	39.3776	1253.1	Y	278.5	Bird
3200	South Pagai Pagai Selatan	ID	3.0646	100.323	Hylobates klossii	MAMMALIA	1	4	1	1	1	1	0	1	0	0	0	0	0	0	0	894.596	273	26.5823	2.69825	3353.4	N	5700	TerrMamm
3200	South Pagai Pagai Selatan	ID	3.0646	100.323	Leopoldamys siporanus	MAMMALIA	1	4	1	1	1	1	0	1	0	0	0	0	0	0	0	894.596	273	26.5823	2.69825	3353.4	N	576	TerrMamm
3200	South Pagai Pagai Selatan	ID	3.0646	100.323	Macaca pagensis	MAMMALIA	1	4	1	1	1	1	0	1	0	0	0	0	0	0	0	894.596	273	26.5823	2.69825	3353.4	N	6750	TerrMamm
3200	South Pagai Pagai Selatan	ID	3.0646	100.323	Presbytis potenziani ssp. potenziani	MAMMALIA	1	4	1	1	1	1	0	1	0	0	0	0	0	0	0	894.596	273	26.5823	2.69825	3353.4	N	6450	TerrMamm
3200	South Pagai Pagai Selatan	ID	3.0646	100.323	Rattus lugens	MAMMALIA	1	4	1	1	1	1	0	1	0	0	0	0	0	0	0	894.596	273	26.5823	2.69825	3353.4	N	224	TerrMamm
3200	South Pagai Pagai Selatan	ID	3.0646	100.323	Simias concolor ssp. concolor	MAMMALIA	1	4	1	1	1	1	0	1	0	0	0	0	0	0	0	894.596	273	26.5823	2.69825	3353.4	N	7900	TerrMamm
3200	South Pagai Pagai Selatan	ID	3.0646	100.323	Sundasciurus fraterculus	MAMMALIA	1	4	1	1	1	1	0	1	0	0	0	0	0	0	0	894.596	273	26.5823	2.69825	3353.4	N	72.5	TerrMamm
3200	South Pagai Pagai Selatan	ID	3.0646	100.323	Tupaia chrysogaster	MAMMALIA	1	4	1	1	1	1	0	1	0	0	0	0	0	0	0	894.596	273	26.5823	2.69825	3353.4	N	135	TerrMamm
3250	Woodlark	PG	9.12543	152.745	Phalanger lullulae	MAMMALIA	1	4	0	0	0	0	1	1	0	0	0	0	0	0	0	873.994	249	26.4153	6.17189	4076.68	N	1632.5	TerrMamm
3280	Jolo	PH	5.97624	121.15	Brachymeles vermis	REPTILIA	1	5	1	1	1	1	0	1	0	0	0	0	0	0	0	863.356	759	26.2634	3.13961	2044.23	N	24.9505	Reptile
3280	Jolo	PH	5.97624	121.15	Luperosaurus joloensis	REPTILIA	1	5	1	1	1	1	0	1	0	0	0	0	0	0	0	863.356	759	26.2634	3.13961	2044.23	N	0.830834	Reptile
3280	Jolo	PH	5.97624	121.15	Oligodon meyerinkii	REPTILIA	1	5	1	1	1	1	0	1	0	0	0	0	0	0	0	863.356	759	26.2634	3.13961	2044.23	N	31.5782	Reptile
3280	Jolo	PH	5.97624	121.15	Sphenomorphus biparietalis	REPTILIA	1	5	1	1	1	1	0	1	0	0	0	0	0	0	0	863.356	759	26.2634	3.13961	2044.23	N	1.16945	Reptile
3290	Sao Tome	ST	0.218319	6.61042	Hyperolius thomensis	AMPHIBIA	1	5	1	1	1	1	1	1	1	0	0	1	1	0	0	860.391	1755	22.4166	8.30703	2367.58	N	5.91785	Amphibian
3290	Sao Tome	ST	0.218319	6.61042	Ptychadena newtoni	AMPHIBIA	1	5	1	1	1	1	1	1	1	0	0	1	1	0	0	860.391	1755	22.4166	8.30703	2367.58	N	42.8536	Amphibian
3290	Sao Tome	ST	0.218319	6.61042	Bostrychia bocagei	AVES	1	5	1	1	1	1	1	1	1	0	0	1	1	0	0	860.391	1755	22.4166	8.30703	2367.58	Y	927	Bird
3290	Sao Tome	ST	0.218319	6.61042	Columba thomensis	AVES	1	5	1	1	1	1	1	1	1	0	0	1	1	0	0	860.391	1755	22.4166	8.30703	2367.58	Y	440	Bird
3290	Sao Tome	ST	0.218319	6.61042	Lanius newtoni	AVES	1	5	1	1	1	1	1	1	1	0	0	1	1	0	0	860.391	1755	22.4166	8.30703	2367.58	Y	22.4	Bird
3290	Sao Tome	ST	0.218319	6.61042	Neospiza concolor	AVES	1	5	1	1	1	1	1	1	1	0	0	1	1	0	0	860.391	1755	22.4166	8.30703	2367.58	Y	47.15	Bird
3290	Sao Tome	ST	0.218319	6.61042	Crocidura thomensis	MAMMALIA	1	5	1	1	1	1	1	1	1	0	0	1	1	0	0	860.391	1755	22.4166	8.30703	2367.58	N	9.46	TerrMamm
3290	Sao Tome	ST	0.218319	6.61042	Myonycteris brachycephala	MAMMALIA	1	5	1	1	1	1	1	1	1	0	0	1	1	0	0	860.391	1755	22.4166	8.30703	2367.58	Y	40.5	Bat
3290	Sao Tome	ST	0.218319	6.61042	Tadarida tomensis	MAMMALIA	1	5	1	1	1	1	1	1	1	0	0	1	1	0	0	860.391	1755	22.4166	8.30703	2367.58	Y	7.1	Bat
3400	Lanzarote	ES	29.0358	13.6475	Haematopus meadewaldoi	AVES	1	5	0	1	1	1	0	1	0	1	1	1	0	0	1	821.703	623	18.8705	26.1535	149.368	Y	600	Bird
3400	Lanzarote	ES	29.0358	13.6475	Neophron percnopterus	AVES	1	5	0	1	1	1	0	1	0	1	1	1	0	0	0	821.703	623	18.8705	26.1535	149.368	Y	2114.5	Bird
3400	Lanzarote	ES	29.0358	13.6475	Crocidura canariensis	MAMMALIA	1	5	0	1	1	1	0	1	0	1	1	1	0	0	0	821.703	623	18.8705	26.1535	149.368	N	7.5	TerrMamm
3400	Lanzarote	ES	29.0358	13.6475	Chalcides simonyi	REPTILIA	1	5	0	1	1	1	0	1	0	1	1	1	0	0	0	821.703	623	18.8705	26.1535	149.368	N	40.9259	Reptile
3410	Karakelong	ID	4.26957	126.792	Eos histrio	AVES	1	4	1	1	1	1	1	1	0	0	0	0	0	0	0	809.391	559	26.2473	3.12924	3152.73	Y	167.5	Bird
3410	Karakelong	ID	4.26957	126.792	Gymnocrex talaudensis	AVES	1	4	1	1	1	1	1	1	0	0	0	0	0	0	0	809.391	559	26.2473	3.12924	3152.73	Y	287.5	Bird
3410	Karakelong	ID	4.26957	126.792	Melomys caurinus	MAMMALIA	1	4	1	1	1	1	1	1	0	0	0	0	0	0	0	809.391	559	26.2473	3.12924	3152.73	N	136	TerrMamm
3410	Karakelong	ID	4.26957	126.792	Melomys talaudium	MAMMALIA	1	4	1	1	1	1	1	1	0	0	0	0	0	0	0	809.391	559	26.2473	3.12924	3152.73	N	120	TerrMamm
3450	Santo Antao	CV	17.0592	25.1684	Neophron percnopterus	AVES	1	5	0	0	0	1	0	1	0	0	1	0	0	0	0	791.535	1934	19.6506	16.485	275.036	Y	2114.5	Bird
3460	Dinagat	PH	10.1633	125.589	Cacatua haematuropygia	AVES	1	5	1	1	1	1	0	1	0	1	0	0	0	0	0	790.844	829	26.3089	7.26486	3616.61	Y	279	Bird
3460	Dinagat	PH	10.1633	125.589	Podogymnura aureospinula	MAMMALIA	1	5	1	1	1	1	0	1	0	1	0	0	0	0	0	790.844	829	26.3089	7.26486	3616.61	N	247	TerrMamm
3470	Ambon	ID	3.64293	128.123	Indotestudo forstenii	REPTILIA	1	5	0	0	1	0	1	0	0	1	0	1	1	1	0	790.228	959	25.3611	8.73545	2917.87	N	3972.4	Reptile
3510	Sao Miguel	PT	37.8067	25.4958	Pyrrhula murina	AVES	1	5	0	1	1	1	0	1	0	0	1	1	1	0	0	766.901	1094	15.7815	28.6707	1049.69	Y	30	Bird
3510	Sao Miguel	PT	37.8067	25.4958	Nyctalus azoreum	MAMMALIA	1	5	0	1	1	1	0	1	0	0	1	1	1	0	0	766.901	1094	15.7815	28.6707	1049.69	Y	15.5	Bat
3540	Dominica	DO	15.4212	61.3691	Eleutherodactylus amplinympha	AMPHIBIA	1	5	1	1	0	1	1	1	0	0	0	1	0	1	0	764.439	1314	23.686	9.74905	2641.56	N	6.21485	Amphibian
3540	Dominica	DO	15.4212	61.3691	Leptodactylus fallax	AMPHIBIA	1	5	1	1	0	1	1	1	0	0	0	1	0	1	0	764.439	1314	23.686	9.74905	2641.56	N	287.493	Amphibian
3540	Dominica	DO	15.4212	61.3691	Amazona imperialis	AVES	1	5	1	1	0	1	1	1	0	0	0	1	0	1	0	764.439	1314	23.686	9.74905	2641.56	Y	752.5	Bird
3540	Dominica	DO	15.4212	61.3691	Pterodroma hasitata	AVES	1	5	1	1	0	1	1	1	0	0	0	1	0	1	0	764.439	1314	23.686	9.74905	2641.56	Y	278	Bird
3540	Dominica	DO	15.4212	61.3691	Gymnophthalmus pleii	REPTILIA	1	5	1	1	0	1	1	1	0	0	0	1	0	1	0	764.439	1314	23.686	9.74905	2641.56	N	3.32247	Reptile
3540	Dominica	DO	15.4212	61.3691	Iguana delicatissima	REPTILIA	1	5	1	1	0	1	1	1	0	0	0	1	0	1	0	764.439	1314	23.686	9.74905	2641.56	N	3400	Reptile
3570	Madeira	PT	32.7479	16.9704	Pterodroma madeira	AVES	1	5	0	1	0	1	0	1	0	0	1	0	1	0	0	748.417	1755	15.1228	26.9904	686.271	Y	203	Bird
3570	Madeira	PT	32.7479	16.9704	Pipistrellus maderensis	MAMMALIA	1	5	0	1	0	1	0	1	0	0	1	0	1	0	0	748.417	1755	15.1228	26.9904	686.271	Y	11.5	Bat
3600	Adak	US	51.7971	176.706	Brachyramphus brevirostris	AVES	1	3	1	0	1	0	0	1	0	0	0	0	0	0	0	732.308	991	4.12944	35.2088	1536.41	Y	234	Bird
3600	Adak	US	51.7971	176.706	Brachyramphus marmoratus	AVES	1	3	1	0	1	0	0	1	0	0	0	0	0	0	0	732.308	991	4.12944	35.2088	1536.41	Y	278.5	Bird
3610	Amamioshima	JP	28.32	129.428	Babina subaspera	AMPHIBIA	1	5	1	1	1	1	0	1	0	0	0	0	1	0	0	731.718	606	20.7097	48.9002	2905.2	N	196.298	Amphibian
3610	Amamioshima	JP	28.32	129.428	Cynops ensicauda	AMPHIBIA	1	5	1	1	1	1	0	1	0	0	0	0	1	0	0	731.718	606	20.7097	48.9002	2905.2	N	4.84748	Amphibian
3610	Amamioshima	JP	28.32	129.428	Echinotriton andersoni	AMPHIBIA	1	5	1	1	1	1	0	1	0	0	0	0	1	0	0	731.718	606	20.7097	48.9002	2905.2	N	6.27656	Amphibian
3610	Amamioshima	JP	28.32	129.428	Crocidura orii	MAMMALIA	1	5	1	1	1	1	0	1	0	0	0	0	1	0	0	731.718	606	20.7097	48.9002	2905.2	N	14.4	TerrMamm
3610	Amamioshima	JP	28.32	129.428	Diplothrix legata	MAMMALIA	1	5	1	1	1	1	0	1	0	0	0	0	1	0	0	731.718	606	20.7097	48.9002	2905.2	N	NA	TerrMamm
3610	Amamioshima	JP	28.32	129.428	Murina ryukyuana	MAMMALIA	1	5	1	1	1	1	0	1	0	0	0	0	1	0	0	731.718	606	20.7097	48.9002	2905.2	Y	5.36	Bat
3610	Amamioshima	JP	28.32	129.428	Myotis yanbarensis	MAMMALIA	1	5	1	1	1	1	0	1	0	0	0	0	1	0	0	731.718	606	20.7097	48.9002	2905.2	Y	23.65	Bat
3610	Amamioshima	JP	28.32	129.428	Pentalagus furnessi	MAMMALIA	1	5	1	1	1	1	0	1	0	0	0	0	1	0	0	731.718	606	20.7097	48.9002	2905.2	N	2500	TerrMamm
3610	Amamioshima	JP	28.32	129.428	Tokudaia osimensis	MAMMALIA	1	5	1	1	1	1	0	1	0	0	0	0	1	0	0	731.718	606	20.7097	48.9002	2905.2	N	89	TerrMamm
3630	Goodenough	PG	9.36126	150.241	Dorcopsis atrata	MAMMALIA	1	5	0	0	0	0	1	1	0	0	0	0	0	0	0	716.362	2490	24.0944	7.42002	2718.22	N	5916.5	TerrMamm
3640	La Palma	ES	28.6525	17.8575	Pipistrellus maderensis	MAMMALIA	1	5	0	1	1	1	0	1	0	0	1	0	1	0	0	716.317	2357	15.7859	31.003	447.415	Y	11.5	Bat
3640	La Palma	ES	28.6525	17.8575	Plecotus teneriffae	MAMMALIA	1	5	0	1	1	1	0	1	0	0	1	0	1	0	0	716.317	2357	15.7859	31.003	447.415	Y	8.3	Bat
3640	La Palma	ES	28.6525	17.8575	Gallotia auaritae	REPTILIA	1	5	0	1	1	1	0	1	0	0	1	0	1	0	1	716.317	2357	15.7859	31.003	447.415	N	2.5636	Reptile
3680	Menorca	ES	39.9504	4.05997	Neophron percnopterus	AVES	1	5	1	1	1	1	0	1	0	0	1	0	1	0	0	705.854	246	16.6003	50.3725	620.095	Y	2114.5	Bird
3680	Menorca	ES	39.9504	4.05997	Puffinus mauretanicus	AVES	1	5	1	1	1	1	0	1	0	0	1	0	1	0	0	705.854	246	16.6003	50.3725	620.095	Y	497	Bird
3680	Menorca	ES	39.9504	4.05997	Podarcis lilfordi	REPTILIA	1	5	1	1	1	1	0	1	0	0	1	0	1	0	1	705.854	246	16.6003	50.3725	620.095	N	6.85	Reptile
3680	Menorca	ES	39.9504	4.05997	Testudo hermanni ssp. hermanni	REPTILIA	1	5	1	1	1	1	0	1	0	0	1	0	1	0	0	705.854	246	16.6003	50.3725	620.095	N	1232.64	Reptile
3700	Molokai	US	21.1367	157.012	Anas laysanensis	AVES	1	4	1	0	1	1	1	1	0	0	1	0	1	0	1	698.344	1377	21.9955	13.9635	1097.36	Y	448	Bird
3700	Molokai	US	21.1367	157.012	Ciridops anna	AVES	1	4	1	0	1	1	1	1	0	0	1	0	1	0	1	698.344	1377	21.9955	13.9635	1097.36	Y	20	Bird
3700	Molokai	US	21.1367	157.012	Drepanis funerea	AVES	1	4	1	0	1	1	1	1	0	0	1	0	1	0	1	698.344	1377	21.9955	13.9635	1097.36	Y	20	Bird
3700	Molokai	US	21.1367	157.012	Hemignathus ellisianus	AVES	1	4	1	0	1	1	1	1	0	0	1	0	1	0	1	698.344	1377	21.9955	13.9635	1097.36	Y	10	Bird
3700	Molokai	US	21.1367	157.012	Hemignathus lucidus	AVES	1	4	1	0	1	1	1	1	0	0	1	0	1	0	1	698.344	1377	21.9955	13.9635	1097.36	Y	25	Bird
3700	Molokai	US	21.1367	157.012	Moho bishopi	AVES	1	4	1	0	1	1	1	1	0	0	1	0	1	0	1	698.344	1377	21.9955	13.9635	1097.36	Y	30	Bird
3700	Molokai	US	21.1367	157.012	Palmeria dolei	AVES	1	4	1	0	1	1	1	1	0	0	1	0	1	0	1	698.344	1377	21.9955	13.9635	1097.36	Y	25.8	Bird
3700	Molokai	US	21.1367	157.012	Paroreomyza flammea	AVES	1	4	1	0	1	1	1	1	0	0	1	0	1	0	1	698.344	1377	21.9955	13.9635	1097.36	Y	11	Bird
3700	Molokai	US	21.1367	157.012	Pseudonestor xanthophrys	AVES	1	4	1	0	1	1	1	1	0	0	1	0	1	0	1	698.344	1377	21.9955	13.9635	1097.36	Y	22.5	Bird
3700	Molokai	US	21.1367	157.012	Psittirostra psittacea	AVES	1	4	1	0	1	1	1	1	0	0	1	0	1	0	1	698.344	1377	21.9955	13.9635	1097.36	Y	33.3	Bird
3700	Molokai	US	21.1367	157.012	Puffinus newelli	AVES	1	4	1	0	1	1	1	1	0	0	1	0	1	0	0	698.344	1377	21.9955	13.9635	1097.36	Y	375.5	Bird
3700	Molokai	US	21.1367	157.012	Telespiza ultima	AVES	1	4	1	0	1	1	1	1	0	0	1	0	1	0	1	698.344	1377	21.9955	13.9635	1097.36	Y	24.5	Bird
3710	Gonave	HT	18.8295	73.0509	Coccyzus rufigularis	AVES	1	5	1	1	1	1	1	1	0	0	0	0	1	0	1	697.047	761	25.1762	11.1392	1047.54	Y	128	Bird
3710	Gonave	HT	18.8295	73.0509	Brotomys voratus	MAMMALIA	1	5	1	1	1	1	1	1	0	0	0	0	1	0	1	697.047	761	25.1762	11.1392	1047.54	N	335	TerrMamm
3710	Gonave	HT	18.8295	73.0509	Hexolobodon phenax	MAMMALIA	1	5	1	1	1	1	1	1	0	0	0	0	1	0	1	697.047	761	25.1762	11.1392	1047.54	N	2000	TerrMamm
3710	Gonave	HT	18.8295	73.0509	Isolobodon montanus	MAMMALIA	1	5	1	1	1	1	1	1	0	0	0	0	1	0	1	697.047	761	25.1762	11.1392	1047.54	N	2000	TerrMamm
3710	Gonave	HT	18.8295	73.0509	Isolobodon portoricensis	MAMMALIA	1	5	1	1	1	1	1	1	0	0	0	0	1	0	1	697.047	761	25.1762	11.1392	1047.54	N	2000	TerrMamm
3710	Gonave	HT	18.8295	73.0509	Nesophontes hypomicrus	MAMMALIA	1	5	1	1	1	1	1	1	0	0	0	0	1	0	1	697.047	761	25.1762	11.1392	1047.54	N	500	TerrMamm
3710	Gonave	HT	18.8295	73.0509	Plagiodontia aedium	MAMMALIA	1	5	1	1	1	1	1	1	0	0	0	0	1	0	0	697.047	761	25.1762	11.1392	1047.54	N	1300	TerrMamm
3730	Tablas	PH	12.3896	122.039	Platymantis lawtoni	AMPHIBIA	1	5	1	1	1	1	0	1	0	0	0	0	0	0	0	690.586	565	26.8113	8.06327	2554.97	N	4.93402	Amphibian
3730	Tablas	PH	12.3896	122.039	Platymantis levigatus	AMPHIBIA	1	5	1	1	1	1	0	1	0	0	0	0	0	0	0	690.586	565	26.8113	8.06327	2554.97	N	1.96777	Amphibian
3730	Tablas	PH	12.3896	122.039	Dicrurus menagei	AVES	1	5	1	1	1	1	0	1	0	0	0	0	0	0	0	690.586	565	26.8113	8.06327	2554.97	Y	80.5	Bird
3730	Tablas	PH	12.3896	122.039	Ixos siquijorensis	AVES	1	5	1	1	1	1	0	1	0	0	0	0	0	0	0	690.586	565	26.8113	8.06327	2554.97	Y	37.5	Bird
3740	Kolombangara	SB	7.99003	157.07	Pteralopex taki	MAMMALIA	1	4	1	1	0	1	1	1	0	0	0	0	0	1	1	689.563	1576	25.2865	4.44746	3725.26	Y	290.5	Bat
3790	Masira	OM	20.4279	58.7912	Neophron percnopterus	AVES	1	5	0	0	1	0	0	0	0	0	0	0	0	0	0	669.606	183	26.4893	26.6484	38.4387	Y	2114.5	Bird
3850	Pollilo	PH	14.8438	121.927	Cacatua haematuropygia	AVES	1	5	1	1	1	1	0	1	0	1	0	0	0	0	0	659.023	248	26.5116	12.3705	3428.94	Y	279	Bird
3850	Pollilo	PH	14.8438	121.927	Acerodon jubatus	MAMMALIA	1	5	1	1	1	1	0	1	0	1	0	0	0	0	0	659.023	248	26.5116	12.3705	3428.94	Y	1150	Bat
3860	Fernandina	EC	0.38168	91.5196	Spheniscus mendiculus	AVES	0	0	0	0	0	0	0	0	0	0	0	0	0	0	0	656.676	1462	22.4841	14.6393	805.041	N	2190	BirdNoFl
3910	Boa Vista	CV	16.1004	22.8213	Neophron percnopterus	AVES	1	4	0	1	1	1	0	1	0	0	0	0	0	0	0	640.822	267	23.6648	17.8028	57.3542	Y	2114.5	Bird
3970	TawiTawi	PH	5.19997	120.031	Anthracoceros montani	AVES	1	5	1	1	1	1	0	1	0	0	0	0	0	0	0	631.384	482	26.6578	3.45076	1777.87	Y	737	Bird
3970	TawiTawi	PH	5.19997	120.031	Cacatua haematuropygia	AVES	1	5	1	1	1	1	0	1	0	0	0	0	0	0	0	631.384	482	26.6578	3.45076	1777.87	Y	279	Bird
3970	TawiTawi	PH	5.19997	120.031	Phapitreron cinereiceps	AVES	1	5	1	1	1	1	0	1	0	0	0	0	0	0	0	631.384	482	26.6578	3.45076	1777.87	Y	145	Bird
3970	TawiTawi	PH	5.19997	120.031	Prioniturus verticalis	AVES	1	5	1	1	1	1	0	1	0	0	0	0	0	0	0	631.384	482	26.6578	3.45076	1777.87	Y	122	Bird
3970	TawiTawi	PH	5.19997	120.031	Acerodon jubatus	MAMMALIA	1	5	1	1	1	1	0	1	0	0	0	0	0	0	0	631.384	482	26.6578	3.45076	1777.87	Y	1150	Bat
3970	TawiTawi	PH	5.19997	120.031	Brachymeles vermis	REPTILIA	1	5	1	1	1	1	0	1	0	0	0	0	0	0	0	631.384	482	26.6578	3.45076	1777.87	N	24.9505	Reptile
3970	TawiTawi	PH	5.19997	120.031	Heosemys spinosa	REPTILIA	1	5	1	1	1	1	0	1	0	0	0	0	0	0	0	631.384	482	26.6578	3.45076	1777.87	N	1795.2	Reptile
3970	TawiTawi	PH	5.19997	120.031	Oligodon meyerinkii	REPTILIA	1	5	1	1	1	1	0	1	0	0	0	0	0	0	0	631.384	482	26.6578	3.45076	1777.87	N	31.5782	Reptile
3970	TawiTawi	PH	5.19997	120.031	Sphenomorphus biparietalis	REPTILIA	1	5	1	1	1	1	0	1	0	0	0	0	0	0	0	631.384	482	26.6578	3.45076	1777.87	N	1.16945	Reptile
4000	North Pagai Pagai Utara	ID	2.67753	100.09	Hylobates klossii	MAMMALIA	1	4	1	1	1	1	0	1	0	0	0	0	0	0	0	628.63	283	26.6372	2.77579	3378.4	N	5700	TerrMamm
4000	North Pagai Pagai Utara	ID	2.67753	100.09	Leopoldamys siporanus	MAMMALIA	1	4	1	1	1	1	0	1	0	0	0	0	0	0	0	628.63	283	26.6372	2.77579	3378.4	N	576	TerrMamm
4000	North Pagai Pagai Utara	ID	2.67753	100.09	Macaca pagensis	MAMMALIA	1	4	1	1	1	1	0	1	0	0	0	0	0	0	0	628.63	283	26.6372	2.77579	3378.4	N	6750	TerrMamm
4000	North Pagai Pagai Utara	ID	2.67753	100.09	Petinomys lugens	MAMMALIA	1	4	1	1	1	1	0	1	0	0	0	0	0	0	0	628.63	283	26.6372	2.77579	3378.4	N	433	TerrMamm
4000	North Pagai Pagai Utara	ID	2.67753	100.09	Presbytis potenziani ssp. potenziani	MAMMALIA	1	4	1	1	1	1	0	1	0	0	0	0	0	0	0	628.63	283	26.6372	2.77579	3378.4	N	6450	TerrMamm
4000	North Pagai Pagai Utara	ID	2.67753	100.09	Rattus lugens	MAMMALIA	1	4	1	1	1	1	0	1	0	0	0	0	0	0	0	628.63	283	26.6372	2.77579	3378.4	N	224	TerrMamm
4000	North Pagai Pagai Utara	ID	2.67753	100.09	Simias concolor ssp. concolor	MAMMALIA	1	4	1	1	1	1	0	1	0	0	0	0	0	0	0	628.63	283	26.6372	2.77579	3378.4	N	7900	TerrMamm
4000	North Pagai Pagai Utara	ID	2.67753	100.09	Sundasciurus fraterculus	MAMMALIA	1	4	1	1	1	1	0	1	0	0	0	0	0	0	0	628.63	283	26.6372	2.77579	3378.4	N	72.5	TerrMamm
4000	North Pagai Pagai Utara	ID	2.67753	100.09	Tupaia chrysogaster	MAMMALIA	1	4	1	1	1	1	0	1	0	0	0	0	0	0	0	628.63	283	26.6372	2.77579	3378.4	N	135	TerrMamm
4030	Cayo Romano	CU	22.1012	77.8338	Torreornis inexpectata	AVES	0	0	1	1	1	1	1	1	1	0	1	0	1	0	0	626.72	58	25.6828	19.6855	1104.65	Y	24.5	Bird
4040	Sipura	ID	2.21043	99.6917	Hylobates klossii	MAMMALIA	1	5	1	1	1	1	0	1	0	0	0	0	0	0	0	625.166	263	26.6458	2.72293	3402.56	N	5700	TerrMamm
4040	Sipura	ID	2.21043	99.6917	Hylopetes sipora	MAMMALIA	1	5	1	1	1	1	0	1	0	0	0	0	0	0	0	625.166	263	26.6458	2.72293	3402.56	N	89.2	TerrMamm
4040	Sipura	ID	2.21043	99.6917	Leopoldamys siporanus	MAMMALIA	1	5	1	1	1	1	0	1	0	0	0	0	0	0	0	625.166	263	26.6458	2.72293	3402.56	N	576	TerrMamm
4040	Sipura	ID	2.21043	99.6917	Macaca pagensis	MAMMALIA	1	5	1	1	1	1	0	1	0	0	0	0	0	0	0	625.166	263	26.6458	2.72293	3402.56	N	6750	TerrMamm
4040	Sipura	ID	2.21043	99.6917	Petinomys lugens	MAMMALIA	1	5	1	1	1	1	0	1	0	0	0	0	0	0	0	625.166	263	26.6458	2.72293	3402.56	N	433	TerrMamm
4040	Sipura	ID	2.21043	99.6917	Presbytis potenziani ssp. potenziani	MAMMALIA	1	5	1	1	1	1	0	1	0	0	0	0	0	0	0	625.166	263	26.6458	2.72293	3402.56	N	6450	TerrMamm
4040	Sipura	ID	2.21043	99.6917	Rattus lugens	MAMMALIA	1	5	1	1	1	1	0	1	0	0	0	0	0	0	0	625.166	263	26.6458	2.72293	3402.56	N	224	TerrMamm
4040	Sipura	ID	2.21043	99.6917	Simias concolor ssp. concolor	MAMMALIA	1	5	1	1	1	1	0	1	0	0	0	0	0	0	0	625.166	263	26.6458	2.72293	3402.56	N	7900	TerrMamm
4040	Sipura	ID	2.21043	99.6917	Sundasciurus fraterculus	MAMMALIA	1	5	1	1	1	1	0	1	0	0	0	0	0	0	0	625.166	263	26.6458	2.72293	3402.56	N	72.5	TerrMamm
4040	Sipura	ID	2.21043	99.6917	Tupaia chrysogaster	MAMMALIA	1	5	1	1	1	1	0	1	0	0	0	0	0	0	0	625.166	263	26.6458	2.72293	3402.56	N	135	TerrMamm
4090	St Lucia	LC	13.9066	60.9773	Leucopeza semperi	AVES	1	5	1	1	1	1	1	1	0	0	0	1	1	1	1	619.951	709	24.9259	10.0168	2061.62	Y	15.5	Bird
4090	St Lucia	LC	13.9066	60.9773	Melanospiza richardsoni	AVES	1	5	1	1	1	1	1	1	0	0	0	1	1	1	0	619.951	709	24.9259	10.0168	2061.62	Y	20.5	Bird
4090	St Lucia	LC	13.9066	60.9773	Ramphocinclus brachyurus	AVES	1	5	1	1	1	1	1	1	0	0	0	1	1	1	0	619.951	709	24.9259	10.0168	2061.62	Y	50	Bird
4090	St Lucia	LC	13.9066	60.9773	Megalomys luciae	MAMMALIA	1	5	1	1	1	1	1	1	0	0	0	1	1	1	1	619.951	709	24.9259	10.0168	2061.62	N	NA	TerrMamm
4090	St Lucia	LC	13.9066	60.9773	Gymnophthalmus pleii	REPTILIA	1	5	1	1	1	1	1	1	0	0	0	1	1	1	0	619.951	709	24.9259	10.0168	2061.62	N	3.32247	Reptile
4090	St Lucia	LC	13.9066	60.9773	Liophis ornatus	REPTILIA	1	5	1	1	1	1	1	1	0	0	0	1	1	1	1	619.951	709	24.9259	10.0168	2061.62	N	765.782	Reptile
4100	Buka	PG	5.23419	154.615	Pteralopex flanneryi	MAMMALIA	1	5	0	0	0	0	1	1	0	0	0	0	0	1	0	613.363	371	26.9905	3.13623	2587.87	Y	790	Bat
4100	Buka	PG	5.23419	154.615	Solomys ponceleti	MAMMALIA	1	5	0	0	0	0	1	1	0	0	0	0	0	1	1	613.363	371	26.9905	3.13623	2587.87	N	1000	TerrMamm
4100	Buka	PG	5.23419	154.615	Solomys salebrosus	MAMMALIA	1	5	0	0	0	0	1	1	0	0	0	0	0	1	1	613.363	371	26.9905	3.13623	2587.87	N	375	TerrMamm
4100	Buka	PG	5.23419	154.615	Chelodina mccordi	REPTILIA	1	5	0	0	0	0	1	1	0	0	0	0	0	1	0	613.363	371	26.9905	3.13623	2587.87	N	1497.35	Reptile
4240	Santiago San Salvador	EC	0.258764	90.7108	Pterodroma phaeopygia	AVES	0	0	0	0	1	1	1	1	0	0	0	0	0	0	0	580.412	902	23.1061	15.0924	582.072	Y	389	Bird
4240	Santiago San Salvador	EC	0.258764	90.7108	Spheniscus mendiculus	AVES	0	0	0	0	1	1	1	1	0	0	0	0	0	0	0	580.412	902	23.1061	15.0924	582.072	N	2190	BirdNoFl
4240	Santiago San Salvador	EC	0.258764	90.7108	Amblyrhynchus cristatus ssp. mertensi	REPTILIA	0	0	0	0	1	1	1	1	0	0	0	0	0	0	0	580.412	902	23.1061	15.0924	582.072	N	3000	Reptile
4240	Santiago San Salvador	EC	0.258764	90.7108	Chelonoidis nigra ssp. darwini	REPTILIA	0	0	0	0	1	1	1	1	0	0	0	0	0	0	0	580.412	902	23.1061	15.0924	582.072	N	152778	Reptile
4300	Phu Quoc	KH	10.2275	103.962	Trachypithecus germaini	MAMMALIA	1	5	0	0	1	0	1	1	1	0	0	0	0	0	0	572.455	478	26.6739	7.29268	3132.96	N	6150	TerrMamm
4310	San Cristobal	EC	0.817513	89.4346	Mimus melanotis	AVES	1	4	1	1	1	1	1	1	0	0	1	0	0	0	0	568.088	625	22.7044	17.5954	851.064	Y	50.6	Bird
4310	San Cristobal	EC	0.817513	89.4346	Pterodroma phaeopygia	AVES	1	4	1	1	1	1	1	1	0	0	1	0	0	0	0	568.088	625	22.7044	17.5954	851.064	Y	389	Bird
4310	San Cristobal	EC	0.817513	89.4346	Amblyrhynchus cristatus ssp. mertensi	REPTILIA	1	4	1	1	1	1	1	1	0	0	1	0	0	0	0	568.088	625	22.7044	17.5954	851.064	N	3000	Reptile
4330	Tanna	VU	19.4825	169.342	Gallicolumba ferruginea	AVES	1	5	1	1	0	0	0	1	0	0	0	0	0	0	1	566.681	911	22.3071	18.1747	1428.59	Y	130	Bird
4350	Kai Besar	ID	5.64171	133.014	Melomys bannisteri	MAMMALIA	1	NA	0	0	0	0	0	0	0	1	0	0	0	0	0	561.459	738	25.9272	6.23926	2536.41	N	91.5	TerrMamm
4360	Sangihe Sangir	ID	3.5554	125.528	Aethopyga duyvenbodei	AVES	1	5	0	0	1	1	0	1	0	0	0	1	0	0	0	560.441	1227	25.3397	2.67358	3585.35	Y	6	Bird
4360	Sangihe Sangir	ID	3.5554	125.528	Colluricincla sanghirensis	AVES	1	5	0	0	1	1	0	1	0	0	0	1	0	0	0	560.441	1227	25.3397	2.67358	3585.35	Y	32	Bird
4360	Sangihe Sangir	ID	3.5554	125.528	Eos histrio	AVES	1	5	0	0	1	1	0	1	0	0	0	1	0	0	0	560.441	1227	25.3397	2.67358	3585.35	Y	167.5	Bird
4360	Sangihe Sangir	ID	3.5554	125.528	Eutrichomyias rowleyi	AVES	1	5	0	0	1	1	0	1	0	0	0	1	0	0	0	560.441	1227	25.3397	2.67358	3585.35	Y	15	Bird
4360	Sangihe Sangir	ID	3.5554	125.528	Zosterops nehrkorni	AVES	1	5	0	0	1	1	0	1	0	0	0	1	0	0	0	560.441	1227	25.3397	2.67358	3585.35	Y	10.5	Bird
4360	Sangihe Sangir	ID	3.5554	125.528	Ailurops melanotis	MAMMALIA	1	5	0	0	1	1	0	1	0	0	0	1	0	0	0	560.441	1227	25.3397	2.67358	3585.35	N	10000	TerrMamm
4360	Sangihe Sangir	ID	3.5554	125.528	Bos javanicus	MAMMALIA	1	5	0	0	1	1	0	1	0	0	0	1	0	0	0	560.441	1227	25.3397	2.67358	3585.35	N	700000	TerrMamm
4360	Sangihe Sangir	ID	3.5554	125.528	Tarsius sangirensis	MAMMALIA	1	5	0	0	1	1	0	1	0	0	0	1	0	0	0	560.441	1227	25.3397	2.67358	3585.35	N	170	TerrMamm
4370	Guam	GU	13.4487	144.787	Acrocephalus luscinius	AVES	1	5	1	1	1	1	1	1	0	1	0	0	0	0	1	558.694	342	26.7171	4.5589	2349.09	Y	36.5	Bird
4370	Guam	GU	13.4487	144.787	Collocalia bartschi	AVES	1	5	1	1	1	1	1	1	0	1	0	0	0	0	0	558.694	342	26.7171	4.5589	2349.09	Y	6.5	Bird
4370	Guam	GU	13.4487	144.787	Corvus kubaryi	AVES	1	5	1	1	1	1	1	1	0	1	0	0	0	0	1	558.694	342	26.7171	4.5589	2349.09	Y	237.5	Bird
4370	Guam	GU	13.4487	144.787	Gallirallus owstoni	AVES	1	5	1	1	1	1	1	1	0	1	0	0	0	0	1	558.694	342	26.7171	4.5589	2349.09	N	NA	BirdNoFl
4370	Guam	GU	13.4487	144.787	Megapodius laperouse	AVES	1	5	1	1	1	1	1	1	0	1	0	0	0	0	1	558.694	342	26.7171	4.5589	2349.09	Y	301	Bird
4370	Guam	GU	13.4487	144.787	Myiagra freycineti	AVES	1	5	1	1	1	1	1	1	0	1	0	0	0	0	1	558.694	342	26.7171	4.5589	2349.09	Y	NA	Bird
4370	Guam	GU	13.4487	144.787	Ptilinopus roseicapilla	AVES	1	5	1	1	1	1	1	1	0	1	0	0	0	0	1	558.694	342	26.7171	4.5589	2349.09	Y	92	Bird
4370	Guam	GU	13.4487	144.787	Zosterops conspicillatus	AVES	1	5	1	1	1	1	1	1	0	1	0	0	0	0	1	558.694	342	26.7171	4.5589	2349.09	Y	7.9	Bird
4370	Guam	GU	13.4487	144.787	Emballonura semicaudata	MAMMALIA	1	5	1	1	1	1	1	1	0	1	0	0	0	0	1	558.694	342	26.7171	4.5589	2349.09	Y	6.75	Bat
4370	Guam	GU	13.4487	144.787	Pteropus mariannus	MAMMALIA	1	5	1	1	1	1	1	1	0	1	0	0	0	0	0	558.694	342	26.7171	4.5589	2349.09	Y	450	Bat
4370	Guam	GU	13.4487	144.787	Pteropus tokudae	MAMMALIA	1	5	1	1	1	1	1	1	0	1	0	0	0	0	1	558.694	342	26.7171	4.5589	2349.09	Y	760	Bat
4470	Vangunu	SB	8.64296	158	Pteralopex taki	MAMMALIA	1	4	1	1	0	1	1	1	0	0	0	0	0	1	0	539.866	1023	25.9034	4.1654	3243.1	Y	290.5	Bat
4520	Auckland	NZ	50.6942	166.098	Megadyptes antipodes	AVES	0	0	0	1	1	1	1	0	0	0	0	0	0	0	0	533.956	580	6.43454	20.0796	1546.63	N	5330	BirdNoFl
4520	Auckland	NZ	50.6942	166.098	Mergus australis	AVES	0	0	0	1	1	1	1	0	0	0	0	0	0	0	1	533.956	580	6.43454	20.0796	1546.63	Y	1000	Bird
4540	Nendo	SB	10.775	166.031	Clytorhynchus sanctaecrucis	AVES	1	5	1	1	0	1	1	1	0	0	0	0	0	0	0	525.39	484	26.1278	4.47953	4555.36	Y	24.75	Bird
4540	Nendo	SB	10.775	166.031	Pteropus nitendiensis	MAMMALIA	1	5	1	1	0	1	1	1	0	0	0	0	0	0	0	525.39	484	26.1278	4.47953	4555.36	Y	265	Bat
4650	Biliran	PH	11.5871	124.475	Acerodon jubatus	MAMMALIA	1	5	1	1	1	1	0	1	0	0	0	0	0	0	1	509.906	1183	25.599	7.16534	2282.91	Y	1150	Bat
4670	Cozumel	MX	20.4345	86.8783	Toxostoma guttatum	AVES	1	5	1	1	0	1	0	1	0	0	0	0	0	0	0	506.588	22	26.0625	15.7388	1370.62	Y	54.4	Bird
4670	Cozumel	MX	20.4345	86.8783	Procyon pygmaeus	MAMMALIA	1	5	1	1	0	1	0	1	0	0	0	0	0	0	0	506.588	22	26.0625	15.7388	1370.62	N	3500	TerrMamm
4670	Cozumel	MX	20.4345	86.8783	Reithrodontomys spectabilis	MAMMALIA	1	5	1	1	0	1	0	1	0	0	0	0	0	0	0	506.588	22	26.0625	15.7388	1370.62	N	20.2	TerrMamm
4810	Taveuni	FJ	16.8492	180.045	Platymantis vitianus	AMPHIBIA	1	4	0	1	0	1	1	1	0	0	0	0	0	0	0	480.204	1075	23.6924	11.1189	2665.55	N	66.9462	Amphibian
4810	Taveuni	FJ	16.8492	180.045	Charmosyna amabilis	AVES	1	4	0	1	0	1	1	1	0	0	0	0	0	0	1	480.204	1075	23.6924	11.1189	2665.55	Y	36.5	Bird
4810	Taveuni	FJ	16.8492	180.045	Emballonura semicaudata	MAMMALIA	1	4	0	1	0	1	1	1	0	0	0	0	0	0	0	480.204	1075	23.6924	11.1189	2665.55	Y	6.75	Bat
4820	Kiritimati Christmas	KI	1.87539	157.361	Acrocephalus aequinoctialis	AVES	1	4	1	1	0	1	1	1	0	0	0	0	0	0	0	480.083	13	27.7	1.89	707	Y	25	Bird
4820	Kiritimati Christmas	KI	1.87539	157.361	Nesofregetta fuliginosa	AVES	1	4	1	1	0	1	1	1	0	0	0	0	0	0	0	480.083	13	27.7	1.89	707	Y	70	Bird
4820	Kiritimati Christmas	KI	1.87539	157.361	Prosobonia cancellata	AVES	1	4	1	1	0	1	1	1	0	0	0	0	0	0	1	480.083	13	27.7	1.89	707	Y	38	Bird
4820	Kiritimati Christmas	KI	1.87539	157.361	Pterodroma alba	AVES	1	4	1	1	0	1	1	1	0	0	0	0	0	0	0	480.083	13	27.7	1.89	707	Y	259	Bird
4820	Kiritimati Christmas	KI	1.87539	157.361	Vini kuhlii	AVES	1	4	1	1	0	1	1	1	0	0	0	0	0	0	0	480.083	13	27.7	1.89	707	Y	55	Bird
4830	Fogo	CV	14.93	24.4025	Acrocephalus brevipennis	AVES	1	5	0	0	0	1	0	1	1	0	0	0	0	0	0	479.571	2517	18.5276	14.3838	399.625	Y	16	Bird
4900	Acklins	BS	22.4471	73.9575	Cyclura rileyi ssp. nuchalis	REPTILIA	1	3	0	0	0	0	0	1	0	0	0	0	0	0	0	471.5	23	26.18	18.9328	834.775	N	683	Reptile
5010	Sibuyan	PH	12.3892	122.559	Platymantis lawtoni	AMPHIBIA	1	5	1	1	1	1	0	1	0	0	0	0	0	0	0	460.817	1862	25.6684	7.94954	2425.71	N	4.93402	Amphibian
5010	Sibuyan	PH	12.3892	122.559	Platymantis levigatus	AMPHIBIA	1	5	1	1	1	1	0	1	0	0	0	0	0	0	0	460.817	1862	25.6684	7.94954	2425.71	N	1.96777	Amphibian
5040	Batanta	ID	0.846694	130.657	Gehyra barea	REPTILIA	1	NA	0	0	0	0	1	1	0	0	0	0	0	0	0	456.668	1074	25.9792	4.20504	2674.85	N	27.3638	Reptile
5070	Pico	PT	38.4721	28.2879	Nyctalus azoreum	MAMMALIA	1	5	0	0	1	1	0	1	0	0	1	0	1	0	0	455.905	2260	15.0782	30.3789	1139	Y	15.5	Bat
5080	Kadavu	FJ	19.0492	178.417	Platymantis vitianus	AMPHIBIA	1	5	1	1	1	0	1	1	0	0	0	0	0	0	1	454.039	709	23.6113	14.8907	2343.47	N	66.9462	Amphibian
5080	Kadavu	FJ	19.0492	178.417	Nesofregetta fuliginosa	AVES	1	5	1	1	1	0	1	1	0	0	0	0	0	0	1	454.039	709	23.6113	14.8907	2343.47	Y	70	Bird
5130	Mafia	TZ	7.8171	39.7487	Lygosoma mafianum	REPTILIA	1	5	1	1	1	0	1	1	1	1	0	0	1	0	0	449.323	38	26.7756	12.175	1675.12	N	17.939	Reptile
5200	Barbados	BB	13.1904	59.5367	Liophis perfuscus	REPTILIA	1	5	1	1	0	1	0	1	1	0	1	0	1	0	1	443.075	327	25.5655	8.67767	1349.57	N	364.71	Reptile
5220	Anjouan	KM	12.2238	44.3721	Otus capnodes	AVES	1	5	1	1	0	0	0	1	0	0	1	1	0	0	0	439.128	1261	23.0246	11.6045	1788.72	Y	119	Bird
5220	Anjouan	KM	12.2238	44.3721	Pteropus livingstonii	MAMMALIA	1	5	1	1	0	0	0	1	0	0	1	1	0	0	0	439.128	1261	23.0246	11.6045	1788.72	Y	696.5	Bat
5220	Anjouan	KM	12.2238	44.3721	Paroedura sanctijohannis	REPTILIA	1	5	1	1	0	0	0	1	0	0	1	1	0	0	0	439.128	1261	23.0246	11.6045	1788.72	N	5.73986	Reptile
5300	Siargao	PH	9.90417	126.058	Cacatua haematuropygia	AVES	1	5	1	1	1	1	0	1	0	1	0	0	0	0	1	431.903	206	26.9655	7.87587	4266.68	Y	279	Bird
5300	Siargao	PH	9.90417	126.058	Podogymnura aureospinula	MAMMALIA	1	5	1	1	1	1	0	1	0	1	0	0	0	0	0	431.903	206	26.9655	7.87587	4266.68	N	247	TerrMamm
5540	Terceira	PT	38.7208	27.2117	Nyctalus azoreum	MAMMALIA	1	5	0	0	1	1	0	1	0	0	1	1	1	0	0	409.587	930	15.8233	29.1412	1174.48	Y	15.5	Bat
5560	Rendova	SB	8.56669	157.3	Aplonis brunneicapillus	AVES	1	4	1	1	0	1	1	1	0	0	0	0	0	0	1	408.095	914	25.6011	4.3843	3585.22	Y	67.75	Bird
5600	Enggano	ID	5.39583	102.252	Bos javanicus	MAMMALIA	1	4	0	0	1	0	0	0	0	0	0	0	0	0	0	404.835	222	26.5727	2.82333	3279.35	N	700000	TerrMamm
5610	Culion	PH	11.8191	119.958	Axis calamianensis	MAMMALIA	1	5	1	1	1	1	0	1	0	0	0	0	0	0	0	404.176	344	27.1744	6.31584	2863.6	N	40500	TerrMamm
5780	Heard	HM	53.0792	73.5433	Thalassarche melanophrys	AVES	0	0	0	0	0	0	0	0	0	0	0	0	0	0	0	387.899	2687	0.262609	22.9543	917.359	Y	3564	Bird
5840	Streymoy	FO	62.125	6.99756	Pinguinus impennis	AVES	1	5	1	1	1	1	0	1	0	0	1	0	0	0	1	383.118	607	5.33252	27.9692	1488.86	Y	2000	Bird
5860	Diego de Almagra	CL	51.4513	75.145	Thalassarche melanophrys	AVES	0	0	0	0	0	1	0	1	0	0	0	0	0	0	0	379.125	883	5.94896	18.6726	4035.3	Y	3564	Bird
5870	Babeldaob	PW	7.52582	134.563	Megapodius laperouse	AVES	0	0	1	1	1	1	1	1	0	0	0	0	0	0	0	378.529	180	27.2854	2.38747	3530.37	Y	301	Bird
5870	Babeldaob	PW	7.52582	134.563	Emballonura semicaudata	MAMMALIA	0	0	1	1	1	1	1	1	0	0	0	0	0	0	0	378.529	180	27.2854	2.38747	3530.37	Y	6.75	Bat
5880	Cedros	MX	28.2062	115.258	Neotoma bryanti	MAMMALIA	1	4	1	1	1	1	0	1	0	0	0	0	0	0	0	377.981	1073	18.8279	35.8911	87.6329	N	182	TerrMamm
5890	Mayotte	YT	12.8234	45.1375	Ardeola idae	AVES	1	5	1	1	1	1	1	1	0	0	0	1	1	0	0	375.449	473	25.2735	13.4028	1273.08	Y	300	Bird
5890	Mayotte	YT	12.8234	45.1375	Liophidium mayottensis	REPTILIA	1	5	1	1	1	1	1	1	0	0	0	1	1	0	0	375.449	473	25.2735	13.4028	1273.08	N	104.488	Reptile
5890	Mayotte	YT	12.8234	45.1375	Paroedura sanctijohannis	REPTILIA	1	5	1	1	1	1	1	1	0	0	0	1	1	0	0	375.449	473	25.2735	13.4028	1273.08	N	5.73986	Reptile
5890	Mayotte	YT	12.8234	45.1375	Phelsuma robertmertensi	REPTILIA	1	5	1	1	1	1	1	1	0	0	0	1	1	0	0	375.449	473	25.2735	13.4028	1273.08	N	3.75225	Reptile
5900	Lanai	US	20.8347	156.935	Dysmorodrepanis munroi	AVES	1	4	0	1	1	1	1	1	0	0	0	0	0	0	1	375.441	999	21.8037	13.2847	714.168	Y	20	Bird
5900	Lanai	US	20.8347	156.935	Hemignathus ellisianus	AVES	1	4	0	1	1	1	1	1	0	0	0	0	0	0	1	375.441	999	21.8037	13.2847	714.168	Y	10	Bird
5900	Lanai	US	20.8347	156.935	Myadestes lanaiensis	AVES	1	4	0	1	1	1	1	1	0	0	0	0	0	0	1	375.441	999	21.8037	13.2847	714.168	Y	32.25	Bird
5900	Lanai	US	20.8347	156.935	Paroreomyza montana	AVES	1	4	0	1	1	1	1	1	0	0	0	0	0	0	1	375.441	999	21.8037	13.2847	714.168	Y	12.65	Bird
5900	Lanai	US	20.8347	156.935	Psittirostra psittacea	AVES	1	4	0	1	1	1	1	1	0	0	0	0	0	0	1	375.441	999	21.8037	13.2847	714.168	Y	33.3	Bird
5910	La Gomera	ES	28.1163	17.2192	Pipistrellus maderensis	MAMMALIA	1	5	0	1	1	1	0	1	0	0	1	1	0	0	0	374.967	1376	17.3729	28.9803	382.09	Y	11.5	Bat
5910	La Gomera	ES	28.1163	17.2192	Gallotia bravoana	REPTILIA	1	5	0	1	1	1	0	1	0	0	1	1	0	0	0	374.967	1376	17.3729	28.9803	382.09	N	500	Reptile
5950	Bruny	AU	43.2896	147.329	Lathamus discolor	AVES	1	3	1	1	1	1	0	1	0	1	1	1	0	0	0	372.922	548	11.4673	26.1684	923.399	Y	60.5	Bird
5950	Bruny	AU	43.2896	147.329	Pardalotus quadragintus	AVES	1	3	1	1	1	1	0	1	0	1	1	1	0	0	0	372.922	548	11.4673	26.1684	923.399	Y	10.7	Bird
6070	Nuku Hiva	PF	8.875	140.13	Ducula galeata	AVES	1	4	1	1	1	0	1	1	0	0	0	0	0	0	0	362.313	1089	24.675	8.0918	1307.89	Y	600	Bird
6070	Nuku Hiva	PF	8.875	140.13	Nesofregetta fuliginosa	AVES	1	4	1	1	1	0	1	1	0	0	0	0	0	0	0	362.313	1089	24.675	8.0918	1307.89	Y	70	Bird
6070	Nuku Hiva	PF	8.875	140.13	Pomarea nukuhivae	AVES	1	4	1	1	1	0	1	1	0	0	0	0	0	0	1	362.313	1089	24.675	8.0918	1307.89	Y	NA	Bird
6070	Nuku Hiva	PF	8.875	140.13	Ptilinopus mercierii	AVES	1	4	1	1	1	0	1	1	0	0	0	0	0	0	1	362.313	1089	24.675	8.0918	1307.89	Y	130	Bird
6070	Nuku Hiva	PF	8.875	140.13	Vini ultramarina	AVES	1	4	1	1	1	0	1	1	0	0	0	0	0	0	1	362.313	1089	24.675	8.0918	1307.89	Y	35	Bird
6120	Cayo Coco	CU	22.4887	78.4875	Accipiter gundlachi	AVES	1	5	1	1	1	1	1	1	0	0	0	0	0	0	0	356.716	13	25.59	20.8294	942.698	Y	675	Bird
6120	Cayo Coco	CU	22.4887	78.4875	Torreornis inexpectata	AVES	1	5	1	1	1	1	1	1	0	0	0	0	0	0	0	356.716	13	25.59	20.8294	942.698	Y	24.5	Bird
6140	Sao Nicolau	CV	16.5812	24.094	Acrocephalus brevipennis	AVES	1	5	0	0	0	1	0	1	0	0	0	0	0	0	0	356.529	1062	21.9484	16.6061	232.566	Y	16	Bird
6150	Pohnpei	FM	6.88581	158.22	Aplonis pelzelni	AVES	1	5	1	1	1	1	1	1	0	0	0	0	0	0	0	356.332	722	26.3817	1.44231	4926.18	Y	67.75	Bird
6150	Pohnpei	FM	6.88581	158.22	Emballonura semicaudata	MAMMALIA	1	5	1	1	1	1	1	1	0	0	0	0	0	0	0	356.332	722	26.3817	1.44231	4926.18	Y	6.75	Bat
6150	Pohnpei	FM	6.88581	158.22	Emoia boettgeri	REPTILIA	1	5	1	1	1	1	1	1	0	0	0	0	0	0	0	356.332	722	26.3817	1.44231	4926.18	N	9.98107	Reptile
6160	St Vincent	VC	13.2496	61.2017	Pristimantis shrevei	AMPHIBIA	1	5	1	1	1	1	0	1	0	0	0	1	1	1	0	352.725	1086	24.4482	8.52808	2383.2	N	0.388608	Amphibian
6160	St Vincent	VC	13.2496	61.2017	Oligoryzomys victus	MAMMALIA	1	5	1	1	1	1	0	1	0	0	0	1	1	1	1	352.725	1086	24.4482	8.52808	2383.2	N	25	TerrMamm
6160	St Vincent	VC	13.2496	61.2017	Chironius vincenti	REPTILIA	1	5	1	1	1	1	0	1	0	0	0	1	1	1	0	352.725	1086	24.4482	8.52808	2383.2	N	1454.33	Reptile
6200	Numfoor	ID	1.03419	134.883	Pteropus pohlei	MAMMALIA	1	4	0	0	0	0	1	1	0	0	0	0	0	0	0	347.34	180	26.6422	2.40807	2278.61	Y	337.5	Bat
6280	Sao Sebastiao	BR	23.8421	45.3442	Phyllomys thomasi	MAMMALIA	1	5	0	1	0	1	0	1	0	0	0	0	0	0	0	343.09	1264	19.8611	22.6939	2181.34	N	560.2	TerrMamm
6340	Dumaran	PH	10.5496	119.873	Cacatua haematuropygia	AVES	1	5	1	1	1	1	0	1	0	0	0	0	0	0	0	337.974	131	27.3532	5.61775	2188.54	Y	279	Bird
6340	Dumaran	PH	10.5496	119.873	Siebenrockiella leytensis	REPTILIA	1	5	1	1	1	1	0	1	0	0	0	0	0	0	0	337.974	131	27.3532	5.61775	2188.54	N	1405.51	Reptile
6380	Komodo	ID	8.58921	119.479	Cacatua sulphurea	AVES	1	4	0	0	1	0	1	0	0	0	0	1	0	0	0	333.966	674	24.4612	6.9125	1552.69	Y	298	Bird
6400	Ticao	PH	12.5175	123.687	Penelopides panini	AVES	1	5	1	1	1	1	0	1	0	0	0	0	0	0	1	333.391	330	27.0363	9.02284	2233.14	Y	459.5	Bird
6400	Ticao	PH	12.5175	123.687	Sus cebifrons	MAMMALIA	1	5	1	1	1	1	0	1	0	0	0	0	0	0	1	333.391	330	27.0363	9.02284	2233.14	N	30000	TerrMamm
6430	Hiva Oa	PF	9.77917	138.984	Ducula galeata	AVES	1	4	1	1	1	0	1	1	0	0	0	0	0	0	1	328.334	1103	24.675	8.0918	1522.47	Y	600	Bird
6430	Hiva Oa	PF	9.77917	138.984	Pomarea mendozae	AVES	1	4	1	1	1	0	1	1	0	0	0	0	0	0	1	328.334	1103	24.675	8.0918	1522.47	Y	29.6	Bird
6430	Hiva Oa	PF	9.77917	138.984	Ptilinopus mercierii	AVES	1	4	1	1	1	0	1	1	0	0	0	0	0	0	1	328.334	1103	24.675	8.0918	1522.47	Y	130	Bird
6430	Hiva Oa	PF	9.77917	138.984	Todiramphus godeffroyi	AVES	1	4	1	1	1	0	1	1	0	0	0	0	0	0	1	328.334	1103	24.675	8.0918	1522.47	Y	44.5	Bird
6440	Balabac	PH	7.94419	117.006	Tragulus nigricans	MAMMALIA	1	5	1	1	1	1	0	1	0	0	0	0	0	0	0	327.152	468	26.711	5.51087	1882.55	N	4.5	TerrMamm
6450	Siquijor	PH	9.20165	123.576	Cacatua haematuropygia	AVES	1	5	1	1	1	1	0	1	0	1	0	0	0	0	1	326.462	537	26.8272	5.24032	1692.89	Y	279	Bird
6450	Siquijor	PH	9.20165	123.576	Ixos siquijorensis	AVES	1	5	1	1	1	1	0	1	0	1	0	0	0	0	0	326.462	537	26.8272	5.24032	1692.89	Y	37.5	Bird
6450	Siquijor	PH	9.20165	123.576	Acerodon jubatus	MAMMALIA	1	5	1	1	1	1	0	1	0	1	0	0	0	0	1	326.462	537	26.8272	5.24032	1692.89	Y	1150	Bat
6450	Siquijor	PH	9.20165	123.576	Rusa alfredi	MAMMALIA	1	5	1	1	1	1	0	1	0	1	0	0	0	0	1	326.462	537	26.8272	5.24032	1692.89	N	47500	TerrMamm
6510	Grenada	GD	12.1092	61.7055	Pristimantis euphronides	AMPHIBIA	1	5	1	1	1	1	0	1	1	0	0	1	1	1	0	323.217	653	25.935	6.00203	2022.86	N	3.29938	Amphibian
6510	Grenada	GD	12.1092	61.7055	Leptotila wellsi	AVES	1	5	1	1	1	1	0	1	1	0	0	1	1	1	0	323.217	653	25.935	6.00203	2022.86	Y	200	Bird
6660	Tobago	TT	11.2413	60.684	Flectonotus fitzgeraldi	AMPHIBIA	1	5	0	0	1	1	0	1	0	0	0	1	0	0	1	314.284	534	25.5607	6.37487	2108.61	N	0.548715	Amphibian
6660	Tobago	TT	11.2413	60.684	Mannophryne olmonae	AMPHIBIA	1	5	0	0	1	1	0	1	0	0	0	1	0	0	0	314.284	534	25.5607	6.37487	2108.61	N	0.858881	Amphibian
6660	Tobago	TT	11.2413	60.684	Pristimantis urichi	AMPHIBIA	1	5	0	0	1	1	0	1	0	0	0	1	0	0	0	314.284	534	25.5607	6.37487	2108.61	N	0.388608	Amphibian
6690	Karpathos	GR	35.6142	27.1483	Pelophylax cerigensis	AMPHIBIA	1	4	1	1	1	1	0	1	0	0	1	0	0	0	0	312.545	1086	17.7693	52.5254	722.17	N	14.5907	Amphibian
6770	Middle Caicos	TC	21.7783	71.7729	Cyclura carinata ssp. carinata	REPTILIA	1	3	1	1	0	1	0	1	0	0	0	0	0	0	1	308.262	20	25.9901	16.9866	670.549	N	1005	Reptile
6800	Great Barrier Aotea	NZ	36.1942	175.426	Litoria raniformis	AMPHIBIA	1	3	1	1	1	1	1	1	0	0	1	1	0	0	0	306.885	473	14.9066	31.5605	2030.01	N	77.4347	Amphibian
6800	Great Barrier Aotea	NZ	36.1942	175.426	Anas chlorotis	AVES	1	3	1	1	1	1	1	1	0	0	1	1	0	0	0	306.885	473	14.9066	31.5605	2030.01	Y	582	Bird
6800	Great Barrier Aotea	NZ	36.1942	175.426	Botaurus poiciloptilus	AVES	1	3	1	1	1	1	1	1	0	0	1	1	0	0	0	306.885	473	14.9066	31.5605	2030.01	Y	1328	Bird
6800	Great Barrier Aotea	NZ	36.1942	175.426	Callaeas cinereus	AVES	1	3	1	1	1	1	1	1	0	0	1	1	0	0	1	306.885	473	14.9066	31.5605	2030.01	Y	225.5	Bird
6800	Great Barrier Aotea	NZ	36.1942	175.426	Coturnix novaezelandiae	AVES	1	3	1	1	1	1	1	1	0	0	1	1	0	0	1	306.885	473	14.9066	31.5605	2030.01	Y	100	Bird
6800	Great Barrier Aotea	NZ	36.1942	175.426	Nestor meridionalis	AVES	1	3	1	1	1	1	1	1	0	0	1	1	0	0	0	306.885	473	14.9066	31.5605	2030.01	Y	456.5	Bird
6960	Hierro	ES	27.7441	18.0217	Pipistrellus maderensis	MAMMALIA	1	5	1	1	1	1	0	1	0	0	1	1	0	0	0	293.413	1412	17.4389	28.3509	318.524	Y	11.5	Bat
6960	Hierro	ES	27.7441	18.0217	Plecotus teneriffae	MAMMALIA	1	5	1	1	1	1	0	1	0	0	1	1	0	0	0	293.413	1412	17.4389	28.3509	318.524	Y	8.3	Bat
6960	Hierro	ES	27.7441	18.0217	Gallotia simonyi	REPTILIA	1	5	1	1	1	1	0	1	0	0	1	1	0	0	0	293.413	1412	17.4389	28.3509	318.524	N	295.1	Reptile
6980	Marion	ZA	46.9025	37.7474	Phoebetria fusca	AVES	0	0	0	1	0	1	0	1	0	0	0	0	0	0	0	293.054	1161	4.067	14.4079	2494.46	Y	2750	Bird
7020	Iriomote	JP	24.3392	123.802	Odorrana supranarina	AMPHIBIA	1	4	0	1	0	0	1	1	0	0	0	0	1	0	0	291.325	396	22.9107	37.4458	2357.42	N	67.3355	Amphibian
7020	Iriomote	JP	24.3392	123.802	Odorrana utsunomiyaorum	AMPHIBIA	1	4	0	1	0	0	1	1	0	0	0	0	1	0	0	291.325	396	22.9107	37.4458	2357.42	N	11.6033	Amphibian
7020	Iriomote	JP	24.3392	123.802	Miniopterus fuscus	MAMMALIA	1	4	0	1	0	0	1	1	0	0	0	0	1	0	0	291.325	396	22.9107	37.4458	2357.42	Y	15.8	Bat
7020	Iriomote	JP	24.3392	123.802	Prionailurus bengalensis ssp. iriomotensis	MAMMALIA	1	4	0	1	0	0	1	1	0	0	0	0	1	0	0	291.325	396	22.9107	37.4458	2357.42	N	3700	TerrMamm
7020	Iriomote	JP	24.3392	123.802	Cuora flavomarginata	REPTILIA	1	4	0	1	0	0	1	1	0	0	0	0	1	0	0	291.325	396	22.9107	37.4458	2357.42	N	1151.48	Reptile
7020	Iriomote	JP	24.3392	123.802	Mauremys mutica	REPTILIA	1	4	0	1	0	0	1	1	0	0	0	0	1	0	0	291.325	396	22.9107	37.4458	2357.42	N	1151.48	Reptile
7060	Nosy Be	MG	13.3113	48.2666	Platypelis milloti	AMPHIBIA	1	5	0	0	0	1	0	1	0	0	0	0	0	0	0	289.303	355	26.1642	12.7831	2063.44	N	1.63842	Amphibian
7060	Nosy Be	MG	13.3113	48.2666	Trachylepis lavarambo	REPTILIA	1	5	0	0	0	1	0	1	0	0	0	0	0	0	0	289.303	355	26.1642	12.7831	2063.44	N	5.50197	Reptile
7130	Maio	CV	15.2237	23.1729	Neophron percnopterus	AVES	1	4	0	1	1	1	0	1	0	0	0	0	0	0	0	284.072	247	24.2862	15.8858	160.7	Y	2114.5	Bird
7140	Antigua	AG	17.0866	61.7892	Alsophis antiguae	REPTILIA	1	5	1	1	1	0	0	1	0	0	0	0	1	0	1	283.839	306	26.2519	11.2447	1103.65	N	246.456	Reptile
7140	Antigua	AG	17.0866	61.7892	Iguana delicatissima	REPTILIA	1	5	1	1	1	0	0	1	0	0	0	0	1	0	1	283.839	306	26.2519	11.2447	1103.65	N	3400	Reptile
7170	Kiriwina	PG	8.60212	151.141	Echymipera davidi	MAMMALIA	1	5	0	0	0	0	1	1	0	0	0	0	0	0	0	283.141	46	26.5843	6.24	3662.86	N	950	TerrMamm
7320	North Stradbroke	AU	27.5658	153.47	Litoria cooloolensis	AMPHIBIA	1	4	1	1	0	1	1	1	0	0	1	0	0	0	0	275.11	209	19.9167	33.1167	1473.2	N	1.63842	Amphibian
7350	Vanderlin	AU	15.7158	137.012	Dasyurus hallucatus	MAMMALIA	0	0	1	1	1	0	0	0	0	0	0	0	0	0	0	273.206	72	27.0964	30.7847	1074.13	N	525	TerrMamm
7350	Vanderlin	AU	15.7158	137.012	Pseudantechinus mimulus	MAMMALIA	0	0	1	1	1	0	0	0	0	0	0	0	0	0	0	273.206	72	27.0964	30.7847	1074.13	N	19.5	TerrMamm
7360	Tonga Tongatabu	TO	21.165	175.084	Tadarida bregullae	MAMMALIA	1	5	1	0	1	0	1	1	0	0	1	0	0	0	1	272.099	67	23.6184	17.2844	1605.34	Y	19.25	Bat
7360	Tonga Tongatabu	TO	21.165	175.084	Brachylophus fasciatus	REPTILIA	1	5	1	0	1	0	1	1	0	0	1	0	0	0	0	272.099	67	23.6184	17.2844	1605.34	N	162	Reptile
7360	Tonga Tongatabu	TO	21.165	175.084	Emoia lawesi	REPTILIA	1	5	1	0	1	0	1	1	0	0	1	0	0	0	0	272.099	67	23.6184	17.2844	1605.34	N	18.1	Reptile
7430	Niue Savage	NU	19.0538	169.866	Emoia lawesi	REPTILIA	1	4	1	1	0	0	1	1	0	0	0	0	0	0	0	267.16	85	24.5605	12.7836	2048.76	N	18.1	Reptile
7450	Mednyi	RU	54.6962	167.674	Phalacrocorax perspicillatus	AVES	0	0	0	0	0	0	0	0	0	0	0	0	0	0	1	265.911	509	2.41975	47.2928	790.889	Y	1900	Bird
7500	Guadalupe	MX	29.0398	118.293	Caracara lutosa	AVES	1	2	1	1	1	1	0	0	0	0	1	0	0	0	1	261.941	1247	15.1291	18.9655	157.663	Y	NA	Bird
7500	Guadalupe	MX	29.0398	118.293	Oceanodroma macrodactyla	AVES	1	2	1	1	1	1	0	0	0	0	1	0	0	0	1	261.941	1247	15.1291	18.9655	157.663	Y	39.25	Bird
7600	Santa Cruz	US	34.019	119.726	Oceanodroma homochroa	AVES	1	2	0	0	1	0	1	0	0	0	0	0	0	0	0	257.513	609	14.5952	25.0278	445.925	Y	37.85	Bird
7600	Santa Cruz	US	34.019	119.726	Urocyon littoralis	MAMMALIA	1	2	0	0	1	0	1	0	0	0	0	0	0	0	0	257.513	609	14.5952	25.0278	445.925	N	1500	TerrMamm
7630	Shikotan	RU	43.7967	146.752	Ketupa blakistoni	AVES	1	4	0	0	0	1	0	1	0	0	0	0	0	0	0	256.684	348	5.19654	71.3219	1274.15	Y	2164.5	Bird
7650	Sao Jorge	PT	38.645	28.0384	Nyctalus azoreum	MAMMALIA	1	5	0	0	1	1	0	1	0	0	1	0	1	0	0	254.876	1053	15.6793	29.7987	1124.2	Y	15.5	Bat
7650	Sao Jorge	PT	38.645	28.0384	Pipistrellus maderensis	MAMMALIA	1	5	0	0	1	1	0	1	0	0	1	0	1	0	0	254.876	1053	15.6793	29.7987	1124.2	Y	11.5	Bat
7700	Tokunoshima	JP	27.7771	128.959	Echinotriton andersoni	AMPHIBIA	1	5	1	1	0	0	0	0	0	0	0	0	0	0	0	252.415	597	21.3203	46.9736	2410.78	N	6.27656	Amphibian
7700	Tokunoshima	JP	27.7771	128.959	Crocidura orii	MAMMALIA	1	5	1	1	0	0	0	0	0	0	0	0	0	0	0	252.415	597	21.3203	46.9736	2410.78	N	14.4	TerrMamm
7700	Tokunoshima	JP	27.7771	128.959	Diplothrix legata	MAMMALIA	1	5	1	1	0	0	0	0	0	0	0	0	0	0	0	252.415	597	21.3203	46.9736	2410.78	N	NA	TerrMamm
7700	Tokunoshima	JP	27.7771	128.959	Miniopterus fuscus	MAMMALIA	1	5	1	1	0	0	0	0	0	0	0	0	0	0	0	252.415	597	21.3203	46.9736	2410.78	Y	15.8	Bat
7700	Tokunoshima	JP	27.7771	128.959	Murina ryukyuana	MAMMALIA	1	5	1	1	0	0	0	0	0	0	0	0	0	0	0	252.415	597	21.3203	46.9736	2410.78	Y	5.36	Bat
7700	Tokunoshima	JP	27.7771	128.959	Myotis yanbarensis	MAMMALIA	1	5	1	1	0	0	0	0	0	0	0	0	0	0	0	252.415	597	21.3203	46.9736	2410.78	Y	23.65	Bat
7700	Tokunoshima	JP	27.7771	128.959	Pentalagus furnessi	MAMMALIA	1	5	1	1	0	0	0	0	0	0	0	0	0	0	0	252.415	597	21.3203	46.9736	2410.78	N	2500	TerrMamm
7700	Tokunoshima	JP	27.7771	128.959	Tokudaia tokunoshimensis	MAMMALIA	1	5	1	1	0	0	0	0	0	0	0	0	0	0	0	252.415	597	21.3203	46.9736	2410.78	N	89	TerrMamm
7700	Tokunoshima	JP	27.7771	128.959	Goniurosaurus kuroiwae	REPTILIA	1	5	1	1	0	0	0	0	0	0	0	0	0	0	0	252.415	597	21.3203	46.9736	2410.78	N	27.9093	Reptile
7730	Dogo	JP	36.2554	133.281	Hynobius okiensis	AMPHIBIA	1	5	1	0	0	1	0	1	0	0	0	0	0	0	0	251.345	529	13.2114	75.6772	1872.64	N	5.9713	Amphibian
7760	Camiguin	PH	9.16874	124.719	Lycodon chrysoprateros	REPTILIA	1	5	1	1	1	1	0	1	0	1	0	0	0	0	0	250.568	1528	25.1569	6.47153	2305.49	N	104.961	Reptile
7870	Baratang	IN	12.1837	92.8225	Rhinolophus cognatus	MAMMALIA	1	4	0	0	1	0	0	0	0	0	0	0	0	0	0	244.563	119	26.5949	6.60487	3103.4	Y	5.2	Bat
8010	Santa Margarita	MX	24.4166	111.791	Dipodomys margaritae	MAMMALIA	1	3	1	1	1	0	0	0	0	1	0	0	0	0	0	237.623	490	21.0092	30.5228	56.0383	N	35.65	TerrMamm
8160	Ishigaki	JP	24.465	124.24	Odorrana supranarina	AMPHIBIA	1	5	0	1	0	0	0	0	0	0	0	0	0	0	0	229.547	404	23.5119	38.4144	2142.19	N	67.3355	Amphibian
8160	Ishigaki	JP	24.465	124.24	Odorrana utsunomiyaorum	AMPHIBIA	1	5	0	1	0	0	0	0	0	0	0	0	0	0	0	229.547	404	23.5119	38.4144	2142.19	N	11.6033	Amphibian
8160	Ishigaki	JP	24.465	124.24	Miniopterus fuscus	MAMMALIA	1	5	0	1	0	0	0	0	0	0	0	0	0	0	0	229.547	404	23.5119	38.4144	2142.19	Y	15.8	Bat
8160	Ishigaki	JP	24.465	124.24	Cuora flavomarginata	REPTILIA	1	5	0	1	0	0	0	0	0	0	0	0	0	0	0	229.547	404	23.5119	38.4144	2142.19	N	1151.48	Reptile
8160	Ishigaki	JP	24.465	124.24	Mauremys mutica	REPTILIA	1	5	0	1	0	0	0	0	0	0	0	0	0	0	0	229.547	404	23.5119	38.4144	2142.19	N	1151.48	Reptile
8220	Agattu	US	52.4341	173.563	Brachyramphus brevirostris	AVES	0	0	1	0	0	0	0	0	0	0	0	0	0	0	0	226.796	452	3.53085	36.5425	1076.56	Y	234	Bird
8310	New Providence	BS	25.0279	77.4058	Chlorostilbon bracei	AVES	1	5	1	1	0	0	0	1	0	0	0	1	0	0	1	223.39	20	24.6489	24.0119	1240.78	Y	3	Bird
8330	Santa Rosa	US	33.9664	120.111	Urocyon littoralis	MAMMALIA	0	0	0	0	1	0	1	0	0	0	0	0	0	0	0	221.967	438	14.3111	20.7702	414.264	N	1500	TerrMamm
8350	St Croix	VI	17.7287	64.7338	Eleutherodactylus lentus	AMPHIBIA	1	5	1	1	1	1	1	1	0	0	0	0	1	0	0	221.469	258	26.1447	11.0151	1104.42	N	4.53576	Amphibian
8350	St Croix	VI	17.7287	64.7338	Isolobodon portoricensis	MAMMALIA	1	5	1	1	1	1	1	1	0	0	0	0	1	0	1	221.469	258	26.1447	11.0151	1104.42	N	2000	TerrMamm
8350	St Croix	VI	17.7287	64.7338	Ameiva polops	REPTILIA	1	5	1	1	1	1	1	1	0	0	0	0	1	0	1	221.469	258	26.1447	11.0151	1104.42	N	8.81409	Reptile
8350	St Croix	VI	17.7287	64.7338	Borikenophis sanctaecrucis	REPTILIA	1	5	1	1	1	1	1	1	0	0	0	0	1	0	1	221.469	258	26.1447	11.0151	1104.42	N	557.426	Reptile
8410	Marchinbar	AU	11.2392	136.621	Dasyurus hallucatus	MAMMALIA	1	1	0	0	0	0	0	0	0	0	0	0	0	0	0	219.15	75	26.7258	13.9394	1492.03	N	525	TerrMamm
8460	North Caicos	TC	21.877	71.9569	Cyclura carinata ssp. carinata	REPTILIA	1	4	1	1	0	1	0	1	0	0	0	0	0	0	1	217.008	19	25.9298	17.3241	689.653	N	1005	Reptile
8480	Moheli	KM	12.315	43.7471	Otus moheliensis	AVES	1	5	1	1	0	0	0	1	0	0	0	1	0	0	0	215.492	713	24.0441	12.596	1938.8	Y	105.5	Bird
8480	Moheli	KM	12.315	43.7471	Pteropus livingstonii	MAMMALIA	1	5	1	1	0	0	0	1	0	0	0	1	0	0	0	215.492	713	24.0441	12.596	1938.8	Y	696.5	Bat
8480	Moheli	KM	12.315	43.7471	Paroedura sanctijohannis	REPTILIA	1	5	1	1	0	0	0	1	0	0	0	1	0	0	0	215.492	713	24.0441	12.596	1938.8	N	5.73986	Reptile
8510	Resolution	NZ	45.68	166.587	Mohoua ochrocephala	AVES	0	0	0	0	1	0	0	1	0	0	0	0	1	0	0	214.34	923	8.24654	31.796	2517.31	Y	27.75	Bird
8560	East Caicos	TC	21.6802	71.5603	Cyclura carinata ssp. carinata	REPTILIA	0	0	0	1	1	1	0	1	0	0	0	0	0	0	1	211.103	17	26.0027	16.6837	647.42	N	1005	Reptile
8610	Grand Cayman	KY	19.3304	81.2517	Turdus ravidus	AVES	1	5	1	1	1	1	0	1	0	0	0	0	0	1	1	209.804	17	26.4858	13.1339	1384.16	Y	80	Bird
8610	Grand Cayman	KY	19.3304	81.2517	Crocodylus rhombifer	REPTILIA	1	5	1	1	1	1	0	1	0	0	0	0	0	1	1	209.804	17	26.4858	13.1339	1384.16	N	9750	Reptile
8610	Grand Cayman	KY	19.3304	81.2517	Cyclura lewisi	REPTILIA	1	5	1	1	1	1	0	1	0	0	0	0	0	1	0	209.804	17	26.4858	13.1339	1384.16	N	3484.1	Reptile
8790	Bawean	ID	5.79708	112.651	Axis kuhlii	MAMMALIA	1	5	0	0	1	0	1	0	0	0	0	0	0	0	0	201.976	530	26.3672	3.72667	2441.26	N	55000	TerrMamm
8790	Bawean	ID	5.79708	112.651	Sus verrucosus	MAMMALIA	1	5	0	0	1	0	1	0	0	0	0	0	0	0	0	201.976	530	26.3672	3.72667	2441.26	N	114000	TerrMamm
8830	Santa Catalina	US	33.3896	118.455	Urocyon littoralis	MAMMALIA	1	4	0	1	1	0	1	0	0	0	0	0	0	0	0	201.441	518	16.0977	29.1764	294.706	N	1500	TerrMamm
9000	Niihau	US	21.8916	160.15	Anas wyvilliana	AVES	1	3	0	1	1	1	1	1	0	0	0	0	0	0	0	196.054	340	23.3808	14.8774	235.12	Y	614.5	Bird
9020	Calayan	PH	19.32	121.442	Luperosaurus macgregori	REPTILIA	1	5	1	1	0	0	1	1	0	0	0	0	0	0	0	195.497	454	25.4966	18.3078	2912.99	N	5.87286	Reptile
9020	Calayan	PH	19.32	121.442	Lycodon chrysoprateros	REPTILIA	1	5	1	1	0	0	1	1	0	0	0	0	0	0	0	195.497	454	25.4966	18.3078	2912.99	N	104.961	Reptile
9240	Grande	BR	23.1571	44.2363	Amazona rhodocorytha	AVES	1	4	1	1	0	1	0	1	1	0	0	0	0	0	0	187.499	954	22.1489	21.4319	1546.35	Y	475	Bird
9620	Floreana	EC	1.28751	90.4329	Camarhynchus pauper	AVES	1	2	1	1	1	1	1	1	0	0	0	0	0	0	0	178.549	393	22.3582	17.8703	476.885	Y	16	Bird
9620	Floreana	EC	1.28751	90.4329	Mimus trifasciatus	AVES	1	2	1	1	1	1	1	1	0	0	0	0	0	0	1	178.549	393	22.3582	17.8703	476.885	Y	62.75	Bird
9620	Floreana	EC	1.28751	90.4329	Pterodroma phaeopygia	AVES	1	2	1	1	1	1	1	1	0	0	0	0	0	0	0	178.549	393	22.3582	17.8703	476.885	Y	389	Bird
9620	Floreana	EC	1.28751	90.4329	Spheniscus mendiculus	AVES	1	2	1	1	1	1	1	1	0	0	0	0	0	0	0	178.549	393	22.3582	17.8703	476.885	N	2190	BirdNoFl
9650	Faial	PT	38.5804	28.7188	Nyctalus azoreum	MAMMALIA	1	5	0	1	1	1	0	1	0	0	1	1	1	0	0	178.337	1038	15.9431	29.9835	1087.65	Y	15.5	Bat
9770	SainteMarie	MG	16.9038	49.9162	Coua delalandei	AVES	1	5	1	1	1	1	1	1	0	0	0	1	0	0	1	176.195	86	24.1206	18.982	3188.65	Y	160	Bird
9790	DUrville	NZ	40.8188	173.871	Nestor meridionalis	AVES	1	2	1	1	1	1	1	1	0	0	0	1	1	0	0	176.018	575	12.115	33.8105	1204.01	Y	456.5	Bird
9870	San Jose	MX	24.9863	110.626	Dipodomys insularis	MAMMALIA	0	0	1	1	1	0	0	0	0	0	0	0	0	0	0	174.023	563	22.5486	44.0036	228.104	N	38.3	TerrMamm
9890	St Kitts St Christopher	KN	17.3137	62.7462	Leptodactylus fallax	AMPHIBIA	1	5	1	1	1	1	0	1	1	0	0	0	1	1	1	173.575	956	25.4069	11.0661	1442.7	N	287.493	Amphibian
9890	St Kitts St Christopher	KN	17.3137	62.7462	Alsophis rufiventris	REPTILIA	1	5	1	1	1	1	0	1	1	0	0	0	1	1	1	173.575	956	25.4069	11.0661	1442.7	N	562.579	Reptile
9930	Raiatea	PF	16.82	151.422	Acrocephalus caffer	AVES	1	5	0	0	0	0	1	1	0	0	0	0	0	0	1	172.735	906	25.5809	8.63759	2072.9	Y	36.5	Bird
9930	Raiatea	PF	16.82	151.422	Cyanoramphus ulietanus	AVES	1	5	0	0	0	0	1	1	0	0	0	0	0	0	1	172.735	906	25.5809	8.63759	2072.9	Y	70	Bird
9970	Socorro	MX	18.7903	110.984	Mimus graysoni	AVES	1	3	0	1	1	1	0	0	0	0	0	0	0	0	0	172.279	908	23.0981	26.193	336.081	Y	67.5	Bird
9970	Socorro	MX	18.7903	110.984	Puffinus auricularis	AVES	1	3	0	1	1	1	0	0	0	0	0	0	0	0	0	172.279	908	23.0981	26.193	336.081	Y	324	Bird
9970	Socorro	MX	18.7903	110.984	Zenaida graysoni	AVES	1	3	0	1	1	1	0	0	0	0	0	0	0	0	1	172.279	908	23.0981	26.193	336.081	Y	NA	Bird
9970	Socorro	MX	18.7903	110.984	Urosaurus auriculatus	REPTILIA	1	3	0	1	1	1	0	0	0	0	0	0	0	0	0	172.279	908	23.0981	26.193	336.081	N	5.2024	Reptile
9990	Roatan	HN	16.3573	86.5316	Dasyprocta ruatanica	MAMMALIA	1	5	1	1	1	0	0	1	0	0	0	0	0	0	0	171.694	119	26.2717	12.743	2202.43	N	2300	TerrMamm
9990	Roatan	HN	16.3573	86.5316	Ctenosaura oedirhina	REPTILIA	1	5	1	1	1	0	0	1	0	0	0	0	0	0	0	171.694	119	26.2717	12.743	2202.43	N	904.573	Reptile
9990	Roatan	HN	16.3573	86.5316	Micrurus ruatanus	REPTILIA	1	5	1	1	1	0	0	1	0	0	0	0	0	0	0	171.694	119	26.2717	12.743	2202.43	N	120.274	Reptile
10040	Easter Rapa Nui	CL	27.1258	109.343	Pterodroma alba	AVES	1	4	0	1	0	0	0	0	0	0	0	0	0	0	0	169.659	467	20.0477	19.8238	1148.1	Y	259	Bird
10040	Easter Rapa Nui	CL	27.1258	109.343	Pterodroma atrata	AVES	1	4	0	1	0	0	0	0	0	0	0	0	0	0	0	169.659	467	20.0477	19.8238	1148.1	Y	373.5	Bird
10110	Cat Ba	VN	20.7937	107.016	Manis pentadactyla	MAMMALIA	1	5	1	1	1	0	1	0	0	0	0	0	0	0	0	168.66	247	23.5538	44.5528	1760.86	N	6000	TerrMamm
10110	Cat Ba	VN	20.7937	107.016	Trachypithecus poliocephalus ssp. poliocephalus	MAMMALIA	1	5	1	1	1	0	1	0	0	0	0	0	0	0	0	168.66	247	23.5538	44.5528	1760.86	N	8100	TerrMamm
10210	Milos	GR	36.7087	24.5067	Macrovipera schweizeri	REPTILIA	1	4	1	1	1	1	0	1	0	0	1	0	1	0	0	165.792	576	17.9389	51.9404	422.369	N	106.374	Reptile
10210	Milos	GR	36.7087	24.5067	Natrix natrix ssp. schweizeri	REPTILIA	1	4	1	1	1	1	0	1	0	0	1	0	1	0	0	165.792	576	17.9389	51.9404	422.369	N	NA	Reptile
10260	Miyakojima	JP	24.8083	125.309	Cuora flavomarginata	REPTILIA	1	5	1	1	0	0	0	1	0	0	0	0	1	0	0	163.496	100	23.5451	38.6452	2139.05	N	1151.48	Reptile
10260	Miyakojima	JP	24.8083	125.309	Mauremys mutica	REPTILIA	1	5	1	1	0	0	0	1	0	0	0	0	1	0	0	163.496	100	23.5451	38.6452	2139.05	N	1151.48	Reptile
10260	Miyakojima	JP	24.8083	125.309	Takydromus toyamai	REPTILIA	1	5	1	1	0	0	0	1	0	0	0	0	1	0	0	163.496	100	23.5451	38.6452	2139.05	N	4.86104	Reptile
10270	Barbuda	AG	17.6354	61.8113	Alsophis antiguae	REPTILIA	1	4	1	1	1	1	1	1	0	0	0	0	0	0	1	163.393	40	26.6063	11.3096	920.953	N	246.456	Reptile
10270	Barbuda	AG	17.6354	61.8113	Iguana delicatissima	REPTILIA	1	4	1	1	1	1	1	1	0	0	0	0	0	0	1	163.393	40	26.6063	11.3096	920.953	N	3400	Reptile
10280	MarieGalante	GP	15.9408	61.2624	Iguana delicatissima	REPTILIA	1	5	0	1	1	0	0	0	0	0	1	1	1	0	1	163.228	187	25.4523	9.87727	1406.35	N	3400	Reptile
10350	Tanahjampea	ID	7.07583	120.7	Cacatua sulphurea	AVES	1	4	0	0	0	0	0	0	0	0	0	1	0	0	0	161.346	455	25.7393	5.29067	1785.54	Y	298	Bird
10350	Tanahjampea	ID	7.07583	120.7	Monarcha everetti	AVES	1	4	0	0	0	0	0	0	0	0	0	1	0	0	0	161.346	455	25.7393	5.29067	1785.54	Y	16.2	Bird
10420	San Salvador	BS	24.0324	74.5006	Cyclura rileyi ssp. rileyi	REPTILIA	1	3	1	1	0	0	0	1	0	0	0	0	0	0	0	159.89	20	25.5751	21.0572	1057.48	N	683	Reptile
10450	Mahe	SC	4.68208	55.4537	Grandisonia brevis	AMPHIBIA	1	5	1	1	0	1	0	1	0	0	0	0	0	0	0	159.391	757	25.3576	6.08335	2267.13	N	0.516067	Amphibian
10450	Mahe	SC	4.68208	55.4537	Copsychus sechellarum	AVES	1	5	1	1	0	1	0	1	0	0	0	0	0	0	1	159.391	757	25.3576	6.08335	2267.13	Y	71	Bird
10450	Mahe	SC	4.68208	55.4537	Otus insularis	AVES	1	5	1	1	0	1	0	1	0	0	0	0	0	0	0	159.391	757	25.3576	6.08335	2267.13	Y	165	Bird
10450	Mahe	SC	4.68208	55.4537	Psittacula wardi	AVES	1	5	1	1	0	1	0	1	0	0	0	0	0	0	1	159.391	757	25.3576	6.08335	2267.13	Y	120	Bird
10450	Mahe	SC	4.68208	55.4537	Zosterops modestus	AVES	1	5	1	1	0	1	0	1	0	0	0	0	0	0	0	159.391	757	25.3576	6.08335	2267.13	Y	12.8	Bird
10450	Mahe	SC	4.68208	55.4537	Coleura seychellensis	MAMMALIA	1	5	1	1	0	1	0	1	0	0	0	0	0	0	0	159.391	757	25.3576	6.08335	2267.13	Y	10.65	Bat
10450	Mahe	SC	4.68208	55.4537	Calumma tigris	REPTILIA	1	5	1	1	0	1	0	1	0	0	0	0	0	0	0	159.391	757	25.3576	6.08335	2267.13	N	120.127	Reptile
10450	Mahe	SC	4.68208	55.4537	Janetaescincus braueri	REPTILIA	1	5	1	1	0	1	0	1	0	0	0	0	0	0	0	159.391	757	25.3576	6.08335	2267.13	N	4.41378	Reptile
10450	Mahe	SC	4.68208	55.4537	Janetaescincus veseyfitzgeraldi	REPTILIA	1	5	1	1	0	1	0	1	0	0	0	0	0	0	0	159.391	757	25.3576	6.08335	2267.13	N	50.9708	Reptile
10450	Mahe	SC	4.68208	55.4537	Lamprophis geometricus	REPTILIA	1	5	1	1	0	1	0	1	0	0	0	0	0	0	0	159.391	757	25.3576	6.08335	2267.13	N	252.009	Reptile
10450	Mahe	SC	4.68208	55.4537	Lycognathophis seychellensis	REPTILIA	1	5	1	1	0	1	0	1	0	0	0	0	0	0	0	159.391	757	25.3576	6.08335	2267.13	N	665.573	Reptile
10450	Mahe	SC	4.68208	55.4537	Pelusios castanoides ssp. intergularis	REPTILIA	1	5	1	1	0	1	0	1	0	0	0	0	0	0	0	159.391	757	25.3576	6.08335	2267.13	N	1795.2	Reptile
10450	Mahe	SC	4.68208	55.4537	Pelusios seychellensis	REPTILIA	1	5	1	1	0	1	0	1	0	0	0	0	0	0	1	159.391	757	25.3576	6.08335	2267.13	N	NA	Reptile
10450	Mahe	SC	4.68208	55.4537	Pelusios subniger ssp. parietalis	REPTILIA	1	5	1	1	0	1	0	1	0	0	0	0	0	0	0	159.391	757	25.3576	6.08335	2267.13	N	1232.64	Reptile
10520	Anatom Aneityum	VU	20.1921	169.773	Emoia aneityumensis	REPTILIA	1	3	1	1	0	1	1	1	0	0	0	0	0	0	0	158.518	703	22.1266	18.8547	2213.95	N	18.4192	Reptile
10710	San Clemente	US	32.918	118.478	Urocyon littoralis	MAMMALIA	0	0	0	1	1	1	1	1	0	0	0	0	0	0	0	153.851	588	15.198	23.7082	235.776	N	1500	TerrMamm
10770	Possession	TF	46.4046	51.7633	Phoebetria fusca	AVES	1	2	0	0	0	0	0	1	0	0	0	0	0	0	0	152.374	789	4.483	17.0946	2401.41	Y	2750	Bird
10780	Maria Madre	MX	21.6182	106.583	Myotis findleyi	MAMMALIA	1	4	1	1	1	0	1	1	0	0	1	0	0	0	1	152.32	546	23.4966	28.1624	664.2	Y	23.65	Bat
10780	Maria Madre	MX	21.6182	106.583	Oryzomys nelsoni	MAMMALIA	1	4	1	1	1	0	1	1	0	0	1	0	0	0	1	152.32	546	23.4966	28.1624	664.2	N	60	TerrMamm
10780	Maria Madre	MX	21.6182	106.583	Peromyscus madrensis	MAMMALIA	1	4	1	1	1	0	1	1	0	0	1	0	0	0	0	152.32	546	23.4966	28.1624	664.2	N	28.12	TerrMamm
10780	Maria Madre	MX	21.6182	106.583	Sylvilagus graysoni	MAMMALIA	1	4	1	1	1	0	1	1	0	0	1	0	0	0	0	152.32	546	23.4966	28.1624	664.2	N	1470	TerrMamm
10900	Gebe	ID	0.091263	129.444	Phalanger alexandrae	MAMMALIA	1	4	0	0	0	0	1	1	0	0	0	0	0	0	0	150.135	322	26.467	3.49938	2157.07	N	1370	TerrMamm
10950	Lantau	CN	22.2712	113.947	Amolops hongkongensis	AMPHIBIA	1	5	1	1	1	0	1	1	0	0	0	0	1	0	0	148.996	707	21.8188	48.131	2030.23	N	6.12903	Amphibian
10950	Lantau	CN	22.2712	113.947	Liuixalus romeri	AMPHIBIA	1	5	1	1	1	0	1	1	0	0	0	0	1	0	0	148.996	707	21.8188	48.131	2030.23	N	0.402934	Amphibian
10950	Lantau	CN	22.2712	113.947	Xenophrys brachykolos	AMPHIBIA	1	5	1	1	1	0	1	1	0	0	0	0	1	0	0	148.996	707	21.8188	48.131	2030.23	N	6.41606	Amphibian
10950	Lantau	CN	22.2712	113.947	Manis pentadactyla	MAMMALIA	1	5	1	1	1	0	1	1	0	0	0	0	1	0	0	148.996	707	21.8188	48.131	2030.23	N	6000	TerrMamm
10950	Lantau	CN	22.2712	113.947	Cuora flavomarginata	REPTILIA	1	5	1	1	1	0	1	1	0	0	0	0	1	0	0	148.996	707	21.8188	48.131	2030.23	N	1151.48	Reptile
10950	Lantau	CN	22.2712	113.947	Cuora trifasciata	REPTILIA	1	5	1	1	1	0	1	1	0	0	0	0	1	0	0	148.996	707	21.8188	48.131	2030.23	N	1232.64	Reptile
10950	Lantau	CN	22.2712	113.947	Platysternon megacephalum	REPTILIA	1	5	1	1	1	0	1	1	0	0	0	0	1	0	0	148.996	707	21.8188	48.131	2030.23	N	1249.29	Reptile
11020	Ile des Pins	NC	22.6075	167.48	Gallirallus lafresnayanus	AVES	1	4	1	1	1	1	1	1	0	0	0	0	0	0	1	147.397	124	22.4239	23.1755	1954.57	N	800	BirdNoFl
11020	Ile des Pins	NC	22.6075	167.48	Celatiscincus euryotis	REPTILIA	1	4	1	1	1	1	1	1	0	0	0	0	0	0	0	147.397	124	22.4239	23.1755	1954.57	N	2.08075	Reptile
11080	Little Nicobar	IN	7.34621	93.7071	Fejervarya nicobariensis	AMPHIBIA	1	3	0	0	0	0	0	1	0	0	0	0	0	0	0	146.179	328	26.9007	4.94271	2333.19	N	NA	Amphibian
11080	Little Nicobar	IN	7.34621	93.7071	Rattus burrus	MAMMALIA	1	3	0	0	0	0	0	1	0	0	0	0	0	0	0	146.179	328	26.9007	4.94271	2333.19	N	103.5	TerrMamm
11080	Little Nicobar	IN	7.34621	93.7071	Tupaia nicobarica	MAMMALIA	1	3	0	0	0	0	0	1	0	0	0	0	0	0	0	146.179	328	26.9007	4.94271	2333.19	N	173	TerrMamm
11170	Flores	PT	39.4479	31.1946	Pipistrellus maderensis	MAMMALIA	1	4	0	1	1	1	0	1	0	0	1	0	1	0	0	144.258	852	15.8143	30.8196	1507.81	Y	11.5	Bat
11220	Gau	FJ	18.0271	179.305	Platymantis vitianus	AMPHIBIA	1	4	0	1	1	0	1	1	0	0	0	0	0	0	0	142.833	612	23.9186	13.2341	2595.12	N	66.9462	Amphibian
11220	Gau	FJ	18.0271	179.305	Pseudobulweria macgillivrayi	AVES	1	4	0	1	1	0	1	1	0	0	0	0	0	0	0	142.833	612	23.9186	13.2341	2595.12	Y	143	Bird
11270	Christmas	CX	10.4917	105.622	Fregata andrewsi	AVES	1	4	1	1	0	1	0	1	0	0	0	0	0	0	0	142.098	323	25.3352	5.66636	1932.08	Y	1475	Bird
11270	Christmas	CX	10.4917	105.622	Papasula abbotti	AVES	1	4	1	1	0	1	0	1	0	0	0	0	0	0	0	142.098	323	25.3352	5.66636	1932.08	Y	1535	Bird
11270	Christmas	CX	10.4917	105.622	Crocidura trichura	MAMMALIA	1	4	1	1	0	1	0	1	0	0	0	0	0	0	1	142.098	323	25.3352	5.66636	1932.08	N	14.265	TerrMamm
11270	Christmas	CX	10.4917	105.622	Pipistrellus murrayi	MAMMALIA	1	4	1	1	0	1	0	1	0	0	0	0	0	0	1	142.098	323	25.3352	5.66636	1932.08	Y	4.7	Bat
11270	Christmas	CX	10.4917	105.622	Rattus macleari	MAMMALIA	1	4	1	1	0	1	0	1	0	0	0	0	0	0	1	142.098	323	25.3352	5.66636	1932.08	N	280	TerrMamm
11270	Christmas	CX	10.4917	105.622	Rattus nativitatis	MAMMALIA	1	4	1	1	0	1	0	1	0	0	0	0	0	0	1	142.098	323	25.3352	5.66636	1932.08	N	280	TerrMamm
11270	Christmas	CX	10.4917	105.622	Emoia nativitatis	REPTILIA	1	4	1	1	0	1	0	1	0	0	0	0	0	0	0	142.098	323	25.3352	5.66636	1932.08	N	9.45251	Reptile
11370	Ouvea	NC	20.5521	166.577	Eunymphicus uvaeensis	AVES	1	4	1	1	1	1	1	1	0	0	0	0	0	0	0	187.06	46	23.143	21.232	1328.91	Y	130	Bird
11440	Vieques	PR	18.1213	65.4221	Heteropsomys insulans	MAMMALIA	1	4	0	0	1	0	0	1	0	0	0	0	1	0	1	139.611	136	26.1911	11.8677	1275.24	N	NA	TerrMamm
11440	Vieques	PR	18.1213	65.4221	Nesophontes edithae	MAMMALIA	1	4	0	0	1	0	0	1	0	0	0	0	1	0	1	139.611	136	26.1911	11.8677	1275.24	N	NA	TerrMamm
11440	Vieques	PR	18.1213	65.4221	Anolis roosevelti	REPTILIA	1	4	0	0	1	0	0	1	0	0	0	0	1	0	1	139.611	136	26.1911	11.8677	1275.24	N	106.207	Reptile
11520	Tioman	MY	2.81247	104.174	Calamaria ingeri	REPTILIA	1	3	1	1	0	0	0	0	0	0	0	0	0	0	0	138.314	904	24.8014	5.27407	2660.84	N	2.05564	Reptile
11620	Moorea	PF	17.5333	149.819	Ducula aurorae	AVES	1	5	1	1	0	0	1	1	0	0	0	0	0	0	1	135.56	736	25.0577	9.8084	1878.6	Y	600	Bird
11620	Moorea	PF	17.5333	149.819	Gallicolumba erythroptera	AVES	1	5	1	1	0	0	1	1	0	0	0	0	0	0	1	135.56	736	25.0577	9.8084	1878.6	Y	113.5	Bird
11620	Moorea	PF	17.5333	149.819	Prosobonia ellisi	AVES	1	5	1	1	0	0	1	1	0	0	0	0	0	0	1	135.56	736	25.0577	9.8084	1878.6	Y	36	Bird
11750	Mannar	LK	9.03371	79.8875	Loris lydekkerianus ssp. nordicus	MAMMALIA	1	5	0	0	1	0	0	0	0	0	0	0	0	0	1	133.874	12	27.8068	12.9186	1062.24	N	235	TerrMamm
11940	Bucas Grande	PH	9.66289	125.938	Podogymnura aureospinula	MAMMALIA	1	5	1	1	1	1	0	1	0	1	0	0	0	0	0	130.978	238	26.5689	8.055	4541.37	N	247	TerrMamm
11990	Saunders	FK	51.34	60.1809	Thalassarche melanophrys	AVES	1	2	0	1	1	1	0	1	0	0	1	0	0	0	0	130.49	378	6.05936	27.47	497.785	Y	3564	Bird
12060	Saint Helena	SH	15.965	5.71292	Atlantisia podarces	AVES	1	5	1	1	1	1	0	1	0	0	1	0	0	0	1	128.968	718	18.5461	18.8982	636.969	N	NA	BirdNoFl
12060	Saint Helena	SH	15.965	5.71292	Bulweria bifax	AVES	1	5	1	1	1	1	0	1	0	0	1	0	0	0	1	128.968	718	18.5461	18.8982	636.969	Y	NA	Bird
12060	Saint Helena	SH	15.965	5.71292	Charadrius sanctaehelenae	AVES	1	5	1	1	1	1	0	1	0	0	1	0	0	0	0	128.968	718	18.5461	18.8982	636.969	Y	34	Bird
12060	Saint Helena	SH	15.965	5.71292	Dysmoropelia dekarchiskos	AVES	1	5	1	1	1	1	0	1	0	0	1	0	0	0	1	128.968	718	18.5461	18.8982	636.969	Y	NA	Bird
12060	Saint Helena	SH	15.965	5.71292	Nannococcyx psix	AVES	1	5	1	1	1	1	0	1	0	0	1	0	0	0	1	128.968	718	18.5461	18.8982	636.969	Y	NA	Bird
12060	Saint Helena	SH	15.965	5.71292	Porzana astrictocarpus	AVES	1	5	1	1	1	1	0	1	0	0	1	0	0	0	1	128.968	718	18.5461	18.8982	636.969	N	60	BirdNoFl
12060	Saint Helena	SH	15.965	5.71292	Pterodroma rupinarum	AVES	1	5	1	1	1	1	0	1	0	0	1	0	0	0	1	128.968	718	18.5461	18.8982	636.969	Y	400	Bird
12060	Saint Helena	SH	15.965	5.71292	Upupa antaios	AVES	1	5	1	1	1	1	0	1	0	0	1	0	0	0	1	128.968	718	18.5461	18.8982	636.969	N	NA	BirdNoFl
12090	Macquarie	AU	54.6175	158.892	Thalassarche melanophrys	AVES	1	2	0	1	0	1	0	1	0	0	1	0	0	0	0	128.726	332	4.03272	14.4452	979.747	Y	3564	Bird
12220	Rutland	IN	11.4254	92.6446	Ingerana charlesdarwini	AMPHIBIA	1	NA	1	1	1	0	0	0	0	0	0	0	0	0	0	127.03	361	26.1523	6.10598	2999.85	N	4.37355	Amphibian
12240	Providenciales	TC	21.8021	72.1554	Cyclura carinata ssp. carinata	REPTILIA	1	5	1	1	0	1	0	1	0	0	0	0	0	0	1	126.308	26	25.8727	17.2487	719.028	N	1005	Reptile
12290	Bugsuk	PH	8.25831	117.309	Cacatua haematuropygia	AVES	1	3	1	1	1	1	0	1	0	0	0	0	0	0	0	124.701	31	26.9126	5.80797	1791.97	Y	279	Bird
12290	Bugsuk	PH	8.25831	117.309	Tragulus nigricans	MAMMALIA	1	3	1	1	1	1	0	1	0	0	0	0	0	0	0	124.701	31	26.9126	5.80797	1791.97	N	4.5	TerrMamm
12350	Saipan	MP	15.1904	145.759	Acrocephalus luscinius	AVES	1	5	1	1	1	1	1	1	0	1	0	0	0	0	0	123.814	361	26.4381	6.26993	1998.75	Y	36.5	Bird
12350	Saipan	MP	15.1904	145.759	Cleptornis marchei	AVES	1	5	1	1	1	1	1	1	0	1	0	0	0	0	0	123.814	361	26.4381	6.26993	1998.75	Y	20.2	Bird
12350	Saipan	MP	15.1904	145.759	Collocalia bartschi	AVES	1	5	1	1	1	1	1	1	0	1	0	0	0	0	0	123.814	361	26.4381	6.26993	1998.75	Y	6.5	Bird
12350	Saipan	MP	15.1904	145.759	Ptilinopus roseicapilla	AVES	1	5	1	1	1	1	1	1	0	1	0	0	0	0	0	123.814	361	26.4381	6.26993	1998.75	Y	92	Bird
12350	Saipan	MP	15.1904	145.759	Zosterops conspicillatus	AVES	1	5	1	1	1	1	1	1	0	1	0	0	0	0	0	123.814	361	26.4381	6.26993	1998.75	Y	7.9	Bird
12350	Saipan	MP	15.1904	145.759	Emballonura semicaudata	MAMMALIA	1	5	1	1	1	1	1	1	0	1	0	0	0	0	1	123.814	361	26.4381	6.26993	1998.75	Y	6.75	Bat
12350	Saipan	MP	15.1904	145.759	Pteropus mariannus	MAMMALIA	1	5	1	1	1	1	1	1	0	1	0	0	0	0	0	123.814	361	26.4381	6.26993	1998.75	Y	450	Bat
12570	Siau	ID	2.72457	125.378	Otus siaoensis	AVES	1	5	0	0	0	0	0	1	0	0	0	0	0	0	1	120.91	1635	24.2278	2.74204	3282.61	Y	165	Bird
12570	Siau	ID	2.72457	125.378	Tarsius tumpara	MAMMALIA	1	5	0	0	0	0	0	1	0	0	0	0	0	0	0	120.91	1635	24.2278	2.74204	3282.61	N	88.5	TerrMamm
12650	Kagalaska	US	51.8004	176.346	Brachyramphus marmoratus	AVES	0	0	1	0	1	0	0	1	0	0	0	0	0	0	0	120.164	589	4.1785	35.0704	1522.09	Y	278.5	Bird
12670	Principe	ST	1.62746	7.39708	Turdus xanthorhynchus	AVES	1	4	1	1	1	1	1	1	1	0	0	0	0	0	0	120.059	708	23.706	7.88906	1904.95	Y	84.5	Bird
12730	Grande Terre	SC	9.43083	46.4613	Threskiornis bernieri	AVES	0	0	0	1	0	0	0	1	0	0	0	0	0	0	0	118.898	9	26.0069	11.0945	1070.86	Y	1547	Bird
12780	Bantayan	PH	11.2192	123.748	Cacatua haematuropygia	AVES	1	5	1	1	1	1	0	1	0	0	0	0	0	0	1	117.525	68	27.9254	7.92478	1782.97	Y	279	Bird
12800	Ua Pou	PF	9.40333	140.078	Pomarea mendozae	AVES	1	4	0	0	0	0	1	1	0	0	0	0	0	0	1	117.402	772	24.675	8.0918	1214.8	Y	29.6	Bird
12800	Ua Pou	PF	9.40333	140.078	Pomarea mira	AVES	1	4	0	0	0	0	1	1	0	0	0	0	0	0	0	117.402	772	24.675	8.0918	1214.8	Y	NA	Bird
12800	Ua Pou	PF	9.40333	140.078	Vini ultramarina	AVES	1	4	0	0	0	0	1	1	0	0	0	0	0	0	1	117.402	772	24.675	8.0918	1214.8	Y	35	Bird
12890	Campbell	NZ	52.5404	169.145	Anas nesiotis	AVES	1	2	0	1	1	0	0	1	0	0	0	0	0	0	0	116.11	468	6.44551	16.9069	1392.2	N	426	BirdNoFl
12890	Campbell	NZ	52.5404	169.145	Eudyptes sclateri	AVES	1	2	0	1	1	0	0	1	0	0	0	0	0	0	1	116.11	468	6.44551	16.9069	1392.2	N	475.5	BirdNoFl
12890	Campbell	NZ	52.5404	169.145	Megadyptes antipodes	AVES	1	2	0	1	1	0	0	1	0	0	0	0	0	0	0	116.11	468	6.44551	16.9069	1392.2	N	5330	BirdNoFl
12890	Campbell	NZ	52.5404	169.145	Thalassarche melanophrys	AVES	1	2	0	1	1	0	0	1	0	0	0	0	0	0	0	116.11	468	6.44551	16.9069	1392.2	Y	3564	Bird
13080	Kosrae	FM	5.3195	162.966	Aplonis corvina	AVES	1	4	1	1	0	0	1	1	0	0	0	0	0	0	1	113.803	389	26.8877	1.20977	5440.61	Y	60	Bird
13080	Kosrae	FM	5.3195	162.966	Porzana monasa	AVES	1	4	1	1	0	0	1	1	0	0	0	0	0	0	1	113.803	389	26.8877	1.20977	5440.61	Y	60	Bird
13100	Tristan da Cunha	SH	37.1371	12.2863	Diomedea dabbenena	AVES	1	3	1	1	1	1	1	1	0	0	0	0	0	0	1	113.652	1962	10.654	21.9747	1906.22	Y	8475	Bird
13100	Tristan da Cunha	SH	37.1371	12.2863	Eudyptes moseleyi	AVES	1	3	1	1	1	1	1	1	0	0	0	0	0	0	0	113.652	1962	10.654	21.9747	1906.22	N	2330	BirdNoFl
13100	Tristan da Cunha	SH	37.1371	12.2863	Phoebetria fusca	AVES	1	3	1	1	1	1	1	1	0	0	0	0	0	0	0	113.652	1962	10.654	21.9747	1906.22	Y	2750	Bird
13100	Tristan da Cunha	SH	37.1371	12.2863	Pterodroma incerta	AVES	1	3	1	1	1	1	1	1	0	0	0	0	0	0	1	113.652	1962	10.654	21.9747	1906.22	Y	520	Bird
13100	Tristan da Cunha	SH	37.1371	12.2863	Thalassarche chlororhynchos	AVES	1	3	1	1	1	1	1	1	0	0	0	0	0	0	0	113.652	1962	10.654	21.9747	1906.22	Y	2295	Bird
13160	Rodrigues	MU	19.7163	63.4158	Acrocephalus rodericanus	AVES	1	5	1	1	1	1	0	1	0	1	0	0	0	0	0	113.127	346	23.7901	17.8572	1086.79	Y	11.8	Bird
13160	Rodrigues	MU	19.7163	63.4158	Alectroenas rodericana	AVES	1	5	1	1	1	1	0	1	0	1	0	0	0	0	1	113.127	346	23.7901	17.8572	1086.79	Y	350	Bird
13160	Rodrigues	MU	19.7163	63.4158	Aphanapteryx leguati	AVES	1	5	1	1	1	1	0	1	0	1	0	0	0	0	1	113.127	346	23.7901	17.8572	1086.79	N	NA	BirdNoFl
13160	Rodrigues	MU	19.7163	63.4158	Mascarenotus murivorus	AVES	1	5	1	1	1	1	0	1	0	1	0	0	0	0	1	113.127	346	23.7901	17.8572	1086.79	Y	550	Bird
13160	Rodrigues	MU	19.7163	63.4158	Necropsar rodericanus	AVES	1	5	1	1	1	1	0	1	0	1	0	0	0	0	1	113.127	346	23.7901	17.8572	1086.79	Y	80	Bird
13160	Rodrigues	MU	19.7163	63.4158	Necropsittacus rodericanus	AVES	1	5	1	1	1	1	0	1	0	1	0	0	0	0	1	113.127	346	23.7901	17.8572	1086.79	Y	250	Bird
13160	Rodrigues	MU	19.7163	63.4158	Nycticorax megacephalus	AVES	1	5	1	1	1	1	0	1	0	1	0	0	0	0	1	113.127	346	23.7901	17.8572	1086.79	Y	900	Bird
13160	Rodrigues	MU	19.7163	63.4158	Papasula abbotti	AVES	1	5	1	1	1	1	0	1	0	1	0	0	0	0	1	113.127	346	23.7901	17.8572	1086.79	Y	1535	Bird
13160	Rodrigues	MU	19.7163	63.4158	Pezophaps solitaria	AVES	1	5	1	1	1	1	0	1	0	1	0	0	0	0	1	113.127	346	23.7901	17.8572	1086.79	Y	25000	Bird
13160	Rodrigues	MU	19.7163	63.4158	Psittacula exsul	AVES	1	5	1	1	1	1	0	1	0	1	0	0	0	0	1	113.127	346	23.7901	17.8572	1086.79	Y	120	Bird
13160	Rodrigues	MU	19.7163	63.4158	Pterodroma baraui	AVES	1	5	1	1	1	1	0	1	0	1	0	0	0	0	1	113.127	346	23.7901	17.8572	1086.79	Y	400	Bird
13160	Rodrigues	MU	19.7163	63.4158	Cylindraspis peltastes	REPTILIA	1	5	1	1	1	1	0	1	0	1	0	0	0	0	1	113.127	346	23.7901	17.8572	1086.79	N	100000	Reptile
13160	Rodrigues	MU	19.7163	63.4158	Cylindraspis vosmaeri	REPTILIA	1	5	1	1	1	1	0	1	0	1	0	0	0	0	1	113.127	346	23.7901	17.8572	1086.79	N	100000	Reptile
13160	Rodrigues	MU	19.7163	63.4158	Phelsuma gigas	REPTILIA	1	5	1	1	1	1	0	1	0	1	0	0	0	0	1	113.127	346	23.7901	17.8572	1086.79	N	301.969	Reptile
13400	St Paul	US	57.18	170.265	Sorex pribilofensis	MAMMALIA	1	3	0	1	1	1	0	0	0	0	0	0	0	0	0	110.021	152	1.42692	47.0367	607.564	N	3.5	TerrMamm
13480	Ovalau	FJ	17.6829	178.795	Platymantis vitianus	AMPHIBIA	1	4	0	0	0	0	0	1	0	0	0	0	0	0	0	109.23	510	24.0865	12.8837	2819.35	N	66.9462	Amphibian
13480	Ovalau	FJ	17.6829	178.795	Nesoclopeus poecilopterus	AVES	1	4	0	0	0	0	0	1	0	0	0	0	0	0	1	109.23	510	24.0865	12.8837	2819.35	Y	NA	Bird
13480	Ovalau	FJ	17.6829	178.795	Emballonura semicaudata	MAMMALIA	1	4	0	0	0	0	0	1	0	0	0	0	0	0	0	109.23	510	24.0865	12.8837	2819.35	Y	6.75	Bat
13700	Sibutu	PH	4.78125	119.477	Oligodon meyerinkii	REPTILIA	1	5	1	1	1	1	0	1	0	0	0	0	0	0	0	105.799	25	26.7991	3.66043	1951.27	N	31.5782	Reptile
13700	Sibutu	PH	4.78125	119.477	Ramphotyphlops suluensis	REPTILIA	1	5	1	1	1	1	0	1	0	0	0	0	0	0	0	105.799	25	26.7991	3.66043	1951.27	N	24.1151	Reptile
13710	Tinian	MP	15.0125	145.629	Acrocephalus luscinius	AVES	1	4	1	1	1	1	1	1	0	1	0	0	0	0	1	105.375	165	26.5868	6.05752	2019.91	Y	36.5	Bird
13710	Tinian	MP	15.0125	145.629	Collocalia bartschi	AVES	1	4	1	1	1	1	1	1	0	1	0	0	0	0	1	105.375	165	26.5868	6.05752	2019.91	Y	6.5	Bird
13710	Tinian	MP	15.0125	145.629	Megapodius laperouse	AVES	1	4	1	1	1	1	1	1	0	1	0	0	0	0	1	105.375	165	26.5868	6.05752	2019.91	Y	301	Bird
13710	Tinian	MP	15.0125	145.629	Ptilinopus roseicapilla	AVES	1	4	1	1	1	1	1	1	0	1	0	0	0	0	0	105.375	165	26.5868	6.05752	2019.91	Y	92	Bird
13710	Tinian	MP	15.0125	145.629	Zosterops conspicillatus	AVES	1	4	1	1	1	1	1	1	0	1	0	0	0	0	0	105.375	165	26.5868	6.05752	2019.91	Y	7.9	Bird
13760	Robbins	AU	40.6813	144.966	Sarcophilus harrisii	MAMMALIA	1	2	1	1	1	0	0	0	0	0	0	0	0	0	0	104.835	66	12.8103	25.3726	1044.15	N	8000	TerrMamm
13890	Phillip	AU	38.5092	145.241	Nestor productus	AVES	1	4	0	0	1	0	1	0	0	0	1	0	0	0	1	103.966	68	14.2248	31.5655	850.397	Y	NA	Bird
13930	Maria	AU	42.6583	148.089	Lathamus discolor	AVES	1	2	1	1	1	1	0	1	0	1	0	1	0	0	0	103.785	603	11.7368	27.809	786.292	Y	60.5	Bird
13930	Maria	AU	42.6583	148.089	Pardalotus quadragintus	AVES	1	2	1	1	1	1	0	1	0	1	0	1	0	0	0	103.785	603	11.7368	27.809	786.292	Y	10.7	Bird
13940	Interview	IN	12.8854	92.6966	Elephas maximus	MAMMALIA	1	NA	0	0	1	0	0	0	0	0	0	0	0	0	0	103.758	5	26.9101	7.29152	2900.58	N	4000000	TerrMamm
13940	Interview	IN	12.8854	92.6966	Rhinolophus cognatus	MAMMALIA	1	NA	0	0	1	0	0	0	0	0	0	0	0	0	0	103.758	5	26.9101	7.29152	2900.58	Y	5.2	Bat
14140	Adams	NZ	50.8796	166.07	Megadyptes antipodes	AVES	0	0	0	0	0	0	0	0	0	0	0	0	0	0	0	101.336	583	6.02895	19.9519	1567.9	N	5330	BirdNoFl
14140	Adams	NZ	50.8796	166.07	Mergus australis	AVES	0	0	0	0	0	0	0	0	0	0	0	0	0	0	1	101.336	583	6.02895	19.9519	1567.9	Y	1000	Bird
14170	Ascension	SH	7.94332	14.3609	Mundia elpenor	AVES	1	3	1	0	1	1	0	1	0	0	1	0	0	0	1	101.176	768	25.2956	12.1218	189.027	Y	38	Bird
14200	Salebabu	ID	3.92579	126.697	Eos histrio	AVES	1	5	1	1	1	1	0	1	0	0	0	0	0	0	0	100.804	258	26.4846	3.08019	3231.66	Y	167.5	Bird
14200	Salebabu	ID	3.92579	126.697	Ailurops melanotis	MAMMALIA	1	5	1	1	1	1	0	1	0	0	0	0	0	0	1	100.804	258	26.4846	3.08019	3231.66	N	10000	TerrMamm
14200	Salebabu	ID	3.92579	126.697	Melomys caurinus	MAMMALIA	1	5	1	1	1	1	0	1	0	0	0	0	0	0	0	100.804	258	26.4846	3.08019	3231.66	N	136	TerrMamm
14200	Salebabu	ID	3.92579	126.697	Melomys talaudium	MAMMALIA	1	5	1	1	1	1	0	1	0	0	0	0	0	0	0	100.804	258	26.4846	3.08019	3231.66	N	120	TerrMamm
14210	Santa Maria	PT	36.9725	25.1008	Nyctalus azoreum	MAMMALIA	1	4	0	0	1	1	0	1	0	0	1	1	1	0	0	100.658	575	17.457	28.1383	768.044	Y	15.5	Bat
14210	Santa Maria	PT	36.9725	25.1008	Pipistrellus maderensis	MAMMALIA	1	4	0	0	1	1	0	1	0	0	1	1	1	0	0	100.658	575	17.457	28.1383	768.044	Y	11.5	Bat
14220	Montserrat	MS	16.7495	62.1959	Leptodactylus fallax	AMPHIBIA	1	4	1	1	1	0	1	1	0	0	0	1	0	1	0	100.41	763	25.038	11.1232	1777.9	N	287.493	Amphibian
14220	Montserrat	MS	16.7495	62.1959	Icterus oberi	AVES	1	4	1	1	1	0	1	1	0	0	0	1	0	1	0	100.41	763	25.038	11.1232	1777.9	Y	35.25	Bird
14220	Montserrat	MS	16.7495	62.1959	Diploglossus montisserrati	REPTILIA	1	4	1	1	1	0	1	1	0	0	0	1	0	1	0	100.41	763	25.038	11.1232	1777.9	N	170.637	Reptile
14260	Waiheke	NZ	36.7959	175.094	Charadrius obscurus	AVES	1	4	1	1	1	1	1	1	0	0	1	1	1	0	0	99.5622	174	15.0208	31.501	1400.88	Y	148.5	Bird
14620	Nevis	KN	17.1492	62.5895	Alsophis rufiventris	REPTILIA	1	5	1	1	1	1	0	1	1	0	0	0	1	0	1	96.6433	660	25.8026	10.9843	1389.48	N	562.579	Reptile
14620	Nevis	KN	17.1492	62.5895	Iguana delicatissima	REPTILIA	1	5	1	1	1	1	0	1	1	0	0	0	1	0	1	96.6433	660	25.8026	10.9843	1389.48	N	3400	Reptile
14930	Cayo Fragoso	CU	22.7091	79.4654	Mesocapromys auritus	MAMMALIA	0	0	0	0	0	0	0	1	0	0	0	0	0	0	0	93.7716	5	25.3282	21.4289	1237.44	N	910	TerrMamm
14960	St Martin St Maarten	MF	18.0658	63.0826	Alsophis rijgersmaei	REPTILIA	1	5	1	1	1	1	0	1	1	0	0	1	1	0	1	93.628	323	26.8452	11.2791	1031.93	N	355.122	Reptile
14960	St Martin St Maarten	MF	18.0658	63.0826	Iguana delicatissima	REPTILIA	1	5	1	1	1	1	0	1	1	0	0	1	1	0	1	93.628	323	26.8452	11.2791	1031.93	N	3400	Reptile
14980	Southwest Island	AU	15.7213	136.669	Pseudantechinus mimulus	MAMMALIA	0	0	1	1	0	0	1	0	0	0	0	0	0	0	1	93.5153	73	27.226	31.8206	993.507	N	19.5	TerrMamm
15030	Centre	AU	15.7013	136.756	Pseudantechinus mimulus	MAMMALIA	0	0	1	0	0	0	0	0	0	0	0	0	0	0	1	93.1486	79	27.187	31.0583	1051.72	N	19.5	TerrMamm
15110	Oshima	JP	34.7387	139.4	Gorsachius goisagi	AVES	1	4	0	0	1	1	0	0	1	1	1	0	0	0	0	92.43	684	14.5873	64.8832	2520.05	Y	527	Bird
15240	Eua	TO	21.3679	174.94	Megapodius pritchardii	AVES	1	4	0	1	1	0	1	1	0	0	0	0	0	0	1	91.211	282	22.9376	17.3036	1555.5	Y	374.5	Bird
15240	Eua	TO	21.3679	174.94	Brachylophus fasciatus	REPTILIA	1	4	0	1	1	0	1	1	0	0	0	0	0	0	0	91.211	282	22.9376	17.3036	1555.5	N	162	Reptile
15260	Tahaa	PF	16.6321	151.493	Nesofregetta fuliginosa	AVES	1	4	0	0	0	0	0	1	0	0	0	0	0	0	1	90.9338	420	26.0215	8.45645	2041.21	Y	70	Bird
15460	Rota	MP	14.1538	145.21	Collocalia bartschi	AVES	1	4	1	1	1	1	1	1	0	1	0	0	0	0	1	88.7328	476	26.0616	5.04556	2247.96	Y	6.5	Bird
15460	Rota	MP	14.1538	145.21	Corvus kubaryi	AVES	1	4	1	1	1	1	1	1	0	1	0	0	0	0	0	88.7328	476	26.0616	5.04556	2247.96	Y	237.5	Bird
15460	Rota	MP	14.1538	145.21	Megapodius laperouse	AVES	1	4	1	1	1	1	1	1	0	1	0	0	0	0	1	88.7328	476	26.0616	5.04556	2247.96	Y	301	Bird
15460	Rota	MP	14.1538	145.21	Ptilinopus roseicapilla	AVES	1	4	1	1	1	1	1	1	0	1	0	0	0	0	0	88.7328	476	26.0616	5.04556	2247.96	Y	92	Bird
15460	Rota	MP	14.1538	145.21	Zosterops rotensis	AVES	1	4	1	1	1	1	1	1	0	1	0	0	0	0	0	88.7328	476	26.0616	5.04556	2247.96	Y	7.9	Bird
15460	Rota	MP	14.1538	145.21	Emballonura semicaudata	MAMMALIA	1	4	1	1	1	1	1	1	0	1	0	0	0	0	1	88.7328	476	26.0616	5.04556	2247.96	Y	6.75	Bat
15460	Rota	MP	14.1538	145.21	Pteropus mariannus	MAMMALIA	1	4	1	1	1	1	1	1	0	1	0	0	0	0	0	88.7328	476	26.0616	5.04556	2247.96	Y	450	Bat
15520	Inglis	AU	12.0259	136.257	Dasyurus hallucatus	MAMMALIA	1	2	0	0	1	0	0	0	0	0	0	0	0	0	0	88.0741	109	26.8086	16.081	1423.54	N	525	TerrMamm
15590	Fatu Hiva	PF	10.4883	138.65	Pomarea whitneyi	AVES	1	3	1	1	1	0	1	1	0	0	0	0	0	0	0	87.5833	910	24.675	8.0918	1522.51	Y	43.5	Bird
15590	Fatu Hiva	PF	10.4883	138.65	Ptilinopus mercierii	AVES	1	3	1	1	1	0	1	1	0	0	0	0	0	0	1	87.5833	910	24.675	8.0918	1522.51	Y	130	Bird
15590	Fatu Hiva	PF	10.4883	138.65	Vini ultramarina	AVES	1	3	1	1	1	0	1	1	0	0	0	0	0	0	1	87.5833	910	24.675	8.0918	1522.51	Y	35	Bird
15770	Romblon	PH	12.5537	122.284	Ixos siquijorensis	AVES	1	5	1	1	1	1	0	1	0	0	0	0	0	0	0	85.9155	393	26.8768	8.58808	2257.39	Y	37.5	Bird
15850	Ua Huka	PF	8.91212	139.55	Ducula galeata	AVES	1	3	1	1	1	0	1	1	0	0	0	0	0	0	0	85.2462	732	24.675	8.0918	1217.85	Y	600	Bird
15850	Ua Huka	PF	8.91212	139.55	Prosobonia cancellata	AVES	1	3	1	1	1	0	1	1	0	0	0	0	0	0	1	85.2462	732	24.675	8.0918	1217.85	Y	38	Bird
15850	Ua Huka	PF	8.91212	139.55	Vini ultramarina	AVES	1	3	1	1	1	0	1	1	0	0	0	0	0	0	0	85.2462	732	24.675	8.0918	1217.85	Y	35	Bird
15970	Kakeromajima	JP	28.132	129.265	Babina subaspera	AMPHIBIA	1	4	0	1	0	0	0	0	0	0	0	0	1	0	0	84.1812	248	21.25	48.3207	2710.01	N	196.298	Amphibian
15970	Kakeromajima	JP	28.132	129.265	Cynops ensicauda	AMPHIBIA	1	4	0	1	0	0	0	0	0	0	0	0	1	0	0	84.1812	248	21.25	48.3207	2710.01	N	4.84748	Amphibian
15970	Kakeromajima	JP	28.132	129.265	Crocidura orii	MAMMALIA	1	4	0	1	0	0	0	0	0	0	0	0	1	0	0	84.1812	248	21.25	48.3207	2710.01	N	14.4	TerrMamm
16000	Formentera	ES	38.7075	1.43328	Puffinus mauretanicus	AVES	1	4	0	1	1	1	0	1	0	0	1	0	0	0	0	84.0409	184	17.2842	50.616	470.858	Y	497	Bird
16270	Barora Fa	SB	7.50876	158.325	Pteralopex flanneryi	MAMMALIA	1	2	1	1	0	1	1	1	0	0	0	0	0	0	0	81.9103	212	26.7801	3.60081	3238.02	Y	790	Bat
16440	Siphnos	GR	36.9721	24.7012	Macrovipera schweizeri	REPTILIA	1	4	1	1	1	1	0	1	0	0	1	0	0	0	0	80.7574	571	17.3828	51.4089	425.151	N	106.374	Reptile
16510	Hong Kong	CN	22.245	114.189	Amolops hongkongensis	AMPHIBIA	1	5	1	1	1	1	1	1	1	1	0	0	0	0	0	80.5166	415	22.0476	47.5906	2184.12	N	6.12903	Amphibian
16510	Hong Kong	CN	22.245	114.189	Xenophrys brachykolos	AMPHIBIA	1	5	1	1	1	1	1	1	1	1	0	0	0	0	0	80.5166	415	22.0476	47.5906	2184.12	N	6.41606	Amphibian
16510	Hong Kong	CN	22.245	114.189	Manis pentadactyla	MAMMALIA	1	5	1	1	1	1	1	1	1	1	0	0	0	0	0	80.5166	415	22.0476	47.5906	2184.12	N	6000	TerrMamm
16510	Hong Kong	CN	22.245	114.189	Cuora trifasciata	REPTILIA	1	5	1	1	1	1	1	1	1	1	0	0	0	0	0	80.5166	415	22.0476	47.5906	2184.12	N	1232.64	Reptile
16510	Hong Kong	CN	22.245	114.189	Mauremys mutica	REPTILIA	1	5	1	1	1	1	1	1	1	1	0	0	0	0	0	80.5166	415	22.0476	47.5906	2184.12	N	1151.48	Reptile
16740	Secretary	NZ	45.2275	166.94	Callaeas cinereus	AVES	0	0	0	0	1	0	0	0	0	0	0	0	1	0	0	78.3993	921	7.95085	33.6811	2784.27	Y	225.5	Bird
16740	Secretary	NZ	45.2275	166.94	Turnagra capensis	AVES	0	0	0	0	1	0	0	0	0	0	0	0	1	0	1	78.3993	921	7.95085	33.6811	2784.27	Y	NA	Bird
16890	Saisi	PH	5.5408	120.86	Brachymeles vermis	REPTILIA	1	NA	1	1	1	1	0	1	0	0	0	0	0	0	0	77.2918	375	26.3762	3.12237	1594.69	N	24.9505	Reptile
16890	Saisi	PH	5.5408	120.86	Sphenomorphus biparietalis	REPTILIA	1	NA	1	1	1	1	0	1	0	0	0	0	0	0	0	77.2918	375	26.3762	3.12237	1594.69	N	1.16945	Reptile
16970	St Thomas	VI	18.3428	64.9367	Eleutherodactylus lentus	AMPHIBIA	1	5	1	1	1	1	1	1	0	0	0	0	1	0	0	76.5303	377	25.8875	11.6564	1127.94	N	4.53576	Amphibian
16970	St Thomas	VI	18.3428	64.9367	Isolobodon portoricensis	MAMMALIA	1	5	1	1	1	1	1	1	0	0	0	0	1	0	1	76.5303	377	25.8875	11.6564	1127.94	N	2000	TerrMamm
16970	St Thomas	VI	18.3428	64.9367	Nesophontes edithae	MAMMALIA	1	5	1	1	1	1	1	1	0	0	0	0	1	0	1	76.5303	377	25.8875	11.6564	1127.94	N	NA	TerrMamm
16970	St Thomas	VI	18.3428	64.9367	Epicrates monensis ssp. granti	REPTILIA	1	5	1	1	1	1	1	1	0	0	0	0	1	0	0	76.5303	377	25.8875	11.6564	1127.94	N	785.846	Reptile
17060	Anguilla	AI	18.2249	63.0713	Alsophis rijgersmaei	REPTILIA	1	5	1	1	1	1	0	1	1	0	0	0	0	0	0	75.7964	64	26.9677	11.2738	980.231	N	355.122	Reptile
17060	Anguilla	AI	18.2249	63.0713	Iguana delicatissima	REPTILIA	1	5	1	1	1	1	0	1	1	0	0	0	0	0	0	75.7964	64	26.9677	11.2738	980.231	N	3400	Reptile
17150	Tahuata	PF	9.95789	139.086	Ducula galeata	AVES	1	3	1	1	1	0	1	1	0	0	0	0	0	0	1	75.1304	727	24.675	8.0918	1451.12	Y	600	Bird
17150	Tahuata	PF	9.95789	139.086	Nesofregetta fuliginosa	AVES	1	3	1	1	1	0	1	1	0	0	0	0	0	0	1	75.1304	727	24.675	8.0918	1451.12	Y	70	Bird
17150	Tahuata	PF	9.95789	139.086	Pomarea mendozae	AVES	1	3	1	1	1	0	1	1	0	0	0	0	0	0	1	75.1304	727	24.675	8.0918	1451.12	Y	29.6	Bird
17150	Tahuata	PF	9.95789	139.086	Todiramphus godeffroyi	AVES	1	3	1	1	1	0	1	1	0	0	0	0	0	0	0	75.1304	727	24.675	8.0918	1451.12	Y	44.5	Bird
17150	Tahuata	PF	9.95789	139.086	Vini ultramarina	AVES	1	3	1	1	1	0	1	1	0	0	0	0	0	0	1	75.1304	727	24.675	8.0918	1451.12	Y	35	Bird
17430	Maria Magdalena	MX	21.4562	106.428	Myotis findleyi	MAMMALIA	0	0	0	1	1	0	1	1	0	0	0	0	0	0	0	72.2421	463	23.7477	27.7198	737.602	Y	23.65	Bat
17430	Maria Magdalena	MX	21.4562	106.428	Peromyscus madrensis	MAMMALIA	0	0	0	1	1	0	1	1	0	0	0	0	0	0	1	72.2421	463	23.7477	27.7198	737.602	N	28.12	TerrMamm
17430	Maria Magdalena	MX	21.4562	106.428	Sylvilagus graysoni	MAMMALIA	0	0	0	1	1	0	1	1	0	0	0	0	0	0	0	72.2421	463	23.7477	27.7198	737.602	N	1470	TerrMamm
17600	Rarotonga	CK	21.2317	159.78	Pomarea dimidiata	AVES	1	5	1	1	0	1	1	1	0	0	0	0	0	0	0	71.0564	402	23.5549	15.1107	2384.79	Y	23	Bird
18210	Gough	SH	40.3234	9.9421	Diomedea dabbenena	AVES	1	1	0	0	0	1	0	0	0	0	0	0	0	0	0	66.8554	807	9.93371	20.4176	3222.56	Y	8475	Bird
18210	Gough	SH	40.3234	9.9421	Eudyptes moseleyi	AVES	1	1	0	0	0	1	0	0	0	0	0	0	0	0	0	66.8554	807	9.93371	20.4176	3222.56	N	2330	BirdNoFl
18210	Gough	SH	40.3234	9.9421	Phoebetria fusca	AVES	1	1	0	0	0	1	0	0	0	0	0	0	0	0	0	66.8554	807	9.93371	20.4176	3222.56	Y	2750	Bird
18210	Gough	SH	40.3234	9.9421	Pterodroma incerta	AVES	1	1	0	0	0	1	0	0	0	0	0	0	0	0	0	66.8554	807	9.93371	20.4176	3222.56	Y	520	Bird
18210	Gough	SH	40.3234	9.9421	Rowettia goughensis	AVES	1	1	0	0	0	1	0	0	0	0	0	0	0	0	0	66.8554	807	9.93371	20.4176	3222.56	Y	43.15	Bird
18210	Gough	SH	40.3234	9.9421	Thalassarche chlororhynchos	AVES	1	1	0	0	0	1	0	0	0	0	0	0	0	0	0	66.8554	807	9.93371	20.4176	3222.56	Y	2295	Bird
18250	Dalupiri	PH	19.0929	121.224	Crocodylus mindorensis	REPTILIA	1	3	1	1	1	1	0	1	0	1	0	0	0	0	0	66.3594	263	25.8773	17.506	2821.05	N	30000	Reptile
18250	Dalupiri	PH	19.0929	121.224	Lycodon chrysoprateros	REPTILIA	1	3	1	1	1	1	0	1	0	1	0	0	0	0	0	66.3594	263	25.8773	17.506	2821.05	N	104.961	Reptile
18330	Pitt	NZ	44.29	176.217	Anthornis melanocephala	AVES	1	2	0	1	1	1	1	1	0	0	0	1	0	0	1	66.0043	176	11.1951	24.4104	917.709	Y	NA	Bird
18330	Pitt	NZ	44.29	176.217	Bowdleria rufescens	AVES	1	2	0	1	1	1	1	1	0	0	0	1	0	0	1	66.0043	176	11.1951	24.4104	917.709	Y	35	Bird
18330	Pitt	NZ	44.29	176.217	Cabalus modestus	AVES	1	2	0	1	1	1	1	1	0	0	0	1	0	0	1	66.0043	176	11.1951	24.4104	917.709	Y	NA	Bird
18330	Pitt	NZ	44.29	176.217	Diaphorapteryx hawkinsi	AVES	1	2	0	1	1	1	1	1	0	0	0	1	0	0	1	66.0043	176	11.1951	24.4104	917.709	N	NA	BirdNoFl
18330	Pitt	NZ	44.29	176.217	Gallirallus dieffenbachii	AVES	1	2	0	1	1	1	1	1	0	0	0	1	0	0	1	66.0043	176	11.1951	24.4104	917.709	Y	150	Bird
18330	Pitt	NZ	44.29	176.217	Haematopus chathamensis	AVES	1	2	0	1	1	1	1	1	0	0	0	1	0	0	0	66.0043	176	11.1951	24.4104	917.709	Y	600.5	Bird
18330	Pitt	NZ	44.29	176.217	Petroica traversi	AVES	1	2	0	1	1	1	1	1	0	0	0	1	0	0	1	66.0043	176	11.1951	24.4104	917.709	Y	22.75	Bird
18330	Pitt	NZ	44.29	176.217	Phalacrocorax featherstoni	AVES	1	2	0	1	1	1	1	1	0	0	0	1	0	0	0	66.0043	176	11.1951	24.4104	917.709	Y	985	Bird
18330	Pitt	NZ	44.29	176.217	Pterodroma axillaris	AVES	1	2	0	1	1	1	1	1	0	0	0	1	0	0	0	66.0043	176	11.1951	24.4104	917.709	Y	165	Bird
18330	Pitt	NZ	44.29	176.217	Thinornis novaeseelandiae	AVES	1	2	0	1	1	1	1	1	0	0	0	1	0	0	1	66.0043	176	11.1951	24.4104	917.709	Y	60.5	Bird
18460	Brava	CV	14.8496	24.7196	Acrocephalus brevipennis	AVES	1	4	0	0	0	1	0	1	1	0	0	0	0	0	1	65.0173	848	20.8737	15.0447	269.404	Y	16	Bird
18590	Espanola Hood	EC	1.37338	89.6821	Phoebastria irrorata	AVES	0	0	0	0	1	0	0	0	0	0	0	0	0	0	0	64.1208	172	22.8438	18.2756	546.672	Y	3545	Bird
18590	Espanola Hood	EC	1.37338	89.6821	Chelonoidis nigra ssp. hoodensis	REPTILIA	0	0	0	0	1	0	0	0	0	0	0	0	0	0	0	64.1208	172	22.8438	18.2756	546.672	N	152778	Reptile
18770	Graciosa	PT	39.0529	28.0129	Nyctalus azoreum	MAMMALIA	1	4	0	0	0	1	0	1	0	0	1	0	0	0	0	63.3331	371	16.742	29.0287	1100.39	Y	15.5	Bat
18770	Graciosa	PT	39.0529	28.0129	Pipistrellus maderensis	MAMMALIA	1	4	0	0	0	1	0	1	0	0	1	0	0	0	0	63.3331	371	16.742	29.0287	1100.39	Y	11.5	Bat
18870	Amsterdam	TF	37.8554	77.5516	Anas marecula	AVES	1	2	0	1	1	1	1	1	0	0	0	0	0	0	1	62.5906	822	12.218	21.5354	1172.67	Y	700	Bird
18870	Amsterdam	TF	37.8554	77.5516	Diomedea amsterdamensis	AVES	1	2	0	1	1	1	1	1	0	0	0	0	0	0	0	62.5906	822	12.218	21.5354	1172.67	Y	6400	Bird
18870	Amsterdam	TF	37.8554	77.5516	Eudyptes moseleyi	AVES	1	2	0	1	1	1	1	1	0	0	0	0	0	0	0	62.5906	822	12.218	21.5354	1172.67	N	2330	BirdNoFl
18870	Amsterdam	TF	37.8554	77.5516	Phoebetria fusca	AVES	1	2	0	1	1	1	1	1	0	0	0	0	0	0	0	62.5906	822	12.218	21.5354	1172.67	Y	2750	Bird
18870	Amsterdam	TF	37.8554	77.5516	Thalassarche carteri	AVES	1	2	0	1	1	1	1	1	0	0	0	0	0	0	0	62.5906	822	12.218	21.5354	1172.67	Y	2550	Bird
18930	Matakana	NZ	37.56	176.071	Charadrius obscurus	AVES	1	3	1	1	1	1	1	1	0	0	1	1	1	0	0	62.2758	58	14.4543	33.2878	1609.58	Y	148.5	Bird
19120	San Nicolas	US	33.2503	119.505	Urocyon littoralis	MAMMALIA	1	3	1	1	1	0	0	0	0	0	0	0	0	0	0	61.4765	275	14.9926	20.3958	225.728	N	1500	TerrMamm
19170	Little Abaco	BS	26.8917	77.683	Icterus northropi	AVES	1	3	0	1	0	0	1	1	0	0	0	0	0	0	1	61.4077	10	24.1868	30.6776	1452.34	Y	41	Bird
19250	Tortola	VG	18.4228	64.6346	Eleutherodactylus schwartzi	AMPHIBIA	1	5	1	0	1	0	0	1	0	0	0	0	1	0	0	61.0115	405	25.6851	11.6412	1181.09	N	1.98898	Amphibian
19250	Tortola	VG	18.4228	64.6346	Anolis roosevelti	REPTILIA	1	5	1	0	1	0	0	1	0	0	0	0	1	0	1	61.0115	405	25.6851	11.6412	1181.09	N	106.207	Reptile
19250	Tortola	VG	18.4228	64.6346	Epicrates monensis ssp. granti	REPTILIA	1	5	1	0	1	0	0	1	0	0	0	0	1	0	0	61.0115	405	25.6851	11.6412	1181.09	N	785.846	Reptile
19390	Kumejima	JP	26.3425	126.764	Cuora flavomarginata	REPTILIA	1	4	0	1	0	0	0	0	0	0	0	0	0	0	0	60.1924	242	22.1914	44.6091	2304.59	N	1151.48	Reptile
19390	Kumejima	JP	26.3425	126.764	Geoemyda japonica	REPTILIA	1	4	0	1	0	0	0	0	0	0	0	0	0	0	0	60.1924	242	22.1914	44.6091	2304.59	N	710.967	Reptile
19390	Kumejima	JP	26.3425	126.764	Goniurosaurus kuroiwae	REPTILIA	1	4	0	1	0	0	0	0	0	0	0	0	0	0	0	60.1924	242	22.1914	44.6091	2304.59	N	27.9093	Reptile
19390	Kumejima	JP	26.3425	126.764	Mauremys mutica	REPTILIA	1	4	0	1	0	0	0	0	0	0	0	0	0	0	0	60.1924	242	22.1914	44.6091	2304.59	N	1151.48	Reptile
19390	Kumejima	JP	26.3425	126.764	Opisthotropis kikuzatoi	REPTILIA	1	4	0	1	0	0	0	0	0	0	0	0	0	0	0	60.1924	242	22.1914	44.6091	2304.59	N	219.413	Reptile
19620	North	AU	15.5771	136.867	Pseudantechinus mimulus	MAMMALIA	0	0	0	0	1	0	0	0	0	0	0	0	0	0	0	58.5294	61	27.1625	30.3921	1082.2	N	19.5	TerrMamm
19700	Mona	PR	18.0875	67.8963	Agelaius xanthomus	AVES	0	0	1	1	1	1	1	1	0	0	0	0	0	0	0	58.0983	85	25.5403	11.6179	1008.03	Y	38.4	Bird
19700	Mona	PR	18.0875	67.8963	Isolobodon portoricensis	MAMMALIA	0	0	1	1	1	1	1	1	0	0	0	0	0	0	1	58.0983	85	25.5403	11.6179	1008.03	N	2000	TerrMamm
19700	Mona	PR	18.0875	67.8963	Cyclura stejnegeri	REPTILIA	0	0	1	1	1	1	1	1	0	0	0	0	0	0	0	58.0983	85	25.5403	11.6179	1008.03	N	4046.07	Reptile
19700	Mona	PR	18.0875	67.8963	Epicrates monensis ssp. monensis	REPTILIA	0	0	1	1	1	1	1	1	0	0	0	0	0	0	0	58.0983	85	25.5403	11.6179	1008.03	N	785.846	Reptile
19700	Mona	PR	18.0875	67.8963	Typhlops monensis	REPTILIA	0	0	1	1	1	1	1	1	0	0	0	0	0	0	0	58.0983	85	25.5403	11.6179	1008.03	N	3.29836	Reptile
19820	Miyakejima	JP	34.087	139.519	Gorsachius goisagi	AVES	1	4	0	1	0	0	0	1	0	0	0	0	1	0	1	57.1713	727	15.9444	59.6826	2573.4	Y	527	Bird
19920	Pagan	MP	18.1154	145.764	Acrocephalus luscinius	AVES	0	0	0	1	1	0	1	1	0	0	0	0	0	0	1	56.7004	510	25.8727	12.2344	1734.11	Y	36.5	Bird
19920	Pagan	MP	18.1154	145.764	Megapodius laperouse	AVES	0	0	0	1	1	0	1	1	0	0	0	0	0	0	0	56.7004	510	25.8727	12.2344	1734.11	Y	301	Bird
19920	Pagan	MP	18.1154	145.764	Pteropus mariannus	MAMMALIA	0	0	0	1	1	0	1	1	0	0	0	0	0	0	0	56.7004	510	25.8727	12.2344	1734.11	Y	450	Bat
19970	Lakeba	FJ	18.2209	178.786	Emballonura semicaudata	MAMMALIA	1	4	0	1	0	0	0	1	0	0	0	0	0	0	0	56.6413	187	24.9074	12.3993	1934.54	Y	6.75	Bat
20090	Great Bermuda	BM	32.3007	64.7817	Eumeces longirostris	REPTILIA	1	5	0	1	0	1	1	1	0	0	0	0	1	0	0	55.9718	44	21.5051	36.2122	1472.24	N	15.4009	Reptile
20170	Niau	PF	16.1509	146.353	Prosobonia cancellata	AVES	1	3	1	1	0	0	0	1	0	0	0	0	0	0	1	87.38	14	24.675	8.0918	1601.73	Y	38	Bird
20170	Niau	PF	16.1509	146.353	Todiramphus gambieri	AVES	1	3	1	1	0	0	0	1	0	0	0	0	0	0	0	87.38	14	24.675	8.0918	1601.73	Y	44.5	Bird
20180	St John	VI	18.3358	64.7292	Eleutherodactylus lentus	AMPHIBIA	1	4	1	1	1	1	1	1	0	0	0	0	1	0	0	55.7899	332	25.7911	11.5652	1200.54	N	4.53576	Amphibian
20180	St John	VI	18.3358	64.7292	Eleutherodactylus schwartzi	AMPHIBIA	1	4	1	1	1	1	1	1	0	0	0	0	1	0	1	55.7899	332	25.7911	11.5652	1200.54	N	1.98898	Amphibian
20180	St John	VI	18.3358	64.7292	Peltophryne lemur	AMPHIBIA	1	4	1	1	1	1	1	1	0	0	0	0	1	0	1	55.7899	332	25.7911	11.5652	1200.54	N	110.532	Amphibian
20180	St John	VI	18.3358	64.7292	Nesophontes edithae	MAMMALIA	1	4	1	1	1	1	1	1	0	0	0	0	1	0	1	55.7899	332	25.7911	11.5652	1200.54	N	NA	TerrMamm
20180	St John	VI	18.3358	64.7292	Anolis roosevelti	REPTILIA	1	4	1	1	1	1	1	1	0	0	0	0	1	0	1	55.7899	332	25.7911	11.5652	1200.54	N	106.207	Reptile
20350	Vanua Balavu	FJ	17.2375	178.953	Emballonura semicaudata	MAMMALIA	1	3	0	0	0	0	0	1	0	0	0	0	0	0	0	54.7472	189	25.3071	10.8782	2247.71	Y	6.75	Bat
20700	Niuafou	TO	15.5979	175.637	Megapodius pritchardii	AVES	1	3	1	1	0	0	1	1	0	0	0	0	0	0	0	52.673	131	26.1066	7.13	2444.69	Y	374.5	Bird
20740	Mocha	CL	38.3634	73.9146	Eupsophus insularis	AMPHIBIA	1	3	1	1	0	1	0	1	0	0	0	0	0	0	0	52.3015	347	11.9758	21.7918	1232.35	N	5.05805	Amphibian
20740	Mocha	CL	38.3634	73.9146	Octodon pacificus	MAMMALIA	1	3	1	1	0	1	0	1	0	0	0	0	0	0	0	52.3015	347	11.9758	21.7918	1232.35	N	300	TerrMamm
20790	Robinson Crusoe	CL	33.6375	78.8559	Sephanoides fernandensis	AVES	1	3	1	1	1	1	0	1	0	0	1	1	0	0	0	52.0726	559	14.4116	24.3251	997.442	Y	8.95	Bird
20910	Mangaia	CK	21.9105	157.923	Nesofregetta fuliginosa	AVES	1	3	1	1	0	0	1	1	0	0	0	0	0	0	1	51.6941	140	23.6119	15.6693	2011.57	Y	70	Bird
21210	Alejandro Selkirk	CL	33.7638	80.7922	Aphrastura masafuerae	AVES	1	2	0	1	1	1	0	1	0	0	0	0	0	0	0	55.1	842	13.3304	22.6752	1044.26	Y	11.15	Bird
21210	Alejandro Selkirk	CL	33.7638	80.7922	Sephanoides fernandensis	AVES	1	2	0	1	1	1	0	1	0	0	0	0	0	0	1	55.1	842	13.3304	22.6752	1044.26	Y	8.95	Bird
21420	Nancowry	IN	7.97663	93.5571	Fejervarya nicobariensis	AMPHIBIA	1	4	1	1	1	0	0	1	0	0	0	0	0	0	0	50.06	109	27.1556	4.79244	2408.24	N	NA	Amphibian
21430	Huahine	PF	16.7296	151.01	Acrocephalus caffer	AVES	1	4	0	0	0	0	1	1	0	0	0	0	0	0	1	102	427	25.8652	8.59239	1980.52	Y	36.5	Bird
21430	Huahine	PF	16.7296	151.01	Gallicolumba erythroptera	AVES	1	4	0	0	0	0	1	1	0	0	0	0	0	0	1	102	427	25.8652	8.59239	1980.52	Y	113.5	Bird
21780	Utila	HN	16.1062	86.9403	Ctenosaura bakeri	REPTILIA	1	4	1	1	1	0	0	1	0	0	0	0	0	0	0	48.7361	30	26.1971	13.6309	2606.68	N	399.4	Reptile
22110	Agrihan Agrigan	MP	18.7687	145.667	Megapodius laperouse	AVES	1	1	1	1	1	0	1	1	0	0	0	0	0	0	1	47.1368	774	23.9973	13.0584	1806.57	Y	301	Bird
22110	Agrihan Agrigan	MP	18.7687	145.667	Pteropus mariannus	MAMMALIA	1	1	1	1	1	0	1	1	0	0	0	0	0	0	0	47.1368	774	23.9973	13.0584	1806.57	Y	450	Bat
22160	Tau	AS	14.2471	169.497	Emoia lawesi	REPTILIA	1	3	1	1	0	0	1	1	0	0	0	0	0	0	0	47.0038	891	24.9727	5.32545	5356.56	N	18.1	Reptile
22180	Prince Edward	ZA	46.6392	37.9329	Phoebetria fusca	AVES	0	0	0	1	0	0	0	0	0	0	0	0	0	0	0	46.9568	567	5.07162	14.7992	2420.77	Y	2750	Bird
22180	Prince Edward	ZA	46.6392	37.9329	Thalassarche carteri	AVES	0	0	0	1	0	0	0	0	0	0	0	0	0	0	0	46.9568	567	5.07162	14.7992	2420.77	Y	2550	Bird
22220	Rotuma	FJ	12.5033	177.075	Emballonura semicaudata	MAMMALIA	1	4	1	0	1	0	1	1	0	0	0	0	0	0	0	46.7284	177	26.9	4.18238	3462.4	Y	6.75	Bat
22590	Sanga Sanga	PH	5.08122	119.781	Phapitreron cinereiceps	AVES	1	4	1	1	1	1	0	1	0	0	0	0	0	0	1	45.2567	70	26.8082	3.55612	1874.9	Y	145	Bird
22590	Sanga Sanga	PH	5.08122	119.781	Sphenomorphus biparietalis	REPTILIA	1	4	1	1	1	1	0	1	0	0	0	0	0	0	0	45.2567	70	26.8082	3.55612	1874.9	N	1.16945	Reptile
22870	Cayman Brac	KY	19.72	79.8088	Cyclura nubila ssp. caymanensis	REPTILIA	1	4	1	1	1	1	0	1	0	0	0	0	0	0	0	44.2753	48	26.1354	14.2773	1220.94	N	4100	Reptile
22880	San Esteban	MX	28.7004	112.58	Peromyscus stephani	MAMMALIA	1	2	0	0	0	0	0	1	0	0	0	0	0	0	0	44.265	354	22.1074	50.5987	121.167	N	28.12	TerrMamm
23070	Beata	DO	17.5775	71.5133	Eleutherodactylus alcoae	AMPHIBIA	0	0	1	1	1	0	1	1	0	0	0	0	0	0	0	43.8828	78	26.296	11.4024	820.98	N	7.8444	Amphibian
23150	Bernier	AU	24.87	113.133	Lagostrophus fasciatus	MAMMALIA	0	0	0	0	1	0	0	0	0	0	0	0	0	0	0	43.5877	45	21.6419	38.6471	245.581	N	2150	TerrMamm
23150	Bernier	AU	24.87	113.133	Perameles bougainville	MAMMALIA	0	0	0	0	1	0	0	0	0	0	0	0	0	0	0	43.5877	45	21.6419	38.6471	245.581	N	229	TerrMamm
23310	Eiao	PF	8.00542	140.703	Pomarea fluxa	AVES	0	0	0	0	1	0	1	1	0	0	0	0	0	0	1	43.1313	485	24.675	8.0918	1217.37	Y	NA	Bird
23460	San Miguel	US	34.0453	120.373	Urocyon littoralis	MAMMALIA	0	0	0	0	1	0	0	1	0	0	0	0	0	0	0	42.6814	197	14.1704	17.9276	393.093	N	1500	TerrMamm
23810	Keppel	FK	51.323	59.9717	Thalassarche melanophrys	AVES	0	0	0	0	0	0	0	1	0	0	0	0	0	0	0	41.6013	261	6.03056	27.2808	506.097	Y	3564	Bird
23830	Naked	US	60.6575	147.403	Brachyramphus marmoratus	AVES	0	0	1	0	0	0	0	0	0	0	0	0	0	0	0	41.5446	357	2.84157	65.4619	1270.1	Y	278.5	Bird
23850	Colonsay	GB	56.0808	6.20757	Pinguinus impennis	AVES	1	3	0	1	1	1	0	1	0	0	1	0	0	0	1	41.5378	110	8.73662	37.1082	1546.69	Y	2000	Bird
23910	Anegada	VG	18.7199	64.3446	Cyclura pinguis	REPTILIA	1	3	1	1	1	1	1	1	0	0	0	0	0	0	0	41.3846	8	26.5089	11.6991	1038.29	N	5725	Reptile
23940	Pandanan	PH	8.29994	117.212	Cacatua haematuropygia	AVES	1	3	1	1	1	1	0	1	0	0	0	0	0	0	0	41.2869	37	26.8977	5.83907	1785.4	Y	279	Bird
24210	Irabujima	JP	24.8295	125.181	Takydromus toyamai	REPTILIA	1	NA	0	0	0	0	0	0	0	0	0	0	1	0	0	40.7157	70	23.4586	39.0728	2133.1	N	4.86104	Reptile
24420	Praslin	SC	4.32378	55.735	Copsychus sechellarum	AVES	1	4	1	1	0	1	0	1	0	0	0	0	0	0	1	40.0486	284	25.9075	6.01625	2174.28	Y	71	Bird
24420	Praslin	SC	4.32378	55.735	Terpsiphone corvina	AVES	1	4	1	1	0	1	0	1	0	0	0	0	0	0	1	40.0486	284	25.9075	6.01625	2174.28	Y	18	Bird
24420	Praslin	SC	4.32378	55.735	Coleura seychellensis	MAMMALIA	1	4	1	1	0	1	0	1	0	0	0	0	0	0	1	40.0486	284	25.9075	6.01625	2174.28	Y	10.65	Bat
24420	Praslin	SC	4.32378	55.735	Calumma tigris	REPTILIA	1	4	1	1	0	1	0	1	0	0	0	0	0	0	0	40.0486	284	25.9075	6.01625	2174.28	N	120.127	Reptile
24420	Praslin	SC	4.32378	55.735	Janetaescincus veseyfitzgeraldi	REPTILIA	1	4	1	1	0	1	0	1	0	0	0	0	0	0	0	40.0486	284	25.9075	6.01625	2174.28	N	50.9708	Reptile
24420	Praslin	SC	4.32378	55.735	Lamprophis geometricus	REPTILIA	1	4	1	1	0	1	0	1	0	0	0	0	0	0	0	40.0486	284	25.9075	6.01625	2174.28	N	252.009	Reptile
24420	Praslin	SC	4.32378	55.735	Lycognathophis seychellensis	REPTILIA	1	4	1	1	0	1	0	1	0	0	0	0	0	0	0	40.0486	284	25.9075	6.01625	2174.28	N	665.573	Reptile
24420	Praslin	SC	4.32378	55.735	Pelusios castanoides ssp. intergularis	REPTILIA	1	4	1	1	0	1	0	1	0	0	0	0	0	0	0	40.0486	284	25.9075	6.01625	2174.28	N	1795.2	Reptile
24420	Praslin	SC	4.32378	55.735	Pelusios subniger ssp. parietalis	REPTILIA	1	4	1	1	0	1	0	1	0	0	0	0	0	0	0	40.0486	284	25.9075	6.01625	2174.28	N	1232.64	Reptile
24550	Norfolk	NF	29.0347	167.941	Aplonis fusca	AVES	1	4	0	1	1	1	1	1	0	0	1	0	0	0	1	39.5782	319	19.3	23.19	1231	Y	60	Bird
24550	Norfolk	NF	29.0347	167.941	Cyanoramphus cookii	AVES	1	4	0	1	1	1	1	1	0	0	1	0	0	0	0	39.5782	319	19.3	23.19	1231	Y	148	Bird
24550	Norfolk	NF	29.0347	167.941	Gallicolumba norfolciensis	AVES	1	4	0	1	1	1	1	1	0	0	1	0	0	0	1	39.5782	319	19.3	23.19	1231	Y	130	Bird
24550	Norfolk	NF	29.0347	167.941	Nestor productus	AVES	1	4	0	1	1	1	1	1	0	0	1	0	0	0	1	39.5782	319	19.3	23.19	1231	Y	NA	Bird
24550	Norfolk	NF	29.0347	167.941	Zosterops albogularis	AVES	1	4	0	1	1	1	1	1	0	0	1	0	0	0	1	39.5782	319	19.3	23.19	1231	Y	17	Bird
24550	Norfolk	NF	29.0347	167.941	Zosterops tenuirostris	AVES	1	4	0	1	1	1	1	1	0	0	1	0	0	0	0	39.5782	319	19.3	23.19	1231	Y	17	Bird
24670	Saint Peter	AU	32.2775	133.606	Bettongia penicillata	MAMMALIA	0	0	0	0	0	1	0	0	0	0	0	0	0	0	0	39.3177	34	17.0234	36.2447	324.894	N	1350	TerrMamm
24720	Kimolos	GR	36.8083	24.5625	Macrovipera schweizeri	REPTILIA	1	3	1	1	1	1	0	1	0	0	1	0	1	0	0	39.1763	264	17.9787	51.4651	408	N	106.374	Reptile
25200	Beqa	FJ	18.3908	178.137	Platymantis vitianus	AMPHIBIA	1	4	0	0	0	0	0	1	0	0	0	0	1	0	1	38.2051	336	24.16	14.0547	2734.57	N	66.9462	Amphibian
25430	Henderson	PN	24.3613	128.318	Nesofregetta fuliginosa	AVES	0	0	0	0	0	0	0	1	0	1	0	0	0	0	1	37.7551	36	23.1708	19.8225	1438	Y	70	Bird
25430	Henderson	PN	24.3613	128.318	Pterodroma atrata	AVES	0	0	0	0	0	0	0	1	0	1	0	0	0	0	0	37.7551	36	23.1708	19.8225	1438	Y	373.5	Bird
25570	San Lorenzo	MX	28.6341	112.833	Peromyscus interparietalis	MAMMALIA	0	0	0	0	0	0	0	0	0	0	0	0	0	0	0	37.3885	419	21.6313	48.9172	119.219	N	28	TerrMamm
26600	Cicia	FJ	17.7408	179.33	Emballonura semicaudata	MAMMALIA	1	3	0	1	0	0	0	0	0	0	0	0	0	0	0	35.2881	123	25.0308	11.8538	2116.72	Y	6.75	Bat
26660	Malden	KI	4.02167	154.935	Pterodroma alba	AVES	0	0	0	1	1	1	1	0	0	0	0	0	0	0	1	35.1436	8	29.1	2.13333	1291.48	Y	259	Bird
26800	Ghizo	SB	8.07668	156.819	Zosterops luteirostris	AVES	1	4	1	1	0	1	1	1	0	0	0	0	0	0	0	34.9182	134	26.7805	4.03463	3695.37	Y	15.4	Bird
27070	Little Cayman	KY	19.6854	80.0367	Cyclura nubila ssp. caymanensis	REPTILIA	1	3	1	1	1	1	0	1	0	0	0	0	0	0	0	34.2998	11	26.3	14.3721	1239.61	N	4100	Reptile
27610	Anatahan	MP	16.3625	145.667	Pteropus mariannus	MAMMALIA	0	0	0	1	1	0	1	1	0	0	0	0	0	0	0	33.1319	584	25.164	8.13	1975.72	Y	450	Bat
27710	Little Barrier	NZ	36.2017	175.077	Anas chlorotis	AVES	0	0	0	1	0	0	0	1	0	0	0	0	0	0	0	32.9693	584	14.2395	31.6426	1862.4	Y	582	Bird
27710	Little Barrier	NZ	36.2017	175.077	Apteryx mantelli	AVES	0	0	0	1	0	0	0	1	0	0	0	0	0	0	0	32.9693	584	14.2395	31.6426	1862.4	N	2785	BirdNoFl
27710	Little Barrier	NZ	36.2017	175.077	Callaeas cinereus	AVES	0	0	0	1	0	0	0	1	0	0	0	0	0	0	0	32.9693	584	14.2395	31.6426	1862.4	Y	225.5	Bird
27710	Little Barrier	NZ	36.2017	175.077	Nestor meridionalis	AVES	0	0	0	1	0	0	0	1	0	0	0	0	0	0	0	32.9693	584	14.2395	31.6426	1862.4	Y	456.5	Bird
27710	Little Barrier	NZ	36.2017	175.077	Oceanites maorianus	AVES	0	0	0	1	0	0	0	1	0	0	0	0	0	0	0	32.9693	584	14.2395	31.6426	1862.4	Y	30	Bird
27710	Little Barrier	NZ	36.2017	175.077	Strigops habroptila	AVES	0	0	0	1	0	0	0	1	0	0	0	0	0	0	1	32.9693	584	14.2395	31.6426	1862.4	N	2150	BirdNoFl
27850	Ramos	PH	8.10457	117.026	Tragulus nigricans	MAMMALIA	1	4	1	1	1	1	0	1	0	0	0	0	0	0	0	32.6118	38	26.9909	5.74485	1838.45	N	4.5	TerrMamm
28420	Malabar	SC	9.37376	46.3396	Nesillas aldabrana	AVES	0	0	0	1	1	0	0	1	0	0	0	0	0	0	1	31.5091	8	26	10.94	670	Y	10	Bird
28620	Minamidaito	JP	25.8392	131.245	Mauremys mutica	REPTILIA	1	4	0	0	0	0	0	1	0	0	0	0	1	0	0	31.1259	49	23	39.5387	1653.55	N	1151.48	Reptile
28790	Catalina	MX	25.6437	110.817	Peromyscus slevini	MAMMALIA	0	0	0	1	0	0	0	0	0	0	0	0	0	0	0	30.8718	8	23.8	47.34	170	N	28.12	TerrMamm
28790	Catalina	MX	25.6437	110.817	Crotalus catalinensis	REPTILIA	0	0	0	1	0	0	0	0	0	0	0	0	0	0	0	30.8718	8	23.8	47.34	170	N	225.798	Reptile
29580	Atiu	CK	19.9971	158.106	Pomarea dimidiata	AVES	1	3	1	1	1	0	1	1	0	0	0	0	0	0	0	29.6148	74	24.8818	13.0579	1598.21	Y	23	Bird
29580	Atiu	CK	19.9971	158.106	Vini kuhlii	AVES	1	3	1	1	1	0	1	1	0	0	0	0	0	0	0	29.6148	74	24.8818	13.0579	1598.21	Y	55	Bird
29760	Fakarava	PF	16.18	145.568	Gallicolumba erythroptera	AVES	1	4	0	0	0	0	0	1	0	0	0	0	0	0	1	115.49	5	24.675	8.0918	1584	Y	113.5	Bird
29760	Fakarava	PF	16.18	145.568	Prosobonia cancellata	AVES	1	4	0	0	0	0	0	1	0	0	0	0	0	0	1	115.49	5	24.675	8.0918	1584	Y	38	Bird
29770	Culebra	PR	18.3137	65.2938	Anolis roosevelti	REPTILIA	1	4	0	1	1	0	0	1	0	0	0	0	0	0	1	29.2991	107	26.1667	11.864	1118.97	N	106.207	Reptile
29780	Clarion	MX	18.3639	114.729	Puffinus auricularis	AVES	1	1	0	0	1	0	1	0	0	0	1	0	0	0	1	29.2975	204	24.4067	31.674	117.267	Y	324	Bird
29780	Clarion	MX	18.3639	114.729	Masticophis anthonyi	REPTILIA	1	1	0	0	1	0	1	0	0	0	1	0	0	0	0	29.2975	204	24.4067	31.674	117.267	N	2031.21	Reptile
30000	Makatea	PF	15.8354	148.255	Ducula aurorae	AVES	1	2	1	1	0	0	1	1	0	0	0	0	0	0	0	28.9633	86	24.675	8.0918	1678.19	Y	600	Bird
30570	Palaui	PH	18.5433	122.133	Platymantis cagayanensis	AMPHIBIA	1	3	1	1	1	1	0	1	0	0	0	0	0	0	0	28.0389	246	26.3133	18.9387	2439.47	N	1.81141	Amphibian
30780	Baltra	EC	0.44668	90.275	Nesoryzomys indefessus	MAMMALIA	1	2	0	1	1	1	0	1	0	0	0	0	0	0	1	27.7177	62	24.129	15.1465	230.129	N	NA	TerrMamm
32010	Virgin Gorda	VG	18.4666	64.4162	Eleutherodactylus schwartzi	AMPHIBIA	1	4	1	1	1	0	0	1	0	0	0	0	0	0	0	25.839	332	26.08	11.636	1109.56	N	1.98898	Amphibian
32010	Virgin Gorda	VG	18.4666	64.4162	Peltophryne lemur	AMPHIBIA	1	4	1	1	1	0	0	1	0	0	0	0	0	0	1	25.839	332	26.08	11.636	1109.56	N	110.532	Amphibian
32010	Virgin Gorda	VG	18.4666	64.4162	Epicrates monensis ssp. granti	REPTILIA	1	4	1	1	1	0	0	1	0	0	0	0	0	0	0	25.839	332	26.08	11.636	1109.56	N	785.846	Reptile
32420	Ngeruktabel	PW	7.27167	134.437	Emballonura semicaudata	MAMMALIA	0	0	0	1	0	0	0	1	1	0	0	0	0	0	0	25.3325	133	27.2214	2.51929	3624.71	Y	6.75	Bat
32730	Chichijima	JP	27.0658	142.21	Chaunoproctus ferreorostris	AVES	1	4	1	1	1	1	0	1	0	0	0	0	0	0	1	25.0256	253	22.5037	37.2137	1365.78	Y	56	Bird
32730	Chichijima	JP	27.0658	142.21	Columba versicolor	AVES	1	4	1	1	1	1	0	1	0	0	0	0	0	0	1	25.0256	253	22.5037	37.2137	1365.78	Y	350	Bird
32730	Chichijima	JP	27.0658	142.21	Zoothera terrestris	AVES	1	4	1	1	1	1	0	1	0	0	0	0	0	0	1	25.0256	253	22.5037	37.2137	1365.78	Y	80	Bird
32730	Chichijima	JP	27.0658	142.21	Pteropus pselaphon	MAMMALIA	1	4	1	1	1	1	0	1	0	0	0	0	0	0	0	25.0256	253	22.5037	37.2137	1365.78	Y	507.5	Bat
32840	South Caicos	TC	21.5299	71.4992	Cyclura carinata ssp. carinata	REPTILIA	1	4	1	1	1	1	0	1	0	0	0	0	0	0	1	24.926	8	26.0348	16.6987	649.87	N	1005	Reptile
32870	Antipodes	NZ	49.6896	178.798	Eudyptes sclateri	AVES	0	0	0	0	0	1	0	0	0	0	0	0	0	0	0	24.8963	349	8.80833	26.0613	850	N	475.5	BirdNoFl
32950	Europa	RE	22.3409	40.3879	Ardeola idae	AVES	0	0	0	0	1	0	0	1	0	0	0	0	0	0	0	24.7857	12	24.4667	22.2158	527.583	Y	300	Bird
33040	Niijima	JP	34.3812	139.27	Gorsachius goisagi	AVES	1	4	0	1	0	0	0	1	0	0	1	0	0	0	1	24.7149	398	15.9609	60.9243	2478.78	Y	527	Bird
33390	Rangitoto	NZ	36.7871	174.864	Charadrius obscurus	AVES	0	0	0	1	1	1	0	1	0	0	1	1	1	0	0	24.3155	163	15.175	31.1647	1242.16	Y	148.5	Bird
33390	Rangitoto	NZ	36.7871	174.864	Thinornis novaeseelandiae	AVES	0	0	0	1	1	1	0	1	0	0	1	1	1	0	0	24.3155	163	15.175	31.1647	1242.16	Y	60.5	Bird
33560	Iejima	JP	26.7229	127.791	Geoemyda japonica	REPTILIA	1	4	0	1	0	0	0	0	0	0	1	0	0	0	0	24.088	76	22.0174	46.2235	2205.35	N	710.967	Reptile
33560	Iejima	JP	26.7229	127.791	Goniurosaurus kuroiwae	REPTILIA	1	4	0	1	0	0	0	0	0	0	1	0	0	0	0	24.088	76	22.0174	46.2235	2205.35	N	27.9093	Reptile
33610	Kawua	NZ	36.4229	174.847	Anas chlorotis	AVES	1	2	0	1	1	1	0	1	0	0	0	1	1	1	0	24.0165	159	15.2346	31.1946	1370.35	Y	582	Bird
33610	Kawua	NZ	36.4229	174.847	Apteryx mantelli	AVES	1	2	0	1	1	1	0	1	0	0	0	1	1	1	0	24.0165	159	15.2346	31.1946	1370.35	N	2785	BirdNoFl
34020	West Caicos	TC	21.6667	72.4525	Cyclura carinata ssp. carinata	REPTILIA	0	0	0	1	0	0	0	1	0	0	0	0	0	0	1	23.5849	10	25.875	17.2068	735.679	N	1005	Reptile
34070	Tabuaeran/Fanning	KI	3.83157	159.264	Acrocephalus aequinoctialis	AVES	1	4	1	1	0	0	1	1	0	0	0	0	0	0	1	36.53	12.1921	27.1	1.98	2110	Y	25	Bird
34070	Tabuaeran/Fanning	KI	3.83157	159.264	Vini kuhlii	AVES	1	4	1	1	0	0	1	1	0	0	0	0	0	0	0	36.53	12.1921	27.1	1.98	2110	Y	55	Bird
34150	New	FK	51.7213	61.295	Thalassarche melanophrys	AVES	1	1	0	1	0	0	0	1	0	0	1	0	0	0	0	23.4355	123	6.28148	28.457	464.519	Y	3564	Bird
34440	Vulcano	IT	38.3996	14.9725	Podarcis raffonei	REPTILIA	1	3	0	0	0	0	0	1	0	0	0	0	0	0	0	23.1865	405	17.2	52.9376	651.069	N	8.57759	Reptile
35120	St Barthelemy	BL	17.9062	62.8367	Alsophis rijgersmaei	REPTILIA	1	4	1	1	1	0	0	1	0	0	0	0	0	0	0	22.529	137	26.6789	11.2532	1049.47	N	355.122	Reptile
35120	St Barthelemy	BL	17.9062	62.8367	Iguana delicatissima	REPTILIA	1	4	1	1	1	0	0	1	0	0	0	0	0	0	0	22.529	137	26.6789	11.2532	1049.47	N	3400	Reptile
35410	Iheyajima	JP	27.0481	127.977	Goniurosaurus kuroiwae	REPTILIA	1	4	0	1	0	0	0	0	0	0	0	0	0	0	0	22.2241	116	22.0111	46.8361	2193.89	N	27.9093	Reptile
35410	Iheyajima	JP	27.0481	127.977	Mauremys mutica	REPTILIA	1	4	0	1	0	0	0	0	0	0	0	0	0	0	0	22.2241	116	22.0111	46.8361	2193.89	N	1151.48	Reptile
35550	St Eustatius	AN	17.49	62.971	Leptodactylus fallax	AMPHIBIA	1	4	1	1	1	1	1	1	0	0	0	0	0	0	1	22.1041	392	26.1227	11.1027	1180.05	N	287.493	Amphibian
35550	St Eustatius	AN	17.49	62.971	Alsophis rufiventris	REPTILIA	1	4	1	1	1	1	1	1	0	0	0	0	0	0	0	22.1041	392	26.1227	11.1027	1180.05	N	562.579	Reptile
35550	St Eustatius	AN	17.49	62.971	Iguana delicatissima	REPTILIA	1	4	1	1	1	1	1	1	0	0	0	0	0	0	0	22.1041	392	26.1227	11.1027	1180.05	N	3400	Reptile
35740	La Desirade	GP	16.3237	61.0467	Iguana delicatissima	REPTILIA	1	4	0	0	1	0	0	0	0	0	0	1	0	0	0	21.9195	270	25.5737	10.7874	1213.21	N	3400	Reptile
35860	Great Mercury	NZ	36.6133	175.794	Charadrius obscurus	AVES	1	1	0	1	1	0	1	1	0	0	0	0	0	0	0	21.7564	197	14.892	32.0676	2114.68	Y	148.5	Bird
36120	Waya	FJ	17.2946	177.127	Brachylophus vitiensis	REPTILIA	1	3	0	1	1	0	0	1	0	0	0	0	0	0	0	21.3704	469	24.5333	12.1333	1907.39	N	345	Reptile
36400	Maria Cleofas	MX	21.3099	106.249	Myotis findleyi	MAMMALIA	0	0	0	1	1	0	0	1	0	0	0	0	0	0	1	21.0754	287	24.0478	27.1635	847.522	Y	23.65	Bat
36400	Maria Cleofas	MX	21.3099	106.249	Peromyscus madrensis	MAMMALIA	0	0	0	1	1	0	0	1	0	0	0	0	0	0	0	21.0754	287	24.0478	27.1635	847.522	N	28.12	TerrMamm
36400	Maria Cleofas	MX	21.3099	106.249	Sylvilagus graysoni	MAMMALIA	0	0	0	1	1	0	0	1	0	0	0	0	0	0	0	21.0754	287	24.0478	27.1635	847.522	N	1470	TerrMamm
36880	Grand Turk	TC	21.4678	71.1414	Cyclura carinata ssp. carinata	REPTILIA	1	4	1	1	1	1	0	1	0	0	0	0	0	0	1	20.6958	9	26.2	16.2914	601.455	N	1005	Reptile
36910	Kapiti	NZ	40.8571	174.914	Callaeas cinereus	AVES	1	2	0	1	1	0	1	1	0	0	0	1	1	0	0	20.6699	364	12.5217	31.3622	1260.74	Y	225.5	Bird
36910	Kapiti	NZ	40.8571	174.914	Nestor meridionalis	AVES	1	2	0	1	1	0	1	1	0	0	0	1	1	0	0	20.6699	364	12.5217	31.3622	1260.74	Y	456.5	Bird
36910	Kapiti	NZ	40.8571	174.914	Porphyrio hochstetteri	AVES	1	2	0	1	1	0	1	1	0	0	0	1	1	0	0	20.6699	364	12.5217	31.3622	1260.74	N	2550	BirdNoFl
36910	Kapiti	NZ	40.8571	174.914	Xenicus longipes	AVES	1	2	0	1	1	0	1	1	0	0	0	1	1	0	1	20.6699	364	12.5217	31.3622	1260.74	Y	16	Bird
37010	Mikurajima	JP	33.8767	139.604	Gorsachius goisagi	AVES	1	3	0	0	0	0	0	1	0	0	0	0	0	0	1	20.569	697	15.3174	59.4609	2725.78	Y	527	Bird
37110	Silhouette	SC	4.48751	55.232	Psittacula wardi	AVES	1	3	0	1	0	1	0	1	0	0	0	0	0	0	1	20.4301	471	25.3	6.11318	2195	Y	120	Bird
37110	Silhouette	SC	4.48751	55.232	Coleura seychellensis	MAMMALIA	1	3	0	1	0	1	0	1	0	0	0	0	0	0	0	20.4301	471	25.3	6.11318	2195	Y	10.65	Bat
37110	Silhouette	SC	4.48751	55.232	Calumma tigris	REPTILIA	1	3	0	1	0	1	0	1	0	0	0	0	0	0	0	20.4301	471	25.3	6.11318	2195	N	120.127	Reptile
37110	Silhouette	SC	4.48751	55.232	Janetaescincus braueri	REPTILIA	1	3	0	1	0	1	0	1	0	0	0	0	0	0	0	20.4301	471	25.3	6.11318	2195	N	4.41378	Reptile
37110	Silhouette	SC	4.48751	55.232	Janetaescincus veseyfitzgeraldi	REPTILIA	1	3	0	1	0	1	0	1	0	0	0	0	0	0	0	20.4301	471	25.3	6.11318	2195	N	50.9708	Reptile
37110	Silhouette	SC	4.48751	55.232	Lamprophis geometricus	REPTILIA	1	3	0	1	0	1	0	1	0	0	0	0	0	0	0	20.4301	471	25.3	6.11318	2195	N	252.009	Reptile
37110	Silhouette	SC	4.48751	55.232	Lycognathophis seychellensis	REPTILIA	1	3	0	1	0	1	0	1	0	0	0	0	0	0	0	20.4301	471	25.3	6.11318	2195	N	665.573	Reptile
37110	Silhouette	SC	4.48751	55.232	Pelusios castanoides ssp. intergularis	REPTILIA	1	3	0	1	0	1	0	1	0	0	0	0	0	0	0	20.4301	471	25.3	6.11318	2195	N	1795.2	Reptile
37110	Silhouette	SC	4.48751	55.232	Pelusios subniger ssp. parietalis	REPTILIA	1	3	0	1	0	1	0	1	0	0	0	0	0	0	0	20.4301	471	25.3	6.11318	2195	N	1232.64	Reptile
37620	Mauke	CK	20.1575	157.334	Aplonis mavornata	AVES	1	3	1	0	1	0	1	1	0	0	0	0	0	0	1	19.9539	29	24.865	13.2295	1940.4	Y	60	Bird
37710	Ponui	NZ	36.8683	175.184	Apteryx mantelli	AVES	1	1	0	1	1	0	1	1	0	0	0	0	1	0	0	19.8641	139	15.0348	31.6061	1458.78	N	2785	BirdNoFl
37710	Ponui	NZ	36.8683	175.184	Charadrius obscurus	AVES	1	1	0	1	1	0	1	1	0	0	0	0	1	0	0	19.8641	139	15.0348	31.6061	1458.78	Y	148.5	Bird
38020	Peleliu	PW	7.00997	134.254	Megapodius laperouse	AVES	1	3	1	1	0	0	1	1	1	1	0	0	0	0	0	19.5781	33	27.4571	3.05714	3382.71	Y	301	Bird
38020	Peleliu	PW	7.00997	134.254	Emballonura semicaudata	MAMMALIA	1	3	1	1	0	0	1	1	1	1	0	0	0	0	0	19.5781	33	27.4571	3.05714	3382.71	Y	6.75	Bat
38680	Polyaigos	GR	36.7658	24.6363	Macrovipera schweizeri	REPTILIA	0	0	1	0	1	1	0	1	0	0	1	0	0	0	0	19.0797	299	17.5941	51.2712	427.235	N	106.374	Reptile
38820	Kozushima	JP	34.2142	139.147	Gorsachius goisagi	AVES	1	4	0	1	0	0	0	0	0	0	1	0	0	0	1	18.9951	518	16.1545	60.5305	2458	Y	527	Bird
38990	Monserrate	MX	25.6804	111.034	Peromyscus caniceps	MAMMALIA	0	0	0	1	0	0	0	0	0	0	0	0	0	0	0	18.8428	223	24.5786	47.915	120.071	N	28.12	TerrMamm
39630	Lord Howe	AU	31.5563	159.089	Aplonis fusca	AVES	1	3	1	1	1	1	1	1	0	0	0	0	0	0	1	18.272	260	18.8292	24.4454	1538.29	Y	60	Bird
39630	Lord Howe	AU	31.5563	159.089	Gallirallus sylvestris	AVES	1	3	1	1	1	1	1	1	0	0	0	0	0	0	0	18.272	260	18.8292	24.4454	1538.29	N	555	BirdNoFl
39630	Lord Howe	AU	31.5563	159.089	Gerygone insularis	AVES	1	3	1	1	1	1	1	1	0	0	0	0	0	0	1	18.272	260	18.8292	24.4454	1538.29	Y	10	Bird
39630	Lord Howe	AU	31.5563	159.089	Porphyrio albus	AVES	1	3	1	1	1	1	1	1	0	0	0	0	0	0	1	18.272	260	18.8292	24.4454	1538.29	Y	800	Bird
39630	Lord Howe	AU	31.5563	159.089	Zosterops strenuus	AVES	1	3	1	1	1	1	1	1	0	0	0	0	0	0	1	18.272	260	18.8292	24.4454	1538.29	Y	10	Bird
39630	Lord Howe	AU	31.5563	159.089	Nyctophilus howensis	MAMMALIA	1	3	1	1	1	1	1	1	0	0	0	0	0	0	1	18.272	260	18.8292	24.4454	1538.29	Y	20	Bat
39790	Inaccessible	SH	37.3204	12.6709	Diomedea dabbenena	AVES	0	0	1	0	1	0	1	0	0	0	0	0	0	0	0	18.1776	524	13.055	22.778	1779.9	Y	8475	Bird
39790	Inaccessible	SH	37.3204	12.6709	Eudyptes moseleyi	AVES	0	0	1	0	1	0	1	0	0	0	0	0	0	0	0	18.1776	524	13.055	22.778	1779.9	N	2330	BirdNoFl
39790	Inaccessible	SH	37.3204	12.6709	Phoebetria fusca	AVES	0	0	1	0	1	0	1	0	0	0	0	0	0	0	0	18.1776	524	13.055	22.778	1779.9	Y	2750	Bird
39790	Inaccessible	SH	37.3204	12.6709	Pterodroma incerta	AVES	0	0	1	0	1	0	1	0	0	0	0	0	0	0	0	18.1776	524	13.055	22.778	1779.9	Y	520	Bird
39790	Inaccessible	SH	37.3204	12.6709	Thalassarche chlororhynchos	AVES	0	0	1	0	1	0	1	0	0	0	0	0	0	0	0	18.1776	524	13.055	22.778	1779.9	Y	2295	Bird
40220	Pan de Azucar	PH	11.2817	123.171	Penelopides panini	AVES	1	4	1	1	1	1	0	1	0	0	0	0	0	0	0	17.9097	211	27.4444	7.83778	2347	Y	459.5	Bird
40610	Corvo	PT	39.6967	31.1029	Pipistrellus maderensis	MAMMALIA	1	3	0	1	1	1	0	1	0	0	0	0	0	0	0	17.6194	627	16.744	30.088	1356.68	Y	11.5	Bat
41000	Lobos de Tierra	PE	6.42544	80.8584	Pelecanoides garnotii	AVES	0	0	1	1	0	1	0	0	0	0	0	0	0	0	1	17.3178	38	21.8438	24.8825	17.625	Y	202	Bird
41180	Long	IN	12.3936	92.9483	Ingerana charlesdarwini	AMPHIBIA	1	NA	1	1	1	0	0	0	0	0	0	0	0	0	0	17.2128	70	26.7312	6.84187	3139.88	N	4.37355	Amphibian
41320	Tokashikijima	JP	26.1862	127.356	Babina holsti	AMPHIBIA	1	3	0	1	1	0	0	0	0	0	0	0	0	0	0	17.1265	217	22.35	43.7143	2127.57	N	156.8	Amphibian
41320	Tokashikijima	JP	26.1862	127.356	Cynops ensicauda	AMPHIBIA	1	3	0	1	1	0	0	0	0	0	0	0	0	0	0	17.1265	217	22.35	43.7143	2127.57	N	4.84748	Amphibian
41320	Tokashikijima	JP	26.1862	127.356	Echinotriton andersoni	AMPHIBIA	1	3	0	1	1	0	0	0	0	0	0	0	0	0	0	17.1265	217	22.35	43.7143	2127.57	N	6.27656	Amphibian
41320	Tokashikijima	JP	26.1862	127.356	Columba jouyi	AVES	1	3	0	1	1	0	0	0	0	0	0	0	0	0	1	17.1265	217	22.35	43.7143	2127.57	Y	350	Bird
41320	Tokashikijima	JP	26.1862	127.356	Geoemyda japonica	REPTILIA	1	3	0	1	1	0	0	0	0	0	0	0	0	0	0	17.1265	217	22.35	43.7143	2127.57	N	710.967	Reptile
41320	Tokashikijima	JP	26.1862	127.356	Goniurosaurus kuroiwae	REPTILIA	1	3	0	1	1	0	0	0	0	0	0	0	0	0	0	17.1265	217	22.35	43.7143	2127.57	N	27.9093	Reptile
41600	Codfish	NZ	46.7725	167.632	Anas nesiotis	AVES	0	0	0	0	1	0	0	1	0	0	0	1	0	0	0	16.9666	237	8.97727	29.9932	1345.32	N	426	BirdNoFl
41600	Codfish	NZ	46.7725	167.632	Megadyptes antipodes	AVES	0	0	0	0	1	0	0	1	0	0	0	1	0	0	0	16.9666	237	8.97727	29.9932	1345.32	N	5330	BirdNoFl
41600	Codfish	NZ	46.7725	167.632	Nestor meridionalis	AVES	0	0	0	0	1	0	0	1	0	0	0	1	0	0	0	16.9666	237	8.97727	29.9932	1345.32	Y	456.5	Bird
41600	Codfish	NZ	46.7725	167.632	Strigops habroptila	AVES	0	0	0	0	1	0	0	1	0	0	0	1	0	0	0	16.9666	237	8.97727	29.9932	1345.32	N	2150	BirdNoFl
41950	Neill	IN	11.8287	93.0512	Ingerana charlesdarwini	AMPHIBIA	1	4	1	1	1	0	0	0	0	0	0	0	0	0	0	16.7198	75	26.6294	6.44235	3151.47	N	4.37355	Amphibian
42140	Annenkov	GS	54.4908	37.0692	Thalassarche melanophrys	AVES	0	0	0	0	0	0	0	0	0	0	0	0	0	0	0	16.6274	335	1.2	24.7787	1549.17	Y	3564	Bird
42200	Genovesa	EC	0.323375	89.9576	Amblyrhynchus cristatus ssp. nanus	REPTILIA	0	0	0	0	0	0	0	0	0	0	0	0	0	0	0	16.5902	67	24.1067	14.24	534.867	N	3000	Reptile
42320	Mangareva	PF	23.1013	134.973	Todiramphus gambieri	AVES	1	4	0	1	1	0	1	1	0	0	0	0	0	0	1	16.4778	205	24.675	8.0918	1716.06	Y	44.5	Bird
42630	Canton Kanton	KI	2.82208	171.638	Pterodroma alba	AVES	1	2	0	1	0	0	0	1	0	0	0	0	0	0	0	16.2732	4	28.5	1.06429	530.571	Y	259	Bird
42790	Motutapu	NZ	36.7646	174.917	Charadrius obscurus	AVES	1	2	0	1	1	1	1	1	0	0	1	1	1	0	0	16.1197	100	15.145	31.2305	1230.7	Y	148.5	Bird
42790	Motutapu	NZ	36.7646	174.917	Porphyrio hochstetteri	AVES	1	2	0	1	1	1	1	1	0	0	1	1	1	0	1	16.1197	100	15.145	31.2305	1230.7	N	2550	BirdNoFl
42790	Motutapu	NZ	36.7646	174.917	Thinornis novaeseelandiae	AVES	1	2	0	1	1	1	1	1	0	0	1	1	1	0	0	16.1197	100	15.145	31.2305	1230.7	Y	60.5	Bird
43050	Taam	ID	5.74418	132.179	Melomys bannisteri	MAMMALIA	1	4	0	0	0	0	0	0	0	1	0	0	0	0	0	16.0142	88	27.04	5.843	2344.9	N	91.5	TerrMamm
43220	Vaca Key	US	24.7154	81.0759	Tantilla oolitica	REPTILIA	1	4	0	1	0	0	0	1	0	0	0	1	0	0	0	15.9154	7	24.6	29.553	1106.6	N	10.0133	Reptile
43560	Grand Jason	FK	51.0533	61.0883	Thalassarche melanophrys	AVES	0	0	0	0	1	0	0	0	0	0	0	0	0	0	0	15.7151	283	6.3	28.8382	449.647	Y	3564	Bird
43760	Annobon	GQ	1.43171	5.6196	Afroablepharus annobonensis	REPTILIA	1	4	0	0	0	0	0	1	0	0	0	0	0	0	0	15.6077	569.983	26	NA	NA	N	1.52969	Reptile
45120	Oreor Koror	PW	7.33415	134.484	Emballonura semicaudata	MAMMALIA	1	5	0	1	0	1	0	1	1	0	0	0	0	0	0	14.8398	47	27.4909	2.34	3642.82	Y	6.75	Bat
45140	Santa Cruz	MX	25.2876	110.726	Peromyscus sejugis	MAMMALIA	0	0	0	0	0	0	0	0	0	0	0	0	0	0	0	14.8076	323	22.5556	45.1378	226.667	N	28.12	TerrMamm
45220	Moho Tani	PF	9.98292	138.827	Pomarea mendozae	AVES	0	0	0	1	1	0	0	0	0	0	0	0	0	0	0	14.7048	476	24.675	8.0918	1414.5	Y	29.6	Bird
46210	Gorgona	CO	2.97161	78.1858	Atelopus elegans	AMPHIBIA	1	2	0	1	0	1	0	1	0	0	0	0	0	0	0	14.208	190	25.3833	3.18667	4697.67	N	2.88125	Amphibian
46360	Mayor Tuhua	NZ	37.2904	176.255	Cyanoramphus malherbi	AVES	0	0	0	1	0	0	1	1	0	0	0	0	0	0	0	14.1225	285	14.04	33.4053	2077.13	Y	46	Bird
46360	Mayor Tuhua	NZ	37.2904	176.255	Nestor meridionalis	AVES	0	0	0	1	0	0	1	1	0	0	0	0	0	0	0	14.1225	285	14.04	33.4053	2077.13	Y	456.5	Bird
46370	Saba	AN	17.6302	63.2392	Alsophis rufiventris	REPTILIA	1	4	1	1	1	1	0	1	0	0	0	0	0	0	0	14.121	616	25.0882	11.2641	1146.53	N	562.579	Reptile
46650	Foa	TO	19.7421	174.31	Megapodius pritchardii	AVES	1	4	1	1	1	0	1	1	0	0	0	0	0	0	1	13.9821	23	24.475	14.2063	1713.62	Y	374.5	Bird
46940	Hao	PF	18.1413	140.887	Gallicolumba erythroptera	AVES	1	4	1	0	0	0	0	1	0	0	0	0	0	0	1	82.14	6	24.675	8.0918	1432.4	Y	113.5	Bird
46940	Hao	PF	18.1413	140.887	Prosobonia cancellata	AVES	1	4	1	0	0	0	0	1	0	0	0	0	0	0	1	82.14	6	24.675	8.0918	1432.4	Y	38	Bird
47320	West Point	FK	51.355	60.6967	Thalassarche melanophrys	AVES	1	2	0	0	1	1	0	1	0	0	0	0	0	0	0	13.6534	322	6.11905	28.0519	476.429	Y	3564	Bird
47700	Astell	AU	11.8851	136.4	Dasyurus hallucatus	MAMMALIA	0	0	0	0	0	0	0	0	0	0	0	0	0	0	0	13.5194	44	26.8818	15.4782	1449.55	N	525	TerrMamm
48080	Haterumajima	JP	24.0525	123.783	Mauremys mutica	REPTILIA	1	3	0	0	0	0	0	0	0	0	0	0	1	0	0	13.3427	54	23.8375	36.3088	2291.5	N	1151.48	Reptile
48170	Dia	GR	35.4458	25.2158	Podarcis cretensis	REPTILIA	1	1	1	1	1	1	0	1	0	0	1	0	0	0	0	13.2788	215	18.3545	50.7455	569.182	N	3.1	Reptile
48360	Cabrera Gran	ES	39.1458	2.94542	Puffinus mauretanicus	AVES	1	2	1	1	1	1	0	1	0	0	1	1	1	0	1	13.1617	140	16.7778	50.0328	557.833	Y	497	Bird
48360	Cabrera Gran	ES	39.1458	2.94542	Podarcis lilfordi	REPTILIA	1	2	1	1	1	1	0	1	0	0	1	1	1	0	0	13.1617	140	16.7778	50.0328	557.833	N	6.85	Reptile
48800	Mota	VU	13.8521	167.693	Pteropus fundatus	MAMMALIA	1	3	0	1	0	0	0	1	0	0	0	0	0	0	0	12.9817	367.593	26.1	6.08	3383	Y	204	Bat
50240	Kitadaito	JP	25.94	131.31	Columba jouyi	AVES	1	3	0	1	0	0	0	1	0	0	0	0	1	0	1	12.3464	45	22.9538	39.8238	1692.08	Y	350	Bird
50390	Washington Teraina	KI	4.7124	160.404	Acrocephalus aequinoctialis	AVES	1	4	1	1	0	0	1	1	0	0	0	0	0	0	0	12.2644	27.4323	27.3	1.11	3058	Y	25	Bird
50390	Washington Teraina	KI	4.7124	160.404	Nesofregetta fuliginosa	AVES	1	4	1	1	0	0	1	1	0	0	0	0	0	0	1	12.2644	27.4323	27.3	1.11	3058	Y	70	Bird
50390	Washington Teraina	KI	4.7124	160.404	Vini kuhlii	AVES	1	4	1	1	0	0	1	1	0	0	0	0	0	0	0	12.2644	27.4323	27.3	1.11	3058	Y	55	Bird
50500	Alamagan	MP	17.6075	145.854	Acrocephalus luscinius	AVES	1	1	1	1	1	0	1	1	0	0	0	0	0	0	0	12.203	527	25.625	10.835	1806.5	Y	36.5	Bird
50500	Alamagan	MP	17.6075	145.854	Megapodius laperouse	AVES	1	1	1	1	1	0	1	1	0	0	0	0	0	0	0	12.203	527	25.625	10.835	1806.5	Y	301	Bird
50500	Alamagan	MP	17.6075	145.854	Pteropus mariannus	MAMMALIA	1	1	1	1	1	0	1	1	0	0	0	0	0	0	0	12.203	527	25.625	10.835	1806.5	Y	450	Bat
50590	Anchor	NZ	45.7588	166.527	Mohoua ochrocephala	AVES	0	0	0	0	1	0	1	1	0	0	0	0	1	0	0	12.1519	221	9.5	30.6478	2484.78	Y	27.75	Bird
50590	Anchor	NZ	45.7588	166.527	Strigops habroptila	AVES	0	0	0	0	1	0	1	1	0	0	0	0	1	0	0	12.1519	221	9.5	30.6478	2484.78	N	2150	BirdNoFl
51400	Fugloy	FO	62.3358	6.2976	Pinguinus impennis	AVES	1	2	1	0	0	1	0	0	0	0	1	0	0	0	1	11.8344	351	5.97931	27.4852	1394.93	Y	2000	Bird
52530	Alegranza	ES	29.3979	13.508	Neophron percnopterus	AVES	0	0	0	1	1	1	0	1	0	0	1	0	0	0	0	11.3629	254	19.22	25.602	171.5	Y	2114.5	Bird
52810	La Vieja Independencia	PE	14.2775	76.1942	Pelecanoides garnotii	AVES	1	2	0	0	0	1	0	0	0	0	0	0	0	0	0	11.2794	264	18.7833	26.6117	0	Y	202	Bird
52850	Croy	TF	48.6375	68.6433	Thalassarche carteri	AVES	0	0	0	0	0	0	0	0	0	0	0	0	0	0	0	11.2706	516	4.85294	21.5841	798.706	Y	2550	Bird
52850	Croy	TF	48.6375	68.6433	Thalassarche melanophrys	AVES	0	0	0	0	0	0	0	0	0	0	0	0	0	0	0	11.2706	516	4.85294	21.5841	798.706	Y	3564	Bird
53540	La Digue	SC	4.35918	55.8413	Copsychus sechellarum	AVES	1	4	1	1	0	1	0	1	0	0	0	0	0	0	1	10.9818	124	26.0714	5.98571	2169.71	Y	71	Bird
53540	La Digue	SC	4.35918	55.8413	Terpsiphone corvina	AVES	1	4	1	1	0	1	0	1	0	0	0	0	0	0	0	10.9818	124	26.0714	5.98571	2169.71	Y	18	Bird
53540	La Digue	SC	4.35918	55.8413	Coleura seychellensis	MAMMALIA	1	4	1	1	0	1	0	1	0	0	0	0	0	0	1	10.9818	124	26.0714	5.98571	2169.71	Y	10.65	Bat
53540	La Digue	SC	4.35918	55.8413	Janetaescincus veseyfitzgeraldi	REPTILIA	1	4	1	1	0	1	0	1	0	0	0	0	0	0	0	10.9818	124	26.0714	5.98571	2169.71	N	50.9708	Reptile
53540	La Digue	SC	4.35918	55.8413	Lamprophis geometricus	REPTILIA	1	4	1	1	0	1	0	1	0	0	0	0	0	0	0	10.9818	124	26.0714	5.98571	2169.71	N	252.009	Reptile
53540	La Digue	SC	4.35918	55.8413	Lycognathophis seychellensis	REPTILIA	1	4	1	1	0	1	0	1	0	0	0	0	0	0	0	10.9818	124	26.0714	5.98571	2169.71	N	665.573	Reptile
53540	La Digue	SC	4.35918	55.8413	Pelusios castanoides ssp. intergularis	REPTILIA	1	4	1	1	0	1	0	1	0	0	0	0	0	0	0	10.9818	124	26.0714	5.98571	2169.71	N	1795.2	Reptile
53540	La Digue	SC	4.35918	55.8413	Pelusios subniger ssp. parietalis	REPTILIA	1	4	1	1	0	1	0	1	0	0	0	0	0	0	0	10.9818	124	26.0714	5.98571	2169.71	N	1232.64	Reptile
53590	Boracay	PH	11.97	121.925	Cacatua haematuropygia	AVES	1	5	1	1	1	1	0	1	0	0	0	0	0	0	1	10.964	64	27.45	7.4225	3606.75	Y	279	Bird
53590	Boracay	PH	11.97	121.925	Acerodon jubatus	MAMMALIA	1	5	1	1	1	1	0	1	0	0	0	0	0	0	0	10.964	64	27.45	7.4225	3606.75	Y	1150	Bat
55100	San Gallan	PE	13.8388	76.4509	Pelecanoides garnotii	AVES	1	1	0	0	0	0	0	0	0	0	0	0	0	0	0	10.4354	272	18.3	26.1067	0	Y	202	Bird
55140	Deli	ID	7.00624	105.542	Heosemys spinosa	REPTILIA	1	2	0	0	1	0	0	0	0	0	0	0	0	0	0	10.4194	28	26.97	3.027	3482.8	N	1795.2	Reptile
55690	SaintPaul	TF	38.72	77.53	Eudyptes moseleyi	AVES	1	1	0	1	1	1	1	1	0	0	1	0	0	0	0	10.2799	220	13.0769	21.47	1098.23	N	2330	BirdNoFl
55690	SaintPaul	TF	38.72	77.53	Phoebetria fusca	AVES	1	1	0	1	1	1	1	1	0	0	1	0	0	0	0	10.2799	220	13.0769	21.47	1098.23	Y	2750	Bird
55690	SaintPaul	TF	38.72	77.53	Thalassarche carteri	AVES	1	1	0	1	1	1	1	1	0	0	1	0	0	0	0	10.2799	220	13.0769	21.47	1098.23	Y	2550	Bird
56220	Steeple Jason	FK	51.0363	61.2067	Thalassarche melanophrys	AVES	0	0	0	0	0	1	0	0	0	0	0	0	0	0	0	10.1529	82	6.77857	29.065	439.786	Y	3564	Bird
56630	Coronados	MX	26.1041	111.281	Neotoma bunkeri	MAMMALIA	0	0	0	1	0	0	0	0	0	0	0	0	0	0	1	10.0326	86	23.94	48.468	137	N	NA	TerrMamm
56630	Coronados	MX	26.1041	111.281	Peromyscus pseudocrinitus	MAMMALIA	0	0	0	1	0	0	0	0	0	0	0	0	0	0	0	10.0326	86	23.94	48.468	137	N	28.12	TerrMamm
57260	Papa Westray	GB	59.3542	2.89164	Pinguinus impennis	AVES	1	2	0	0	1	0	0	0	0	0	1	0	0	0	1	9.8262	29	7.51765	31.9671	1012.94	Y	2000	Bird
57720	Big South Cape	NZ	47.2446	167.412	Xenicus longipes	AVES	0	0	0	0	0	0	0	1	0	0	0	0	0	0	1	9.6912	168	8.82	28.136	1453	Y	16	Bird
57890	Rasa	PH	9.22835	118.438	Cacatua haematuropygia	AVES	0	0	1	1	0	0	0	1	0	0	0	0	0	0	0	9.6585	18	26.9909	6.18091	1731.64	Y	279	Bird
58740	Jost Van Dyke	VG	18.447	64.7517	Eleutherodactylus schwartzi	AMPHIBIA	1	3	0	1	1	0	0	1	0	0	0	0	1	0	0	9.4487	202	26.1444	11.4789	1170.56	N	1.98898	Amphibian
58740	Jost Van Dyke	VG	18.447	64.7517	Epicrates monensis ssp. granti	REPTILIA	1	3	0	1	1	0	0	1	0	0	0	0	1	0	0	9.4487	202	26.1444	11.4789	1170.56	N	785.846	Reptile
58890	Union	VC	12.5962	61.4405	Typhlops tasymicris	REPTILIA	1	4	1	1	1	1	0	1	0	0	0	0	0	0	0	9.4135	102	26.7364	6.48273	2022.45	N	2.79693	Reptile
59630	Bubuan	PH	6.3504	121.969	Brachymeles vermis	REPTILIA	1	4	1	1	1	1	0	1	0	0	0	0	0	0	0	9.2198	113	26.9125	2.5075	2141.5	N	24.9505	Reptile
59630	Bubuan	PH	6.3504	121.969	Ramphotyphlops suluensis	REPTILIA	1	4	1	1	1	1	0	1	0	0	0	0	0	0	0	9.2198	113	26.9125	2.5075	2141.5	N	24.1151	Reptile
60910	San Juanito	MX	21.7553	106.675	Sylvilagus graysoni	MAMMALIA	0	0	0	0	0	0	0	0	0	0	0	0	0	0	0	8.8722	44	24.2444	29.5811	566	N	1470	TerrMamm
61110	Angaur	PW	6.90289	134.145	Megapodius laperouse	AVES	1	3	1	1	0	1	1	1	1	1	0	0	0	0	0	8.8207	25	27.4	3.24444	3301.89	Y	301	Bird
61110	Angaur	PW	6.90289	134.145	Emballonura semicaudata	MAMMALIA	1	3	1	1	0	1	1	1	1	1	0	0	0	0	0	8.8207	25	27.4	3.24444	3301.89	Y	6.75	Bat
61430	Rimatara	PF	22.6513	152.806	Vini kuhlii	AVES	1	3	0	0	1	0	0	1	0	0	0	0	0	0	0	8.7524	79.8586	23.5	16.53	1923	Y	55	Bird
62480	Aratika	PF	15.4784	145.498	Gallicolumba erythroptera	AVES	1	3	0	0	0	0	0	1	0	0	0	0	0	0	1	23.32	7	24.675	8.0918	1581	Y	113.5	Bird
62480	Aratika	PF	15.4784	145.498	Prosobonia cancellata	AVES	1	3	0	0	0	0	0	1	0	0	0	0	0	0	0	23.32	7	24.675	8.0918	1581	Y	38	Bird
63020	Marily	PH	11.9558	119.997	Axis calamianensis	MAMMALIA	1	3	1	1	1	1	0	1	0	0	0	0	0	0	1	8.412	42	27.3833	6.51333	2728.33	N	40500	TerrMamm
63280	Salt Cay	TC	21.3228	71.2014	Cyclura carinata ssp. carinata	REPTILIA	1	3	0	1	1	1	0	1	0	0	0	0	0	0	1	8.357	7	26.1	16.0222	639.778	N	1005	Reptile
63750	Narcondam	IN	13.43	94.2912	Aceros narcondami	AVES	1	2	1	1	1	0	0	0	0	0	0	0	0	0	0	8.2567	3	27	7.54857	2980.29	Y	675	Bird
64830	Barbareta	HN	16.4488	86.1639	Ctenosaura oedirhina	REPTILIA	0	0	0	0	1	0	0	0	0	0	0	0	0	0	0	8.0272	7	26.7	11.91	2333	N	904.573	Reptile
65120	Hatutaa	PF	7.91631	140.576	Pterodroma alba	AVES	0	0	0	0	0	0	0	1	0	0	0	0	0	0	0	7.981	374	24.675	8.0918	1267.25	Y	259	Bird
65150	Tortuga	MX	27.449	111.891	Peromyscus dickeyi	MAMMALIA	0	0	0	0	0	0	0	0	0	0	0	0	0	0	0	7.9707	196	23.6667	53.2367	109	N	28.12	TerrMamm
65460	Zamamijima	JP	26.2354	127.308	Cynops ensicauda	AMPHIBIA	1	3	0	0	1	0	0	0	0	0	0	0	1	0	0	7.8911	38	22.76	44.27	2103.2	N	4.84748	Amphibian
65460	Zamamijima	JP	26.2354	127.308	Mauremys mutica	REPTILIA	1	3	0	0	1	0	0	0	0	0	0	0	1	0	0	7.8911	38	22.76	44.27	2103.2	N	1151.48	Reptile
65650	Asuncion	MP	19.6683	145.405	Megapodius laperouse	AVES	0	0	0	0	0	0	0	1	0	0	0	0	0	0	0	7.8571	757	24.5	15.57	1684.67	Y	301	Bird
65650	Asuncion	MP	19.6683	145.405	Pteropus mariannus	MAMMALIA	0	0	0	0	0	0	0	1	0	0	0	0	0	0	0	7.8571	757	24.5	15.57	1684.67	Y	450	Bat
66120	Aguiguan	MP	14.8541	145.558	Acrocephalus luscinius	AVES	0	0	0	0	1	0	0	1	0	0	0	0	0	0	1	7.7523	158	26.4778	5.78222	2062.67	Y	36.5	Bird
66120	Aguiguan	MP	14.8541	145.558	Cleptornis marchei	AVES	0	0	0	0	1	0	0	1	0	0	0	0	0	0	0	7.7523	158	26.4778	5.78222	2062.67	Y	20.2	Bird
66120	Aguiguan	MP	14.8541	145.558	Collocalia bartschi	AVES	0	0	0	0	1	0	0	1	0	0	0	0	0	0	0	7.7523	158	26.4778	5.78222	2062.67	Y	6.5	Bird
66120	Aguiguan	MP	14.8541	145.558	Megapodius laperouse	AVES	0	0	0	0	1	0	0	1	0	0	0	0	0	0	0	7.7523	158	26.4778	5.78222	2062.67	Y	301	Bird
66120	Aguiguan	MP	14.8541	145.558	Ptilinopus roseicapilla	AVES	0	0	0	0	1	0	0	1	0	0	0	0	0	0	0	7.7523	158	26.4778	5.78222	2062.67	Y	92	Bird
[truncated: 529 more rows]
