# Supplementary material for: Past and estimated future impact of invasive alien mammals on insular threatened vertebrate populations
Source: Nat Commun. 2016 Aug 18;7:12488. doi: 10.1038/ncomms12488 (PMC4992154; doi:10.1038/ncomms12488)
Supplement: Supplementary Data 2 — Body mass data and associated references for threatened and extinct insular vertebrate species. Dataset includes each species' minimum and maximum body mass, when available, or body length (amphibians and reptiles) when mass data were unavailable. Also includes the average or estimated mass value that was used in the analysis for each species. [file ncomms12488-s3.xlsx]

## Sheet: ThrSpp BodyMass
Class	Order	Family	Scientific_Name	Red_List_Status	MinMass_G	MaxMass_G	MinSVL_MM	MaxSVL_MM	MinTL_MM	MaxTL_MM	MinLength_CM	MaxLength_CM	Mass Estimate (g)	References	Congener or synonym species data used as proxy
AMPHIBIA	ANURA	AROMOBATIDAE	Mannophryne olmonae	CR			18.5	25.7					0.858881	Alemu I, J. B., M. N. E. Cazabon, L. Dempewolf, A. Hailey, R. M. Lehtinen, R. P. Mannette, K. T. Naranjit, and A. C. J. Roach. 2007. Ecological observations on the Critically Endangered Tobago endemic frog Mannophryne olmonae. Applied Herpetology 4:377–386.
AMPHIBIA	ANURA	BOMBINATORIDAE	Barbourula kalimantanensis	EN			26.9	50.5					6.43931	Bickford, D., D. Iskandar, and A. Barlian. 2008. A lungless frog discovered on Borneo Role of fungi in the biogeochemical fate of depleted uranium. Current Biology 18:R374–R375.
AMPHIBIA	ANURA	BUFONIDAE	Adenomus dasi	CR			19.1	24.3					0.776861	Manamendra-Arachchi, K., and R. Pethiyagoda. 1998. A synopsis of the Sri Lankan Bufonidae (Amphibia: Anura), with description of two new species. Journal of South Asian Natural History 3:213–246.
AMPHIBIA	ANURA	BUFONIDAE	Adenomus kandianus	EX			32.24	32.24					2.66288	Wickramasinghe, L. J. M., D. R. Vidanapathirana, and N. Wickramasinghe. 2012. Back from the dead: The world's rarest toad Adenomus kandianus redisovered in Sri Lanka. Zootaxa 3347:63-68.
AMPHIBIA	ANURA	BUFONIDAE	Adenomus kelaartii	EN			25.1	50					6.10968	Manamendra-Arachchi, K., and R. Pethiyagoda. 1998. A synopsis of the Sri Lankan Bufonidae (Amphibia: Anura), with description of two new species. Journal of South Asian Natural History 3:213–246.
AMPHIBIA	ANURA	BUFONIDAE	Ansonia guibei	EN			32	34					2.88125	Matsui, M., A. Tominaga, W. Liu, W. Khonsue, L. L. Grismer, A. C. Diesmos, I. Das, A. Sudin, P. Yambun, H. Yong, J. Sukumaran, and R. M. Brown. 2010. Phylogenetic relationships of Ansonia from Southeast Asia inferred from mitochondrial DNA sequences: systematic and biogeographic implications (Anura: Bufonidae). Molecular Phylogenetics and Evolution 54:561–570.
AMPHIBIA	ANURA	BUFONIDAE	Ansonia latidisca	EN			42.6	51.8					9.47203	Min, P. Y., O. J. Jet, and I. Das. 2011. FrogLog. FrogLog 97:6–8.
AMPHIBIA	ANURA	BUFONIDAE	Ansonia platysoma	EN			20	26					0.946624	Matsui, M., A. Tominaga, W. Liu, W. Khonsue, L. L. Grismer, A. C. Diesmos, I. Das, A. Sudin, P. Yambun, H. Yong, J. Sukumaran, and R. M. Brown. 2010. Phylogenetic relationships of Ansonia from Southeast Asia inferred from mitochondrial DNA sequences: systematic and biogeographic implications (Anura: Bufonidae). Molecular Phylogenetics and Evolution 54:561–570.
AMPHIBIA	ANURA	BUFONIDAE	Atelopus elegans	CR			32	34					2.88125	Encyclopedia of Life. 2013. http://www.eol.org.
AMPHIBIA	ANURA	BUFONIDAE	Didynamipus sjostedti	EN			20	20					0.566876	Andersson, L. J. 1903. Neue Batrachier aus Kamerun, von den Herren Dr. Y. Sjöstedt und Dr. R. Jungner gesammelt. Verhandlungen des Zoologisch-Botanischen Vereins in Wien 53.
AMPHIBIA	ANURA	BUFONIDAE	Duttaphrynus kotagamai	EN			33.1	62.7					12.9386	Fernando, P., N. Dayawansa, and M. Siriwardhane. 1994. Bufo kotagamai, a new toad (Bufonidae) from Sri Lanka. Journal of South Asian Natural History 1:119–124.
AMPHIBIA	ANURA	BUFONIDAE	Duttaphrynus noellerti	EN			50	88.8					40.9977	AmphibiaWeb. 2013. http://amphibiaweb.org.
AMPHIBIA	ANURA	BUFONIDAE	Duttaphrynus sumatranus	CR			34.1	34.1					3.19356	Teynié, A., P. David, and A. Ohler. 2010. Note on a collection of amphibians and reptiles from western Sumatra (Indonesia), with the description of a new species of the genus Bufo. Zootaxa 2416:1–43.
AMPHIBIA	ANURA	BUFONIDAE	Ingerophrynus claviger	EN			32.6	69.2					17.1951	Grismer, L. L. 2007. A New Species of Ingerophrynus (Anura: Bufonidae) from a lowland rain forest in southern peninsular Malaysia. Journal of Herpetology 41:225–230.
AMPHIBIA	ANURA	BUFONIDAE	Leptophryne cruentata	CR			20	40					2.96135	AmphibiaWeb. 2013. http://amphibiaweb.org.
AMPHIBIA	ANURA	BUFONIDAE	Mertensophryne howelli	EN			25	35					2.32145	AmphibiaWeb. 2013. http://amphibiaweb.org.	Mertensophryne taitana
AMPHIBIA	ANURA	BUFONIDAE	Parapelophryne scalpta	EN			20.6	26					0.975111	Fei, L., C. Y. Ye, and J. P. Jiang. 2003. A new bufonid genus parapelophryne from China (Amphibia, Anura). Acta Zootaxonomica Sinica 28:762–766.
AMPHIBIA	ANURA	BUFONIDAE	Pelophryne albotaeniata	EN			19.9	19.9					0.557744	Das, I. 2008. Two new species of Pelophryne (Anura: Bufoidae) from Gunung Murud, Sarawak (Northwestern Borneo). Raffles Bulletin of Zoology 56:435–443.
AMPHIBIA	ANURA	BUFONIDAE	Pelophryne api	EN			22.3	22.3					0.806601	Das, I. 2008. Two new species of Pelophryne (Anura: Bufoidae) from Gunung Murud, Sarawak (Northwestern Borneo). Raffles Bulletin of Zoology 56:435–443.
AMPHIBIA	ANURA	BUFONIDAE	Pelophryne linanitensis	CR			18.6	18.6					0.448098	Das, I. 2008. Two new species of Pelophryne (Anura: Bufoidae) from Gunung Murud, Sarawak (Northwestern Borneo). Raffles Bulletin of Zoology 56:435–443.
AMPHIBIA	ANURA	BUFONIDAE	Pelophryne murudensis	CR			25.6	25.6					1.26139	Das, I. 2008. Two new species of Pelophryne (Anura: Bufoidae) from Gunung Murud, Sarawak (Northwestern Borneo). Raffles Bulletin of Zoology 56:435–443.
AMPHIBIA	ANURA	BUFONIDAE	Peltophryne cataulaciceps	EN			27	30					1.80382	Henderson, R. W., and R. Powell. 2009. Natural History of West Indian Reptiles and Amphibians. University Press of Florida, Gainesville, FL.
AMPHIBIA	ANURA	BUFONIDAE	Peltophryne florentinoi	CR			112	133					206.605	Moreno, L. V., and V. Rivalta. 2007. Especie nueva de sapo del género Bufo (Anura: Bufonidae) de la Península de Zapata, Cuba. Solenodon 6:60–69.
AMPHIBIA	ANURA	BUFONIDAE	Peltophryne fluviatica	CR			44.3	44.3					7.45589	Henderson, R. W., and R. Powell. 2009. Natural History of West Indian Reptiles and Amphibians. University Press of Florida, Gainesville, FL.
AMPHIBIA	ANURA	BUFONIDAE	Peltophryne fracta	EN			66.8	79.5					38.8977	Henderson, R. W., and R. Powell. 2009. Natural History of West Indian Reptiles and Amphibians. University Press of Florida, Gainesville, FL.
AMPHIBIA	ANURA	BUFONIDAE	Peltophryne lemur	CR			70	120					110.532	Miller, T. J. 1985. Husbandry and breeding of the Puerto Rican toad (Peltophryne lemur) with comments on its natural history. Zoo Biology 4:281–286; Platenberg, R. J., and R. H. Boulon Jr. 2006. Conservation status of reptiles and amphibians in the U.S. Virgin Islands. Applied Herpetology 3:215–235.
AMPHIBIA	ANURA	BUFONIDAE	Peltophryne longinasus	EN			36	36					3.8069	Henderson, R. W., and R. Powell. 2009. Natural History of West Indian Reptiles and Amphibians. University Press of Florida, Gainesville, FL.
AMPHIBIA	ANURA	CERATOBATRACHIDAE	Platymantis cagayanensis	EN			26	30.8					1.81141	Brown, R. M., and J. C. Gonzalez. 2007. A new forest frog of the genus Platymantis (Amphibia: Anura: Ranidae) from the Bicol Peninsula of Luzon Island, Philippines. Copeia 2007:251–266.
AMPHIBIA	ANURA	CERATOBATRACHIDAE	Platymantis hazelae	EN			34	34					3.16332	Bossuyt, F., and A. Dubois. 2001. A review of the frog genus Philautus Gistel, 1848 (Amphibia, Anura, Ranidae, Rhacophorinae). Zeylanica 6:1–112.
AMPHIBIA	ANURA	CERATOBATRACHIDAE	Platymantis insulatus	CR			37.1	43.8					5.69175	Brown, R. M., and J. C. Gonzalez. 2007. A new forest frog of the genus Platymantis (Amphibia: Anura: Ranidae) from the Bicol Peninsula of Luzon Island, Philippines. Copeia 2007:251–266.
AMPHIBIA	ANURA	CERATOBATRACHIDAE	Platymantis lawtoni	EN			39	39					4.93402	Brown, W. C., and A. C. Alcala. 1974. New frogs of the genus Platymantis (Ranidae) from the Philippines. Occasional Papers of the California Academy of Sciences 113:1–12.
AMPHIBIA	ANURA	CERATOBATRACHIDAE	Platymantis levigatus	EN			28.7	30					1.96777	Brown, R. M., and J. C. Gonzalez. 2007. A new forest frog of the genus Platymantis (Amphibia: Anura: Ranidae) from the Bicol Peninsula of Luzon Island, Philippines. Copeia 2007:251–266.
AMPHIBIA	ANURA	CERATOBATRACHIDAE	Platymantis negrosensis	EN			29.1	39.1					3.44285	Brown, R. M., and J. C. Gonzalez. 2007. A new forest frog of the genus Platymantis (Amphibia: Anura: Ranidae) from the Bicol Peninsula of Luzon Island, Philippines. Copeia 2007:251–266.
AMPHIBIA	ANURA	CERATOBATRACHIDAE	Platymantis panayensis	EN			25	32					1.88364	Brown, W. C., R. M. Brown, and A. C. Alcala. 1997. Species of the Hazelae group of Platymantis (Amphibian: Ranidae) from the Philippines, with descriptions of two new species. Proceedings of the California Academy of Sciences 49:405–421.
AMPHIBIA	ANURA	CERATOBATRACHIDAE	Platymantis polillensis	EN			27	27					1.49889	Bossuyt, F., and A. Dubois. 2001. A review of the frog genus Philautus Gistel, 1848 (Amphibia, Anura, Ranidae, Rhacophorinae). Zeylanica 6:1–112.
AMPHIBIA	ANURA	CERATOBATRACHIDAE	Platymantis spelaeus	EN			41.5	60.5					13.2503	AmphibiaWeb. 2013. http://amphibiaweb.org.
AMPHIBIA	ANURA	CERATOBATRACHIDAE	Platymantis subterrestris	EN			24	26.3					1.19999	Brown, W. C., and A. C. Alcala. 1974. New frogs of the genus Platymantis (Ranidae) from the Philippines. Occasional Papers of the California Academy of Sciences 113:1–12.
AMPHIBIA	ANURA	CERATOBATRACHIDAE	Platymantis taylori	EN			26.5	33.4					2.1984	Brown, R. M., and J. C. Gonzalez. 2007. A new forest frog of the genus Platymantis (Amphibia: Anura: Ranidae) from the Bicol Peninsula of Luzon Island, Philippines. Copeia 2007:251–266.
AMPHIBIA	ANURA	CERATOBATRACHIDAE	Platymantis vitianus	EN			51	105					66.9462	Morrison, C. 2004. Rediscovery of an endangered frog Platymantis vitianus, on mainland Fiji: implications for conservation and management. Pacific Conservation Biology 10:237–240.
AMPHIBIA	ANURA	CRAUGASTORIDAE	Craugastor ranoides	CR			26	74					20.3163	AmphibiaWeb. 2013. http://amphibiaweb.org.
AMPHIBIA	ANURA	CYCLORAMPHIDAE	Cycloramphus faustoi	CR			31.2	44					4.84401	Brasilero, C. A., C. F. B. Haddad, R. J. Sawaya, and I. Sazima. 2007. A new and threatened island-dwelling species of Cycloramphus (Anura: Cycloramphidae) from southeastern Brazil. Herpetologica 63:501–510.
AMPHIBIA	ANURA	CYCLORAMPHIDAE	Eupsophus insularis	CR			39.3	39.3					5.05805	Cuevas, C. C., and J. R. Formas. 1996. Heteromorphic sex chromosomes in Eupsophus insularis (Amphibia: Anura: Leptodactylidae). Chromosome Research 4:467–70.
AMPHIBIA	ANURA	DICROGLOSSIDAE	Fejervarya greenii	EN			33	45					5.35804	Dawundasekara, D. M. N. P. K., and A. de Silva. 2011. Species richness and diversity of amphibians in conventional and chemical free agricultural systems in highlands of Sri Lanka. FrogLog 98:30–32.
AMPHIBIA	ANURA	DICROGLOSSIDAE	Fejervarya nicobariensis	EN									NA
AMPHIBIA	ANURA	DICROGLOSSIDAE	Ingerana charlesdarwini	CR			34.6	40.1					4.37355	Iskandar, D. T., D. P. Bickford, and U. Arifin. 2011. A new Ingerana (Anura, Dicroglossidae) with no external tympanum from Borneo, Indonesia. The Raffles Bulletin of Zoology 59:213–218.	Ingerana rajae
AMPHIBIA	ANURA	DICROGLOSSIDAE	Limnonectes arathooni	EN			29.9	29.9					2.08606	Brown, R. M., and D. T. Iskandar. 2000. Nest site selection, larval hatching, and advertisement calls, of Rana arathooni from Southwestern Sulawesi (Celebs) Island, Indonesia. Journal of Herpetology 34:404–413.
AMPHIBIA	ANURA	DICROGLOSSIDAE	Limnonectes microtympanum	EN			59.3	66.2					23.2894	Setiadi, M. I., J. A. McGuire, R. M. Brown, M. Zubairi, D. T. Iskandar, N. Andayani, J. Supriatna, and B. J. Evans. 2011. Adaptive radiation and ecological opportunity in Sulawesi and Philippine fanged frog (Limnonectes) communities. The American Naturalist 178:221–240.
AMPHIBIA	ANURA	DICROGLOSSIDAE	Limnonectes namiyei	EN			72	117					104.689	AmphibiaWeb. 2013. http://amphibiaweb.org.
AMPHIBIA	ANURA	DICROGLOSSIDAE	Nannophrys guentheri	EX			28.5	28.5					1.78586	Clarke, B. T. 1983. A morphological re-examination of the frog genus Nannophrys (Anura: Ranidae) with comments on its biology, distribution and relationships. Zoological Journal of the Linnean Society 79:377–398.
AMPHIBIA	ANURA	DICROGLOSSIDAE	Nannophrys marmorata	CR			25	25					1.16809	EDGE of Existence. 2013. www.edgeofexistence.org.
AMPHIBIA	ANURA	DICROGLOSSIDAE	Nannophrys naeyakai	EN									NA
AMPHIBIA	ANURA	ELEUTHERODACTYLIDAE	Eleutherodactylus acmonis	EN			21.2	28					1.1855	Henderson, R. W., and R. Powell. 2009. Natural History of West Indian Reptiles and Amphibians. University Press of Florida, Gainesville, FL.
AMPHIBIA	ANURA	ELEUTHERODACTYLIDAE	Eleutherodactylus adelus	EN			11.4	14.5					0.145856	Henderson, R. W., and R. Powell. 2009. Natural History of West Indian Reptiles and Amphibians. University Press of Florida, Gainesville, FL.
AMPHIBIA	ANURA	ELEUTHERODACTYLIDAE	Eleutherodactylus albipes	CR			31.1	33					2.6207	Henderson, R. W., and R. Powell. 2009. Natural History of West Indian Reptiles and Amphibians. University Press of Florida, Gainesville, FL.
AMPHIBIA	ANURA	ELEUTHERODACTYLIDAE	Eleutherodactylus alcoae	EN			45	45					7.8444	Henderson, R. W., and R. Powell. 2009. Natural History of West Indian Reptiles and Amphibians. University Press of Florida, Gainesville, FL.
AMPHIBIA	ANURA	ELEUTHERODACTYLIDAE	Eleutherodactylus alticola	CR			26	26					1.32637	Henderson, R. W., and R. Powell. 2009. Natural History of West Indian Reptiles and Amphibians. University Press of Florida, Gainesville, FL.
AMPHIBIA	ANURA	ELEUTHERODACTYLIDAE	Eleutherodactylus amadeus	CR			25	25					1.16809	Henderson, R. W., and R. Powell. 2009. Natural History of West Indian Reptiles and Amphibians. University Press of Florida, Gainesville, FL.
AMPHIBIA	ANURA	ELEUTHERODACTYLIDAE	Eleutherodactylus amplinympha	EN			26.4	50					6.21485	Henderson, R. W., and R. Powell. 2009. Natural History of West Indian Reptiles and Amphibians. University Press of Florida, Gainesville, FL.
AMPHIBIA	ANURA	ELEUTHERODACTYLIDAE	Eleutherodactylus andrewsi	EN			26	26					1.32637	Henderson, R. W., and R. Powell. 2009. Natural History of West Indian Reptiles and Amphibians. University Press of Florida, Gainesville, FL.
AMPHIBIA	ANURA	ELEUTHERODACTYLIDAE	Eleutherodactylus apostates	CR			22.7	43.2					3.86349	Henderson, R. W., and R. Powell. 2009. Natural History of West Indian Reptiles and Amphibians. University Press of Florida, Gainesville, FL.
AMPHIBIA	ANURA	ELEUTHERODACTYLIDAE	Eleutherodactylus armstrongi	EN			31	43					4.55756	Henderson, R. W., and R. Powell. 2009. Natural History of West Indian Reptiles and Amphibians. University Press of Florida, Gainesville, FL.
AMPHIBIA	ANURA	ELEUTHERODACTYLIDAE	Eleutherodactylus auriculatoides	EN			27	33					2.18529	Henderson, R. W., and R. Powell. 2009. Natural History of West Indian Reptiles and Amphibians. University Press of Florida, Gainesville, FL.
AMPHIBIA	ANURA	ELEUTHERODACTYLIDAE	Eleutherodactylus bakeri	CR			35	37					3.81756	Henderson, R. W., and R. Powell. 2009. Natural History of West Indian Reptiles and Amphibians. University Press of Florida, Gainesville, FL.
AMPHIBIA	ANURA	ELEUTHERODACTYLIDAE	Eleutherodactylus barlagnei	EN			23	32					1.74537	Henderson, R. W., and R. Powell. 2009. Natural History of West Indian Reptiles and Amphibians. University Press of Florida, Gainesville, FL.
AMPHIBIA	ANURA	ELEUTHERODACTYLIDAE	Eleutherodactylus bartonsmithi	CR			23.4	26.2					1.15125	Henderson, R. W., and R. Powell. 2009. Natural History of West Indian Reptiles and Amphibians. University Press of Florida, Gainesville, FL.
AMPHIBIA	ANURA	ELEUTHERODACTYLIDAE	Eleutherodactylus blairhedgesi	CR			31	36					3.076	Henderson, R. W., and R. Powell. 2009. Natural History of West Indian Reptiles and Amphibians. University Press of Florida, Gainesville, FL.
AMPHIBIA	ANURA	ELEUTHERODACTYLIDAE	Eleutherodactylus bresslerae	CR			30.4	46					5.3123	Henderson, R. W., and R. Powell. 2009. Natural History of West Indian Reptiles and Amphibians. University Press of Florida, Gainesville, FL.
AMPHIBIA	ANURA	ELEUTHERODACTYLIDAE	Eleutherodactylus brevirostris	CR			28	28					1.68633	Henderson, R. W., and R. Powell. 2009. Natural History of West Indian Reptiles and Amphibians. University Press of Florida, Gainesville, FL.
AMPHIBIA	ANURA	ELEUTHERODACTYLIDAE	Eleutherodactylus caribe	CR			18.1	20.1					0.493172	Henderson, R. W., and R. Powell. 2009. Natural History of West Indian Reptiles and Amphibians. University Press of Florida, Gainesville, FL.
AMPHIBIA	ANURA	ELEUTHERODACTYLIDAE	Eleutherodactylus casparii	EN			20	27					1.03288	Henderson, R. W., and R. Powell. 2009. Natural History of West Indian Reptiles and Amphibians. University Press of Florida, Gainesville, FL.
AMPHIBIA	ANURA	ELEUTHERODACTYLIDAE	Eleutherodactylus cavernicola	CR			38	41					5.16883	Henderson, R. W., and R. Powell. 2009. Natural History of West Indian Reptiles and Amphibians. University Press of Florida, Gainesville, FL.
AMPHIBIA	ANURA	ELEUTHERODACTYLIDAE	Eleutherodactylus chlorophenax	CR			59	59					18.8674	Henderson, R. W., and R. Powell. 2009. Natural History of West Indian Reptiles and Amphibians. University Press of Florida, Gainesville, FL.
AMPHIBIA	ANURA	ELEUTHERODACTYLIDAE	Eleutherodactylus corona	CR			18.4	19.1					0.460494	Henderson, R. W., and R. Powell. 2009. Natural History of West Indian Reptiles and Amphibians. University Press of Florida, Gainesville, FL.
AMPHIBIA	ANURA	ELEUTHERODACTYLIDAE	Eleutherodactylus counouspeus	EN			57	57					16.8727	Henderson, R. W., and R. Powell. 2009. Natural History of West Indian Reptiles and Amphibians. University Press of Florida, Gainesville, FL.
AMPHIBIA	ANURA	ELEUTHERODACTYLIDAE	Eleutherodactylus cubanus	CR			13	15					0.181792	Henderson, R. W., and R. Powell. 2009. Natural History of West Indian Reptiles and Amphibians. University Press of Florida, Gainesville, FL.
AMPHIBIA	ANURA	ELEUTHERODACTYLIDAE	Eleutherodactylus darlingtoni	CR			25.3	39.6					3.19917	Henderson, R. W., and R. Powell. 2009. Natural History of West Indian Reptiles and Amphibians. University Press of Florida, Gainesville, FL.
AMPHIBIA	ANURA	ELEUTHERODACTYLIDAE	Eleutherodactylus dolomedes	CR			21.6	21.6					0.727414	Henderson, R. W., and R. Powell. 2009. Natural History of West Indian Reptiles and Amphibians. University Press of Florida, Gainesville, FL.
AMPHIBIA	ANURA	ELEUTHERODACTYLIDAE	Eleutherodactylus emiliae	EN			27	27					1.49889	Henderson, R. W., and R. Powell. 2009. Natural History of West Indian Reptiles and Amphibians. University Press of Florida, Gainesville, FL.
AMPHIBIA	ANURA	ELEUTHERODACTYLIDAE	Eleutherodactylus eneidae	CR			24.8	30					1.62342	Henderson, R. W., and R. Powell. 2009. Natural History of West Indian Reptiles and Amphibians. University Press of Florida, Gainesville, FL.
AMPHIBIA	ANURA	ELEUTHERODACTYLIDAE	Eleutherodactylus etheridgei	EN			18.1	27.5					1.00047	Henderson, R. W., and R. Powell. 2009. Natural History of West Indian Reptiles and Amphibians. University Press of Florida, Gainesville, FL.
AMPHIBIA	ANURA	ELEUTHERODACTYLIDAE	Eleutherodactylus eunaster	CR			19.7	21.4					0.622801	Henderson, R. W., and R. Powell. 2009. Natural History of West Indian Reptiles and Amphibians. University Press of Florida, Gainesville, FL.
AMPHIBIA	ANURA	ELEUTHERODACTYLIDAE	Eleutherodactylus fowleri	CR			31.1	33					2.6207	Henderson, R. W., and R. Powell. 2009. Natural History of West Indian Reptiles and Amphibians. University Press of Florida, Gainesville, FL.
AMPHIBIA	ANURA	ELEUTHERODACTYLIDAE	Eleutherodactylus furcyensis	CR			28	37					2.92332	Henderson, R. W., and R. Powell. 2009. Natural History of West Indian Reptiles and Amphibians. University Press of Florida, Gainesville, FL.
AMPHIBIA	ANURA	ELEUTHERODACTYLIDAE	Eleutherodactylus fuscus	CR			33.7	37.3					3.67218	Henderson, R. W., and R. Powell. 2009. Natural History of West Indian Reptiles and Amphibians. University Press of Florida, Gainesville, FL.
AMPHIBIA	ANURA	ELEUTHERODACTYLIDAE	Eleutherodactylus glamyrus	EN			20	24.1					0.802067	Henderson, R. W., and R. Powell. 2009. Natural History of West Indian Reptiles and Amphibians. University Press of Florida, Gainesville, FL.
AMPHIBIA	ANURA	ELEUTHERODACTYLIDAE	Eleutherodactylus glandulifer	CR			36	53					8.56806	Henderson, R. W., and R. Powell. 2009. Natural History of West Indian Reptiles and Amphibians. University Press of Florida, Gainesville, FL.
AMPHIBIA	ANURA	ELEUTHERODACTYLIDAE	Eleutherodactylus glanduliferoides	CR			16	16					0.275106	Henderson, R. W., and R. Powell. 2009. Natural History of West Indian Reptiles and Amphibians. University Press of Florida, Gainesville, FL.
AMPHIBIA	ANURA	ELEUTHERODACTYLIDAE	Eleutherodactylus glaphycompus	EN			19.3	28.7					1.16593	Henderson, R. W., and R. Powell. 2009. Natural History of West Indian Reptiles and Amphibians. University Press of Florida, Gainesville, FL.
AMPHIBIA	ANURA	ELEUTHERODACTYLIDAE	Eleutherodactylus grabhami	EN			21.1	29					1.28182	Henderson, R. W., and R. Powell. 2009. Natural History of West Indian Reptiles and Amphibians. University Press of Florida, Gainesville, FL.
AMPHIBIA	ANURA	ELEUTHERODACTYLIDAE	Eleutherodactylus grahami	EN			25	25					1.16809	Henderson, R. W., and R. Powell. 2009. Natural History of West Indian Reptiles and Amphibians. University Press of Florida, Gainesville, FL.
AMPHIBIA	ANURA	ELEUTHERODACTYLIDAE	Eleutherodactylus greyi	EN			64	64					24.5569	Henderson, R. W., and R. Powell. 2009. Natural History of West Indian Reptiles and Amphibians. University Press of Florida, Gainesville, FL.
AMPHIBIA	ANURA	ELEUTHERODACTYLIDAE	Eleutherodactylus griphus	CR			14.2	18.4					0.309778	Henderson, R. W., and R. Powell. 2009. Natural History of West Indian Reptiles and Amphibians. University Press of Florida, Gainesville, FL.
AMPHIBIA	ANURA	ELEUTHERODACTYLIDAE	Eleutherodactylus gryllus	EN			19.1	19.5					0.505273	Henderson, R. W., and R. Powell. 2009. Natural History of West Indian Reptiles and Amphibians. University Press of Florida, Gainesville, FL.
AMPHIBIA	ANURA	ELEUTHERODACTYLIDAE	Eleutherodactylus guanahacabibes	EN			23	28					1.28895	Henderson, R. W., and R. Powell. 2009. Natural History of West Indian Reptiles and Amphibians. University Press of Florida, Gainesville, FL.
AMPHIBIA	ANURA	ELEUTHERODACTYLIDAE	Eleutherodactylus gundlachi	EN			23	25					1.02982	Henderson, R. W., and R. Powell. 2009. Natural History of West Indian Reptiles and Amphibians. University Press of Florida, Gainesville, FL.
AMPHIBIA	ANURA	ELEUTHERODACTYLIDAE	Eleutherodactylus haitianus	EN			17	21					0.499388	Henderson, R. W., and R. Powell. 2009. Natural History of West Indian Reptiles and Amphibians. University Press of Florida, Gainesville, FL.
AMPHIBIA	ANURA	ELEUTHERODACTYLIDAE	Eleutherodactylus hedricki	EN			34.6	35					3.4113	Henderson, R. W., and R. Powell. 2009. Natural History of West Indian Reptiles and Amphibians. University Press of Florida, Gainesville, FL.
AMPHIBIA	ANURA	ELEUTHERODACTYLIDAE	Eleutherodactylus heminota	EN			21	30					1.38635	Henderson, R. W., and R. Powell. 2009. Natural History of West Indian Reptiles and Amphibians. University Press of Florida, Gainesville, FL.
AMPHIBIA	ANURA	ELEUTHERODACTYLIDAE	Eleutherodactylus hypostenor	EN			54.4	54.4					14.5041	Henderson, R. W., and R. Powell. 2009. Natural History of West Indian Reptiles and Amphibians. University Press of Florida, Gainesville, FL.
AMPHIBIA	ANURA	ELEUTHERODACTYLIDAE	Eleutherodactylus iberia	CR			11.5	12.3					0.105852	Henderson, R. W., and R. Powell. 2009. Natural History of West Indian Reptiles and Amphibians. University Press of Florida, Gainesville, FL.
AMPHIBIA	ANURA	ELEUTHERODACTYLIDAE	Eleutherodactylus intermedius	EN			15	20					0.395036	Henderson, R. W., and R. Powell. 2009. Natural History of West Indian Reptiles and Amphibians. University Press of Florida, Gainesville, FL.
AMPHIBIA	ANURA	ELEUTHERODACTYLIDAE	Eleutherodactylus ionthus	EN			30.2	40					3.75523	Henderson, R. W., and R. Powell. 2009. Natural History of West Indian Reptiles and Amphibians. University Press of Florida, Gainesville, FL.
AMPHIBIA	ANURA	ELEUTHERODACTYLIDAE	Eleutherodactylus jamaicensis	EN			22	29					1.33068	Henderson, R. W., and R. Powell. 2009. Natural History of West Indian Reptiles and Amphibians. University Press of Florida, Gainesville, FL.
AMPHIBIA	ANURA	ELEUTHERODACTYLIDAE	Eleutherodactylus jasperi	CR			21.4	21.5					0.711188	Henderson, R. W., and R. Powell. 2009. Natural History of West Indian Reptiles and Amphibians. University Press of Florida, Gainesville, FL.
AMPHIBIA	ANURA	ELEUTHERODACTYLIDAE	Eleutherodactylus jaumei	CR			11.6	13					0.118719	Henderson, R. W., and R. Powell. 2009. Natural History of West Indian Reptiles and Amphibians. University Press of Florida, Gainesville, FL.
AMPHIBIA	ANURA	ELEUTHERODACTYLIDAE	Eleutherodactylus juanariveroi	CR			16	17.3					0.314723	Henderson, R. W., and R. Powell. 2009. Natural History of West Indian Reptiles and Amphibians. University Press of Florida, Gainesville, FL.
AMPHIBIA	ANURA	ELEUTHERODACTYLIDAE	Eleutherodactylus jugans	CR			33	33					2.87168	Henderson, R. W., and R. Powell. 2009. Natural History of West Indian Reptiles and Amphibians. University Press of Florida, Gainesville, FL.
AMPHIBIA	ANURA	ELEUTHERODACTYLIDAE	Eleutherodactylus junori	CR			24	27.7					1.32593	Henderson, R. W., and R. Powell. 2009. Natural History of West Indian Reptiles and Amphibians. University Press of Florida, Gainesville, FL.
AMPHIBIA	ANURA	ELEUTHERODACTYLIDAE	Eleutherodactylus karlschmidti	CR			58.6	78.5					33.0238	Henderson, R. W., and R. Powell. 2009. Natural History of West Indian Reptiles and Amphibians. University Press of Florida, Gainesville, FL.
AMPHIBIA	ANURA	ELEUTHERODACTYLIDAE	Eleutherodactylus klinikowskii	EN			24.2	27					1.27508	Henderson, R. W., and R. Powell. 2009. Natural History of West Indian Reptiles and Amphibians. University Press of Florida, Gainesville, FL.
AMPHIBIA	ANURA	ELEUTHERODACTYLIDAE	Eleutherodactylus lamprotes	CR			28.7	28.7					1.82679	Henderson, R. W., and R. Powell. 2009. Natural History of West Indian Reptiles and Amphibians. University Press of Florida, Gainesville, FL.
AMPHIBIA	ANURA	ELEUTHERODACTYLIDAE	Eleutherodactylus leberi	EN			32.4	34					2.93463	Henderson, R. W., and R. Powell. 2009. Natural History of West Indian Reptiles and Amphibians. University Press of Florida, Gainesville, FL.
AMPHIBIA	ANURA	ELEUTHERODACTYLIDAE	Eleutherodactylus lentus	EN			38	38					4.53576	Henderson, R. W., and R. Powell. 2009. Natural History of West Indian Reptiles and Amphibians. University Press of Florida, Gainesville, FL.
AMPHIBIA	ANURA	ELEUTHERODACTYLIDAE	Eleutherodactylus leoncei	CR			26.1	42					3.80801	Henderson, R. W., and R. Powell. 2009. Natural History of West Indian Reptiles and Amphibians. University Press of Florida, Gainesville, FL.
AMPHIBIA	ANURA	ELEUTHERODACTYLIDAE	Eleutherodactylus locustus	CR			22.7	23.5					0.905162	Henderson, R. W., and R. Powell. 2009. Natural History of West Indian Reptiles and Amphibians. University Press of Florida, Gainesville, FL.
AMPHIBIA	ANURA	ELEUTHERODACTYLIDAE	Eleutherodactylus lucioi	CR			24	24					1.02338	Henderson, R. W., and R. Powell. 2009. Natural History of West Indian Reptiles and Amphibians. University Press of Florida, Gainesville, FL.
AMPHIBIA	ANURA	ELEUTHERODACTYLIDAE	Eleutherodactylus luteolus	EN			17	25					0.751454	Henderson, R. W., and R. Powell. 2009. Natural History of West Indian Reptiles and Amphibians. University Press of Florida, Gainesville, FL.
AMPHIBIA	ANURA	ELEUTHERODACTYLIDAE	Eleutherodactylus mariposa	CR			36.1	36.1					3.84127	Henderson, R. W., and R. Powell. 2009. Natural History of West Indian Reptiles and Amphibians. University Press of Florida, Gainesville, FL.
AMPHIBIA	ANURA	ELEUTHERODACTYLIDAE	Eleutherodactylus melacara	EN			28.7	36					2.81684	Henderson, R. W., and R. Powell. 2009. Natural History of West Indian Reptiles and Amphibians. University Press of Florida, Gainesville, FL.
AMPHIBIA	ANURA	ELEUTHERODACTYLIDAE	Eleutherodactylus michaelschmidi	EN			44	48.1					8.51388	Henderson, R. W., and R. Powell. 2009. Natural History of West Indian Reptiles and Amphibians. University Press of Florida, Gainesville, FL.
AMPHIBIA	ANURA	ELEUTHERODACTYLIDAE	Eleutherodactylus minutus	EN			19	19					0.480079	Henderson, R. W., and R. Powell. 2009. Natural History of West Indian Reptiles and Amphibians. University Press of Florida, Gainesville, FL.
AMPHIBIA	ANURA	ELEUTHERODACTYLIDAE	Eleutherodactylus montanus	EN			43	44					7.03177	Henderson, R. W., and R. Powell. 2009. Natural History of West Indian Reptiles and Amphibians. University Press of Florida, Gainesville, FL.
AMPHIBIA	ANURA	ELEUTHERODACTYLIDAE	Eleutherodactylus nortoni	CR			65.7	65.7					26.7339	Henderson, R. W., and R. Powell. 2009. Natural History of West Indian Reptiles and Amphibians. University Press of Florida, Gainesville, FL.
AMPHIBIA	ANURA	ELEUTHERODACTYLIDAE	Eleutherodactylus nubicola	EN			35	49					6.90581	Henderson, R. W., and R. Powell. 2009. Natural History of West Indian Reptiles and Amphibians. University Press of Florida, Gainesville, FL.
AMPHIBIA	ANURA	ELEUTHERODACTYLIDAE	Eleutherodactylus orcutti	CR			33.7	38.4					3.88303	Henderson, R. W., and R. Powell. 2009. Natural History of West Indian Reptiles and Amphibians. University Press of Florida, Gainesville, FL.
AMPHIBIA	ANURA	ELEUTHERODACTYLIDAE	Eleutherodactylus orientalis	CR			13	17					0.237601	Henderson, R. W., and R. Powell. 2009. Natural History of West Indian Reptiles and Amphibians. University Press of Florida, Gainesville, FL.
AMPHIBIA	ANURA	ELEUTHERODACTYLIDAE	Eleutherodactylus oxyrhyncus	CR			28	55					8.3576	Henderson, R. W., and R. Powell. 2009. Natural History of West Indian Reptiles and Amphibians. University Press of Florida, Gainesville, FL.
AMPHIBIA	ANURA	ELEUTHERODACTYLIDAE	Eleutherodactylus parabates	CR			24.1	24.1					1.03726	Henderson, R. W., and R. Powell. 2009. Natural History of West Indian Reptiles and Amphibians. University Press of Florida, Gainesville, FL.
AMPHIBIA	ANURA	ELEUTHERODACTYLIDAE	Eleutherodactylus parapelates	CR			52	52					12.5315	Henderson, R. W., and R. Powell. 2009. Natural History of West Indian Reptiles and Amphibians. University Press of Florida, Gainesville, FL.
AMPHIBIA	ANURA	ELEUTHERODACTYLIDAE	Eleutherodactylus patriciae	EN			29	35					2.6821	Henderson, R. W., and R. Powell. 2009. Natural History of West Indian Reptiles and Amphibians. University Press of Florida, Gainesville, FL.
AMPHIBIA	ANURA	ELEUTHERODACTYLIDAE	Eleutherodactylus paulsoni	CR			26	26					1.32637	Henderson, R. W., and R. Powell. 2009. Natural History of West Indian Reptiles and Amphibians. University Press of Florida, Gainesville, FL.
AMPHIBIA	ANURA	ELEUTHERODACTYLIDAE	Eleutherodactylus pezopetrus	CR			41.8	50					8.60642	Henderson, R. W., and R. Powell. 2009. Natural History of West Indian Reptiles and Amphibians. University Press of Florida, Gainesville, FL.
AMPHIBIA	ANURA	ELEUTHERODACTYLIDAE	Eleutherodactylus pinarensis	EN			62	70					27.4932	Henderson, R. W., and R. Powell. 2009. Natural History of West Indian Reptiles and Amphibians. University Press of Florida, Gainesville, FL.
AMPHIBIA	ANURA	ELEUTHERODACTYLIDAE	Eleutherodactylus pinchoni	EN			16	20					0.420991	Henderson, R. W., and R. Powell. 2009. Natural History of West Indian Reptiles and Amphibians. University Press of Florida, Gainesville, FL.
AMPHIBIA	ANURA	ELEUTHERODACTYLIDAE	Eleutherodactylus pituinus	EN			28.9	28.9					1.86836	Henderson, R. W., and R. Powell. 2009. Natural History of West Indian Reptiles and Amphibians. University Press of Florida, Gainesville, FL.
AMPHIBIA	ANURA	ELEUTHERODACTYLIDAE	Eleutherodactylus poolei	CR			34	34					3.16332	Henderson, R. W., and R. Powell. 2009. Natural History of West Indian Reptiles and Amphibians. University Press of Florida, Gainesville, FL.
AMPHIBIA	ANURA	ELEUTHERODACTYLIDAE	Eleutherodactylus portoricensis	EN			40.2	42.9					6.0811	Henderson, R. W., and R. Powell. 2009. Natural History of West Indian Reptiles and Amphibians. University Press of Florida, Gainesville, FL.
AMPHIBIA	ANURA	ELEUTHERODACTYLIDAE	Eleutherodactylus principalis	EN			19.2	22.9					0.687853	Henderson, R. W., and R. Powell. 2009. Natural History of West Indian Reptiles and Amphibians. University Press of Florida, Gainesville, FL.
AMPHIBIA	ANURA	ELEUTHERODACTYLIDAE	Eleutherodactylus probolaeus	EN			30	30					2.10875	Henderson, R. W., and R. Powell. 2009. Natural History of West Indian Reptiles and Amphibians. University Press of Florida, Gainesville, FL.
AMPHIBIA	ANURA	ELEUTHERODACTYLIDAE	Eleutherodactylus rhodesi	CR			26.1	29.8					1.70325	Henderson, R. W., and R. Powell. 2009. Natural History of West Indian Reptiles and Amphibians. University Press of Florida, Gainesville, FL.
AMPHIBIA	ANURA	ELEUTHERODACTYLIDAE	Eleutherodactylus richmondi	CR			29.9	43.5					4.55723	Henderson, R. W., and R. Powell. 2009. Natural History of West Indian Reptiles and Amphibians. University Press of Florida, Gainesville, FL.
AMPHIBIA	ANURA	ELEUTHERODACTYLIDAE	Eleutherodactylus rivularis	CR			27.5	31.3					2.00507	Henderson, R. W., and R. Powell. 2009. Natural History of West Indian Reptiles and Amphibians. University Press of Florida, Gainesville, FL.
AMPHIBIA	ANURA	ELEUTHERODACTYLIDAE	Eleutherodactylus rufifemoralis	CR			20	20					0.566876	Henderson, R. W., and R. Powell. 2009. Natural History of West Indian Reptiles and Amphibians. University Press of Florida, Gainesville, FL.
AMPHIBIA	ANURA	ELEUTHERODACTYLIDAE	Eleutherodactylus ruthae	EN			50	52.3					11.9016	Henderson, R. W., and R. Powell. 2009. Natural History of West Indian Reptiles and Amphibians. University Press of Florida, Gainesville, FL.
AMPHIBIA	ANURA	ELEUTHERODACTYLIDAE	Eleutherodactylus schmidti	CR			58	58					17.8508	Henderson, R. W., and R. Powell. 2009. Natural History of West Indian Reptiles and Amphibians. University Press of Florida, Gainesville, FL.
AMPHIBIA	ANURA	ELEUTHERODACTYLIDAE	Eleutherodactylus schwartzi	EN			23.1	33.7					1.98898	Henderson, R. W., and R. Powell. 2009. Natural History of West Indian Reptiles and Amphibians. University Press of Florida, Gainesville, FL.
AMPHIBIA	ANURA	ELEUTHERODACTYLIDAE	Eleutherodactylus sciagraphus	CR			16.7	20.9					0.484909	Henderson, R. W., and R. Powell. 2009. Natural History of West Indian Reptiles and Amphibians. University Press of Florida, Gainesville, FL.
AMPHIBIA	ANURA	ELEUTHERODACTYLIDAE	Eleutherodactylus semipalmatus	CR			28	28					1.68633	Henderson, R. W., and R. Powell. 2009. Natural History of West Indian Reptiles and Amphibians. University Press of Florida, Gainesville, FL.
AMPHIBIA	ANURA	ELEUTHERODACTYLIDAE	Eleutherodactylus simulans	EN			18.7	23.9					0.732788	Henderson, R. W., and R. Powell. 2009. Natural History of West Indian Reptiles and Amphibians. University Press of Florida, Gainesville, FL.
AMPHIBIA	ANURA	ELEUTHERODACTYLIDAE	Eleutherodactylus sisyphodemus	CR			13.8	17.9					0.283042	Henderson, R. W., and R. Powell. 2009. Natural History of West Indian Reptiles and Amphibians. University Press of Florida, Gainesville, FL.
AMPHIBIA	ANURA	ELEUTHERODACTYLIDAE	Eleutherodactylus symingtoni	CR			68	69					30.6107	Henderson, R. W., and R. Powell. 2009. Natural History of West Indian Reptiles and Amphibians. University Press of Florida, Gainesville, FL.
AMPHIBIA	ANURA	ELEUTHERODACTYLIDAE	Eleutherodactylus tetajulia	CR			12.3	15					0.170268	Henderson, R. W., and R. Powell. 2009. Natural History of West Indian Reptiles and Amphibians. University Press of Florida, Gainesville, FL.
AMPHIBIA	ANURA	ELEUTHERODACTYLIDAE	Eleutherodactylus thomasi	EN			31.8	43.4					4.76155	Henderson, R. W., and R. Powell. 2009. Natural History of West Indian Reptiles and Amphibians. University Press of Florida, Gainesville, FL.
AMPHIBIA	ANURA	ELEUTHERODACTYLIDAE	Eleutherodactylus thorectes	CR			15.1	15.1					0.228053	Henderson, R. W., and R. Powell. 2009. Natural History of West Indian Reptiles and Amphibians. University Press of Florida, Gainesville, FL.
AMPHIBIA	ANURA	ELEUTHERODACTYLIDAE	Eleutherodactylus toa	EN			22.3	32.5					1.76984	Henderson, R. W., and R. Powell. 2009. Natural History of West Indian Reptiles and Amphibians. University Press of Florida, Gainesville, FL.
AMPHIBIA	ANURA	ELEUTHERODACTYLIDAE	Eleutherodactylus tonyi	CR			21.5	33.7					1.89517	Henderson, R. W., and R. Powell. 2009. Natural History of West Indian Reptiles and Amphibians. University Press of Florida, Gainesville, FL.
AMPHIBIA	ANURA	ELEUTHERODACTYLIDAE	Eleutherodactylus turquinensis	CR			53	54.5					13.96	Henderson, R. W., and R. Powell. 2009. Natural History of West Indian Reptiles and Amphibians. University Press of Florida, Gainesville, FL.
AMPHIBIA	ANURA	ELEUTHERODACTYLIDAE	Eleutherodactylus ventrilineatus	CR			31	31					2.34511	Henderson, R. W., and R. Powell. 2009. Natural History of West Indian Reptiles and Amphibians. University Press of Florida, Gainesville, FL.
AMPHIBIA	ANURA	ELEUTHERODACTYLIDAE	Eleutherodactylus warreni	CR			33	33					2.87168	Henderson, R. W., and R. Powell. 2009. Natural History of West Indian Reptiles and Amphibians. University Press of Florida, Gainesville, FL.
AMPHIBIA	ANURA	ELEUTHERODACTYLIDAE	Eleutherodactylus wightmanae	EN			21	22.5					0.747118	Henderson, R. W., and R. Powell. 2009. Natural History of West Indian Reptiles and Amphibians. University Press of Florida, Gainesville, FL.
AMPHIBIA	ANURA	ELEUTHERODACTYLIDAE	Eleutherodactylus zeus	EN			63.7	123.2					114.587	Henderson, R. W., and R. Powell. 2009. Natural History of West Indian Reptiles and Amphibians. University Press of Florida, Gainesville, FL.
AMPHIBIA	ANURA	ELEUTHERODACTYLIDAE	Eleutherodactylus zugi	EN			16.8	20					0.444549	Henderson, R. W., and R. Powell. 2009. Natural History of West Indian Reptiles and Amphibians. University Press of Florida, Gainesville, FL.
AMPHIBIA	ANURA	HEMIPHRACTIDAE	Flectonotus fitzgeraldi	EN			19.8	19.8					0.548715	Barnes, W. J. P., C. Oines, and J. M. Smith. 2006. Whole animal measurements of shear and adhesive forces in adult tree frogs: insights into underlying mechanisms of adhesion obtained from studying the effects of size and scale. Journal of Comparative Physiology A 192:1179–1191.
AMPHIBIA	ANURA	HYLIDAE	Litoria cooloolensis	EN			25	30					1.63842	Vanderduys, E. 2012. Field Guide to the Frogs of Queensland. CSIRO Publishing, Collingwood, Australia.
AMPHIBIA	ANURA	HYLIDAE	Litoria raniformis	EN			80	100					77.4347	Bryant, S., and J. Jackson. 1999. Tasmania’s Threatened Fauna Handbook: what, where and how to protect Tasmania's threatened animals. Threatened Species Unit, Parks and Wildlife Service, Hobart, Tasmania, Australia.
AMPHIBIA	ANURA	HYLIDAE	Osteopilus crucialis	EN			92.6	122					139.934	Henderson, R. W., and R. Powell. 2009. Natural History of West Indian Reptiles and Amphibians. University Press of Florida, Gainesville, FL.
AMPHIBIA	ANURA	HYLIDAE	Osteopilus marianae	EN			31	34					2.75421	Henderson, R. W., and R. Powell. 2009. Natural History of West Indian Reptiles and Amphibians. University Press of Florida, Gainesville, FL.
AMPHIBIA	ANURA	HYLIDAE	Osteopilus pulchrilineatus	EN			39.5	43					5.95597	Henderson, R. W., and R. Powell. 2009. Natural History of West Indian Reptiles and Amphibians. University Press of Florida, Gainesville, FL.
AMPHIBIA	ANURA	HYLIDAE	Osteopilus vastus	EN			108.8	141.9					230.528	Henderson, R. W., and R. Powell. 2009. Natural History of West Indian Reptiles and Amphibians. University Press of Florida, Gainesville, FL.
AMPHIBIA	ANURA	HYLIDAE	Osteopilus wilderi	EN			27.9	29.2					1.79941	Henderson, R. W., and R. Powell. 2009. Natural History of West Indian Reptiles and Amphibians. University Press of Florida, Gainesville, FL.
AMPHIBIA	ANURA	HYLIDAE	Phyllodytes auratus	CR			35	35					3.47482	Barnes, W. J. P., C. Oines, and J. M. Smith. 2006. Whole animal measurements of shear and adhesive forces in adult tree frogs: insights into underlying mechanisms of adhesion obtained from studying the effects of size and scale. Journal of Comparative Physiology A 192:1179–1191.
AMPHIBIA	ANURA	HYLIDAE	Scinax alcatraz	CR			19.7	29.8					1.30166	Brasilero, C. A., C. F. B. Haddad, R. J. Sawaya, and T. L. F. Martins. 2007a. A new and threatened species of Scinax (Anura: Hylidae) from Queimada Grande Island, southeastern Brazil. Zootaxa 1391:47–55.
AMPHIBIA	ANURA	HYLIDAE	Scinax faivovichi	CR			16.2	20.6					0.455128	Brasilero, C. A., H. M. Oyamaguchi, and C. F. Haddad. 2007c. A New Island Species of Scinax (Anura; Hylidae) from Southeastern Brazil. Journal of Herpetology 41:271–275.
AMPHIBIA	ANURA	HYLIDAE	Scinax peixotoi	CR			18.8	25.1					0.823598	Brasilero, C. A., C. F. B. Haddad, R. J. Sawaya, and T. L. F. Martins. 2007a. A new and threatened species of Scinax (Anura: Hylidae) from Queimada Grande Island, southeastern Brazil. Zootaxa 1391:47–55.
AMPHIBIA	ANURA	HYPEROLIIDAE	Hyperolius puncticulatus	EN			28.1	28.1					1.70592	Köhler, J., K. Scheelke, S. Schick, M. Veith, and S. Lötters. 2005. Contribution to the taxonomy of hyperoliid frogs (Amphibia: Anura: Hyperoliidae): advertisement calls of twelve species from East and Central Africa. African Zoology 40:127–142.
AMPHIBIA	ANURA	HYPEROLIIDAE	Hyperolius thomensis	EN			27	49					5.91785	AmphibiaWeb. 2013. http://amphibiaweb.org.
AMPHIBIA	ANURA	HYPEROLIIDAE	Hyperolius watsonae	CR									NA
AMPHIBIA	ANURA	HYPEROLIIDAE	Kassina jozani	EN			38.5	42.2					5.55117	AmphibiaWeb. 2013. http://amphibiaweb.org.
AMPHIBIA	ANURA	LEIOPELMATIDAE	Leiopelma archeyi	CR			7	37					2.0896	Bell, B. D. 1978. Observations on the ecology and reproduction of the New Zealand Leiopelmid Frogs. Herpetologica 34:340–354.
AMPHIBIA	ANURA	LEIOPELMATIDAE	Leiopelma hamiltoni	EN			10	49					5.19841	Bell, B. D. 1978. Observations on the ecology and reproduction of the New Zealand Leiopelmid Frogs. Herpetologica 34:340–354.
AMPHIBIA	ANURA	LEPTODACTYLIDAE	Leptodactylus fallax	CR			37	169					287.493	Brooks Jr, G. R. 1982. An analysis of prey consumed by the anuran, Leptodactylus fallax, from Dominica, West Indies. Biotropica 14:301–309.
AMPHIBIA	ANURA	MANTELLIDAE	Aglyptodactylus laticeps	EN			38.6	60.4					12.5644	Glaw, F., M. Vences, and W. Bohme. 1998. Systematic revision of the genus Aglyptodactylus Boulenger, 1919 (Amphibia: Ranidae), and analysis of its phylogenetic relationships to other Madagascan ranid genera (Tomopterna, Boophis, Mantidactylus, and Mantella). Journal of Zoological Systematics and Evolutionary Research 36:17–37.
AMPHIBIA	ANURA	MANTELLIDAE	Boehmantis microtympanum	EN			60	80					35.2624	EDGE of Existence. 2013. www.edgeofexistence.org.
AMPHIBIA	ANURA	MANTELLIDAE	Boophis tampoka	EN			31.3	45.8					5.36237	Kohler, J., F. Glaw, and M. Vences. 2007. A new green treefrog, genus Boophis Tschudi 1838 (Anura Mantellidae), from arid western Madagascar: phylogenetic relationships and biogeographic implications. Tropical Zoology 20:215–227.
AMPHIBIA	ANURA	MANTELLIDAE	Boophis williamsi	CR			37	44					5.72692	AmphibiaWeb. 2013. http://amphibiaweb.org.
AMPHIBIA	ANURA	MANTELLIDAE	Gephyromantis azzurrae	EN			36	43					5.28845	AmphibiaWeb. 2013. http://amphibiaweb.org.
AMPHIBIA	ANURA	MANTELLIDAE	Gephyromantis corvus	EN			37	38					4.34803	AmphibiaWeb. 2013. http://amphibiaweb.org.
AMPHIBIA	ANURA	MANTELLIDAE	Gephyromantis horridus	EN			26	34					2.24484	AmphibiaWeb. 2013. http://amphibiaweb.org.
AMPHIBIA	ANURA	MANTELLIDAE	Gephyromantis runewsweeki	EN			23	24					0.957467	AmphibiaWeb. 2013. http://amphibiaweb.org.
AMPHIBIA	ANURA	MANTELLIDAE	Gephyromantis silvanus	EN			31	31					2.34511	AmphibiaWeb. 2013. http://amphibiaweb.org.
AMPHIBIA	ANURA	MANTELLIDAE	Gephyromantis webbi	EN			22	33					1.82183	AmphibiaWeb. 2013. http://amphibiaweb.org.
AMPHIBIA	ANURA	MANTELLIDAE	Mantella aurantiaca	CR			19	31					1.41259	AmphibiaWeb. 2013. http://amphibiaweb.org.
AMPHIBIA	ANURA	MANTELLIDAE	Mantella bernhardi	EN			19	22					0.626025	AmphibiaWeb. 2013. http://amphibiaweb.org.
AMPHIBIA	ANURA	MANTELLIDAE	Mantella cowanii	CR			22	29					1.33068	AmphibiaWeb. 2013. http://amphibiaweb.org.
AMPHIBIA	ANURA	MANTELLIDAE	Mantella crocea	EN			17	24					0.679096	AmphibiaWeb. 2013. http://amphibiaweb.org.
AMPHIBIA	ANURA	MANTELLIDAE	Mantella expectata	EN			20	26					0.946624	AmphibiaWeb. 2013. http://amphibiaweb.org.
AMPHIBIA	ANURA	MANTELLIDAE	Mantella milotympanum	CR			19	30					1.29441	AmphibiaWeb. 2013. http://amphibiaweb.org.
AMPHIBIA	ANURA	MANTELLIDAE	Mantella viridis	EN			22	30					1.44036	AmphibiaWeb. 2013. http://amphibiaweb.org.
AMPHIBIA	ANURA	MANTELLIDAE	Mantidactylus madecassus	EN			27	34					2.3311	AmphibiaWeb. 2013. http://amphibiaweb.org.
AMPHIBIA	ANURA	MANTELLIDAE	Mantidactylus pauliani	CR			25	34					2.16571	AmphibiaWeb. 2013. http://amphibiaweb.org.
AMPHIBIA	ANURA	MANTELLIDAE	Spinomantis brunae	EN			32.3	32.3					2.67897	AmphibiaWeb. 2013. http://amphibiaweb.org.
AMPHIBIA	ANURA	MANTELLIDAE	Spinomantis guibei	EN			29	40					3.6226	AmphibiaWeb. 2013. http://amphibiaweb.org.
AMPHIBIA	ANURA	MANTELLIDAE	Spinomantis microtis	EN			30	48					5.88878	AmphibiaWeb. 2013. http://amphibiaweb.org.
AMPHIBIA	ANURA	MEGOPHRYIDAE	Leptobrachella palmata	CR			14	17					0.256651	EDGE of Existence. 2013. www.edgeofexistence.org.
AMPHIBIA	ANURA	MEGOPHRYIDAE	Megophrys ligayae	EN			92	111					112.9	AmphibiaWeb. 2013. http://amphibiaweb.org.	Megophrys montana
AMPHIBIA	ANURA	MEGOPHRYIDAE	Xenophrys brachykolos	EN			34	48					6.41606	Inger, R. F., and J. D. Romer. 1961. A new Pelobatid frog of the genus Megophrys from Hong Kong. Fieldiana Zoology 39:533–538.
AMPHIBIA	ANURA	MICROHYLIDAE	Albericus siegfriedi	CR			18.2	21.3					0.556404	Gunther, R., and S. J. Richards. 2011. Five new microhylid frog species from Enga Province, Papua New Guinea, and remarks on Albericus alpestris (Anura, Microhylidae). Vertebrate Zoology 61:343–372.
AMPHIBIA	ANURA	MICROHYLIDAE	Anodonthyla rouxae	EN			24	34					2.09335	Vences, M., F. Glaw, J. Köhler, and K. C. Wollenberg. 2010. Molecular phylogeny, morphology and bioacoustics reveal five additional species of arboreal microhylid frogs of the genus Anodonthyla from Madagascar. Contributions to Zoology 79:1–32.
AMPHIBIA	ANURA	MICROHYLIDAE	Callulops kopsteini	EN									NA
AMPHIBIA	ANURA	MICROHYLIDAE	Cophyla berara	CR			22.6	26.2					1.101	Vences, M., F. Andreone, and F. Glaw. 2005. A new microhylid frog of the genus Cophyla from a transitional forest in northwestern Madagascar. African Zoology 40:143–149.
AMPHIBIA	ANURA	MICROHYLIDAE	Madecassophryne truebae	EN			20	25					0.867484	Glaw, F., S. Hoegg, and M. Vences. 2006. Discovery of a new basal relict lineage of Madagascan frogs and its implications for mantellid evolution. Zootaxa 1334:27–43.
AMPHIBIA	ANURA	MICROHYLIDAE	Microhyla karunaratnei	CR			15	20					0.395036	EDGE of Existence. 2013. www.edgeofexistence.org.
AMPHIBIA	ANURA	MICROHYLIDAE	Microhyla zeylanica	EN			18	18					0.402934	Dawundasekara, D. M. N. P. K., and A. de Silva. 2011. Species richness and diversity of amphibians in conventional and chemical free agricultural systems in highlands of Sri Lanka. FrogLog 98:30–32.
AMPHIBIA	ANURA	MICROHYLIDAE	Micryletta steinegeri	EN			20	30					1.33781	Digital Taiwan - Culture & Nature. Micryletta steinegeri Boulenger, 1909. http://culture.teldap.tw/.
AMPHIBIA	ANURA	MICROHYLIDAE	Oreophryne monticola	EN			30	30					2.10875	Dunn, E. R. 1928. Results of the Douglas Burden expedition to the island of Komodo. IV. Frogs from the East Indes. American Museum Novitiates 315:1–9.
AMPHIBIA	ANURA	MICROHYLIDAE	Platypelis alticola	EN			38	38					4.53576	Vences, M., F. Andreone, and F. Glaw. 2005. A new microhylid frog of the genus Cophyla from a transitional forest in northwestern Madagascar. African Zoology 40:143–149.
AMPHIBIA	ANURA	MICROHYLIDAE	Platypelis mavomavo	EN			35	35					3.47482	AmphibiaWeb. 2013. http://amphibiaweb.org.
AMPHIBIA	ANURA	MICROHYLIDAE	Platypelis milloti	EN			25	30					1.63842	AmphibiaWeb. 2013. http://amphibiaweb.org.
AMPHIBIA	ANURA	MICROHYLIDAE	Platypelis tetra	EN			15.7	19.4					0.386173	Andreone, F., D. B. Fenolio, and M. E. Walvoord. 2003. Two unknown arboreal frogs (genus Platypelis) described from the rainforests of northeastern Madagascar (Microhylidae: Cophylinae). Current Herpetology 22:91–100.
AMPHIBIA	ANURA	MICROHYLIDAE	Plethodontohyla brevipes	EN			36	36					3.8069	AmphibiaWeb. 2013. http://amphibiaweb.org.
AMPHIBIA	ANURA	MICROHYLIDAE	Plethodontohyla fonetana	EN			65	65					25.822	Glaw, F., J. Köhler, P. Bora, N. H. Rabibisoa, O. Ramilijaona, and M. Vences. 2007. Discovery of the genus Plethodontohyla (Anura: Microhylidae) in dry western Madagascar: description of a new species and its biogeographic implications. Zootaxa 1577:61–68.
AMPHIBIA	ANURA	MICROHYLIDAE	Ramanella palmata	EN			25.1	34.6					2.26554	Manamendra-Arachchi, K., and R. Pethiyagoda. 2001b. Ramanella nagaoi, a new tree-hole frog (Microhylidae) from southern Sri Lanka. Journal of South Asian Natural History 5:121–133.
AMPHIBIA	ANURA	MICROHYLIDAE	Rhombophryne guentherpetersi	EN			32	35					3.037	Glaw, F., J. Köhler, and M. Vences. 2010. A new fossorial frog, genus Rhombophryne, from Nosy Mangabe Special Reserve, Madagascar. Zoosystematics and Evolution 86:235–243.
AMPHIBIA	ANURA	MICROHYLIDAE	Scaphiophryne boribory	EN			47	60					14.4773	Vences, M., C. J. Raxworthy, R. A. Nussbaum, and F. Glaw. 2003. A revision of the Scaphiophryne marmorata complex of marbled toads from Madagascar, including the description of a new species. Herpetological Journal 13:69–79.
AMPHIBIA	ANURA	MICROHYLIDAE	Scaphiophryne gottlebei	EN			36	36					3.8069	Vences, M., C. J. Raxworthy, R. A. Nussbaum, and F. Glaw. 2003. A revision of the Scaphiophryne marmorata complex of marbled toads from Madagascar, including the description of a new species. Herpetological Journal 13:69–79.
AMPHIBIA	ANURA	MICROHYLIDAE	Stumpffia helenae	CR			10	16					0.167553	AmphibiaWeb. 2013. http://amphibiaweb.org.
AMPHIBIA	ANURA	PHRYNOBATRACHIDAE	Phrynobatrachus pakenhami	EN			37	51					7.96383	African Amphibians. 2013. africanamphibians.myspecies.info/.
AMPHIBIA	ANURA	PHRYNOBATRACHIDAE	Phrynobatrachus ungujae	EN			12	16					0.191712	African Amphibians. 2013. africanamphibians.myspecies.info/.
AMPHIBIA	ANURA	PTYCHADENIDAE	Ptychadena newtoni	EN			76	76					42.8536	Drewes, R. C., and R. E. Stoelting. 2004. The California Academy Sciences Gulf of Guinea Expedition (2001). II. Additions and corrections to our knowledge of the endemic amphibians of Sao Tome and Principe. Proceedings of the California Academy of Sciences 55:573–587.
AMPHIBIA	ANURA	RANIDAE	Amolops hainanensis	EN			73	80					44.1063	AmphibiaWeb. 2013. http://amphibiaweb.org.
AMPHIBIA	ANURA	RANIDAE	Amolops hongkongensis	EN			41.7	41.7					6.12903	Inger, R. F., and M. Kottelat. 1998. A new species of ranid frog from Laos. The Raffles Bulletin of Zoology 46:29–34.
AMPHIBIA	ANURA	RANIDAE	Babina holsti	EN			100	124					156.8	AmphibiaWeb. 2013. http://amphibiaweb.org.
AMPHIBIA	ANURA	RANIDAE	Babina okinavana	EN			42	44					6.78329	AmphibiaWeb. 2013. http://amphibiaweb.org.
AMPHIBIA	ANURA	RANIDAE	Babina subaspera	EN			93	140					196.298	AmphibiaWeb. 2013. http://amphibiaweb.org.
AMPHIBIA	ANURA	RANIDAE	Hylarana mangyanum	EN			34	69.1					17.3226	Brown, R. M., and S. I. Guttman. 2002. Phylogenetic systematics of the Rana signata complex of Philippine and Bornean stream frogs: reconsideration of Huxley’s modification of Wallace’s Line at the Oriental-Australian faunal zone interface. Biological Journal of the Linnean Society 76:393–461.
AMPHIBIA	ANURA	RANIDAE	Odorrana amamiensis	EN			57	101					62.2785	AmphibiaWeb. 2013. http://amphibiaweb.org.
AMPHIBIA	ANURA	RANIDAE	Odorrana ishikawae	EN			88	117					121.159	AmphibiaWeb. 2013. http://amphibiaweb.org.
AMPHIBIA	ANURA	RANIDAE	Odorrana narina	EN			48	74					24.4875	AmphibiaWeb. 2013. http://amphibiaweb.org.
AMPHIBIA	ANURA	RANIDAE	Odorrana supranarina	EN			60	103					67.3355	AmphibiaWeb. 2013. http://amphibiaweb.org.
AMPHIBIA	ANURA	RANIDAE	Odorrana utsunomiyaorum	EN			40	58					11.6033	AmphibiaWeb. 2013. http://amphibiaweb.org.
AMPHIBIA	ANURA	RANIDAE	Pelophylax cerigensis	CR			54.5	54.5					14.5907	Beerli, P., H. Hotz, H. Tunner, S. Heppich, and T. Uzzell. 1994. Two new water frog species from the Aegean islands Crete and Karpathos. Notulae Naturae, Academy of Natural Sciences of Philadelphia 470:1–9.	Rana cerigensis
AMPHIBIA	ANURA	RANIDAE	Pelophylax cretensis	EN			64.6	64.6					25.3107	Beerli, P., H. Hotz, H. Tunner, S. Heppich, and T. Uzzell. 1994. Two new water frog species from the Aegean islands Crete and Karpathos. Notulae Naturae, Academy of Natural Sciences of Philadelphia 470:1–9.	Rana cretensis
AMPHIBIA	ANURA	RANIDAE	Rana sauteri	EN			38.8	52.9					9.05021	Lai, S.-J., Y.-C. Kam, and Y.-S. Lin. 2003. Elevational variation in reproductive and life history traits of Sauter’s frog. Zoological Studies 42:193–202.
AMPHIBIA	ANURA	RHACOPHORIDAE	Liuixalus ocellatus	EN			19	19					0.480079	Bossuyt, F., and A. Dubois. 2001. A review of the frog genus Philautus Gistel, 1848 (Amphibia, Anura, Ranidae, Rhacophorinae). Zeylanica 6:1–112.
AMPHIBIA	ANURA	RHACOPHORIDAE	Liuixalus romeri	EN			18	18					0.402934	Bossuyt, F., and A. Dubois. 2001. A review of the frog genus Philautus Gistel, 1848 (Amphibia, Anura, Ranidae, Rhacophorinae). Zeylanica 6:1–112.
AMPHIBIA	ANURA	RHACOPHORIDAE	Philautus aurantium	EN			26.2	26.2					1.35971	Bossuyt, F., and A. Dubois. 2001. A review of the frog genus Philautus Gistel, 1848 (Amphibia, Anura, Ranidae, Rhacophorinae). Zeylanica 6:1–112.
AMPHIBIA	ANURA	RHACOPHORIDAE	Philautus disgregus	EN			22	22					0.771971	Bossuyt, F., and A. Dubois. 2001. A review of the frog genus Philautus Gistel, 1848 (Amphibia, Anura, Ranidae, Rhacophorinae). Zeylanica 6:1–112.
AMPHIBIA	ANURA	RHACOPHORIDAE	Philautus jacobsoni	CR			23	23					0.891558	Bossuyt, F., and A. Dubois. 2001. A review of the frog genus Philautus Gistel, 1848 (Amphibia, Anura, Ranidae, Rhacophorinae). Zeylanica 6:1–112.
AMPHIBIA	ANURA	RHACOPHORIDAE	Philautus kerangae	EN			33.6	33.6					3.04432	Bossuyt, F., and A. Dubois. 2001. A review of the frog genus Philautus Gistel, 1848 (Amphibia, Anura, Ranidae, Rhacophorinae). Zeylanica 6:1–112.
AMPHIBIA	ANURA	RHACOPHORIDAE	Philautus schmackeri	EN			18.5	28					1.06334	Bossuyt, F., and A. Dubois. 2001. A review of the frog genus Philautus Gistel, 1848 (Amphibia, Anura, Ranidae, Rhacophorinae). Zeylanica 6:1–112.
AMPHIBIA	ANURA	RHACOPHORIDAE	Philautus similis	EN			29	29					1.88939	Bossuyt, F., and A. Dubois. 2001. A review of the frog genus Philautus Gistel, 1848 (Amphibia, Anura, Ranidae, Rhacophorinae). Zeylanica 6:1–112.
AMPHIBIA	ANURA	RHACOPHORIDAE	Philautus surrufus	EN			20	35.4					2.08601	Brown, W. C., and A. C. Alcala. 1994. Philippine frogs of the family Rhacophoridae. Proceedings of the California Academy of Sciences 48:185–220.
AMPHIBIA	ANURA	RHACOPHORIDAE	Polypedates eques	EN			32.7	71					18.5809	Manamendra-Arachchi, K., and R. Pethiyagoda. 2001. Polypedates fastigo, a new tree frog (Ranidae: Rhacophorinae) from Sri Lanka. Journal of South Asian Natural History 5:191–199.
AMPHIBIA	ANURA	RHACOPHORIDAE	Polypedates fastigo	CR			35.3	39.5					4.35709	Manamendra-Arachchi, K., and R. Pethiyagoda. 2001. Polypedates fastigo, a new tree frog (Ranidae: Rhacophorinae) from Sri Lanka. Journal of South Asian Natural History 5:191–199.
AMPHIBIA	ANURA	RHACOPHORIDAE	Polypedates insularis	EN			43.3	65.2					16.5023	Das, I. 1995. A new species of tree frog (Genus Polypedates) from Great Nicobar, India (Anura: Rhacophoridae). Hamadryad 20:13–20.
AMPHIBIA	ANURA	RHACOPHORIDAE	Polypedates longinasus	EN			40.5	58.5					11.965	Manamendra-Arachchi, K., and R. Pethiyagoda. 2001. Polypedates fastigo, a new tree frog (Ranidae: Rhacophorinae) from Sri Lanka. Journal of South Asian Natural History 5:191–199.
AMPHIBIA	ANURA	RHACOPHORIDAE	Pseudophilautus adspersus	EX			33.3	41.7					4.54308	Wickramasinghe, L. J. M., D. R. Vidanapathirana, M. D. G. Rajeev, S. C. Ariyarathne, A. W. A. Chanaka, L. L. D. Priyantha, I. N. Bandara, and N. Wickramasinghe. 2013. Eight new species of Pseudophilautus (Amphibia: Anura: Rhacophoridae) from Sripada World Heritage Site (Peak Wilderness), a local amphibian hotspot in Sri Lanka. Journal of Threatened Taxa 5:3789–3920.
AMPHIBIA	ANURA	RHACOPHORIDAE	Pseudophilautus alto	EN			17	27.5					0.962759	Manamendra-Arachchi, K., and R. Pethiyagoda. 2005. The Sri Lankan shrub-frogs of the genus Philautus Gistel, 1848 (Ranidae: Rhacophorinae), with description of 27 new species. The Raffles Bulletin of Zoology Supplement:163–303.
AMPHIBIA	ANURA	RHACOPHORIDAE	Pseudophilautus asankai	EN			18.9	27.3					1.01273	Manamendra-Arachchi, K., and R. Pethiyagoda. 2005. The Sri Lankan shrub-frogs of the genus Philautus Gistel, 1848 (Ranidae: Rhacophorinae), with description of 27 new species. The Raffles Bulletin of Zoology Supplement:163–303.
AMPHIBIA	ANURA	RHACOPHORIDAE	Pseudophilautus auratus	EN			21.7	26.4					1.06601	Manamendra-Arachchi, K., and R. Pethiyagoda. 2005. The Sri Lankan shrub-frogs of the genus Philautus Gistel, 1848 (Ranidae: Rhacophorinae), with description of 27 new species. The Raffles Bulletin of Zoology Supplement:163–303.
AMPHIBIA	ANURA	RHACOPHORIDAE	Pseudophilautus caeruleus	EN			16.3	19					0.386126	Manamendra-Arachchi, K., and R. Pethiyagoda. 2005. The Sri Lankan shrub-frogs of the genus Philautus Gistel, 1848 (Ranidae: Rhacophorinae), with description of 27 new species. The Raffles Bulletin of Zoology Supplement:163–303.
AMPHIBIA	ANURA	RHACOPHORIDAE	Pseudophilautus cavirostris	EN			28.8	48.9					6.05806	Manamendra-Arachchi, K., and R. Pethiyagoda. 2005. The Sri Lankan shrub-frogs of the genus Philautus Gistel, 1848 (Ranidae: Rhacophorinae), with description of 27 new species. The Raffles Bulletin of Zoology Supplement:163–303.
AMPHIBIA	ANURA	RHACOPHORIDAE	Pseudophilautus cuspis	EN			18.4	28.9					1.15052	Manamendra-Arachchi, K., and R. Pethiyagoda. 2005. The Sri Lankan shrub-frogs of the genus Philautus Gistel, 1848 (Ranidae: Rhacophorinae), with description of 27 new species. The Raffles Bulletin of Zoology Supplement:163–303.
AMPHIBIA	ANURA	RHACOPHORIDAE	Pseudophilautus decoris	EN			18.3	23.9					0.717364	Manamendra-Arachchi, K., and R. Pethiyagoda. 2005. The Sri Lankan shrub-frogs of the genus Philautus Gistel, 1848 (Ranidae: Rhacophorinae), with description of 27 new species. The Raffles Bulletin of Zoology Supplement:163–303.
AMPHIBIA	ANURA	RHACOPHORIDAE	Pseudophilautus dimbullae	EX			44.8	44.8					7.732	Wickramasinghe, L. J. M., D. R. Vidanapathirana, M. D. G. Rajeev, S. C. Ariyarathne, A. W. A. Chanaka, L. L. D. Priyantha, I. N. Bandara, and N. Wickramasinghe. 2013. Eight new species of Pseudophilautus (Amphibia: Anura: Rhacophoridae) from Sripada World Heritage Site (Peak Wilderness), a local amphibian hotspot in Sri Lanka. Journal of Threatened Taxa 5:3789–3920.
AMPHIBIA	ANURA	RHACOPHORIDAE	Pseudophilautus eximius	EX			35.3	35.3					3.57225	Wickramasinghe, L. J. M., D. R. Vidanapathirana, M. D. G. Rajeev, S. C. Ariyarathne, A. W. A. Chanaka, L. L. D. Priyantha, I. N. Bandara, and N. Wickramasinghe. 2013. Eight new species of Pseudophilautus (Amphibia: Anura: Rhacophoridae) from Sripada World Heritage Site (Peak Wilderness), a local amphibian hotspot in Sri Lanka. Journal of Threatened Taxa 5:3789–3920.
AMPHIBIA	ANURA	RHACOPHORIDAE	Pseudophilautus extirpo	EX			43.5	43.5					7.0284	Wickramasinghe, L. J. M., D. R. Vidanapathirana, M. D. G. Rajeev, S. C. Ariyarathne, A. W. A. Chanaka, L. L. D. Priyantha, I. N. Bandara, and N. Wickramasinghe. 2013. Eight new species of Pseudophilautus (Amphibia: Anura: Rhacophoridae) from Sripada World Heritage Site (Peak Wilderness), a local amphibian hotspot in Sri Lanka. Journal of Threatened Taxa 5:3789–3920.
AMPHIBIA	ANURA	RHACOPHORIDAE	Pseudophilautus femoralis	EN			23.4	28.8					1.39514	Manamendra-Arachchi, K., and R. Pethiyagoda. 2005. The Sri Lankan shrub-frogs of the genus Philautus Gistel, 1848 (Ranidae: Rhacophorinae), with description of 27 new species. The Raffles Bulletin of Zoology Supplement:163–303.
AMPHIBIA	ANURA	RHACOPHORIDAE	Pseudophilautus folicola	EN			23.7	29.4					1.47882	Manamendra-Arachchi, K., and R. Pethiyagoda. 2005. The Sri Lankan shrub-frogs of the genus Philautus Gistel, 1848 (Ranidae: Rhacophorinae), with description of 27 new species. The Raffles Bulletin of Zoology Supplement:163–303.
AMPHIBIA	ANURA	RHACOPHORIDAE	Pseudophilautus frankenbergi	EN			26.7	29.3					1.69952	Manamendra-Arachchi, K., and R. Pethiyagoda. 2005. The Sri Lankan shrub-frogs of the genus Philautus Gistel, 1848 (Ranidae: Rhacophorinae), with description of 27 new species. The Raffles Bulletin of Zoology Supplement:163–303.
AMPHIBIA	ANURA	RHACOPHORIDAE	Pseudophilautus fulvus	EN			33.4	46.8					5.94667	Manamendra-Arachchi, K., and R. Pethiyagoda. 2005. The Sri Lankan shrub-frogs of the genus Philautus Gistel, 1848 (Ranidae: Rhacophorinae), with description of 27 new species. The Raffles Bulletin of Zoology Supplement:163–303.
AMPHIBIA	ANURA	RHACOPHORIDAE	Pseudophilautus halyi	EX			27.9	27.9					1.6669	Wickramasinghe, L. J. M., D. R. Vidanapathirana, M. D. G. Rajeev, S. C. Ariyarathne, A. W. A. Chanaka, L. L. D. Priyantha, I. N. Bandara, and N. Wickramasinghe. 2013. Eight new species of Pseudophilautus (Amphibia: Anura: Rhacophoridae) from Sripada World Heritage Site (Peak Wilderness), a local amphibian hotspot in Sri Lanka. Journal of Threatened Taxa 5:3789–3920.
AMPHIBIA	ANURA	RHACOPHORIDAE	Pseudophilautus hoffmanni	EN			21.2	23.4					0.813724	Manamendra-Arachchi, K., and R. Pethiyagoda. 2005. The Sri Lankan shrub-frogs of the genus Philautus Gistel, 1848 (Ranidae: Rhacophorinae), with description of 27 new species. The Raffles Bulletin of Zoology Supplement:163–303.
AMPHIBIA	ANURA	RHACOPHORIDAE	Pseudophilautus hypomelas	EX			11.2	22.4					0.4525	Wickramasinghe, L. J. M., D. R. Vidanapathirana, M. D. G. Rajeev, S. C. Ariyarathne, A. W. A. Chanaka, L. L. D. Priyantha, I. N. Bandara, and N. Wickramasinghe. 2013. Eight new species of Pseudophilautus (Amphibia: Anura: Rhacophoridae) from Sripada World Heritage Site (Peak Wilderness), a local amphibian hotspot in Sri Lanka. Journal of Threatened Taxa 5:3789–3920.
AMPHIBIA	ANURA	RHACOPHORIDAE	Pseudophilautus leucorhinus	EX			19.8	19.8					0.548715	Wickramasinghe, L. J. M., D. R. Vidanapathirana, M. D. G. Rajeev, S. C. Ariyarathne, A. W. A. Chanaka, L. L. D. Priyantha, I. N. Bandara, and N. Wickramasinghe. 2013. Eight new species of Pseudophilautus (Amphibia: Anura: Rhacophoridae) from Sripada World Heritage Site (Peak Wilderness), a local amphibian hotspot in Sri Lanka. Journal of Threatened Taxa 5:3789–3920.
AMPHIBIA	ANURA	RHACOPHORIDAE	Pseudophilautus limbus	CR			25.7	25.7					1.27742	Manamendra-Arachchi, K., and R. Pethiyagoda. 2005. The Sri Lankan shrub-frogs of the genus Philautus Gistel, 1848 (Ranidae: Rhacophorinae), with description of 27 new species. The Raffles Bulletin of Zoology Supplement:163–303.
AMPHIBIA	ANURA	RHACOPHORIDAE	Pseudophilautus lunatus	CR			40.9	40.9					5.75619	Manamendra-Arachchi, K., and R. Pethiyagoda. 2005. The Sri Lankan shrub-frogs of the genus Philautus Gistel, 1848 (Ranidae: Rhacophorinae), with description of 27 new species. The Raffles Bulletin of Zoology Supplement:163–303.
AMPHIBIA	ANURA	RHACOPHORIDAE	Pseudophilautus macropus	CR			27.4	42.7					4.0951	Manamendra-Arachchi, K., and R. Pethiyagoda. 2005. The Sri Lankan shrub-frogs of the genus Philautus Gistel, 1848 (Ranidae: Rhacophorinae), with description of 27 new species. The Raffles Bulletin of Zoology Supplement:163–303.
AMPHIBIA	ANURA	RHACOPHORIDAE	Pseudophilautus maia	EX			46.6	46.6					8.78459	Wickramasinghe, L. J. M., D. R. Vidanapathirana, M. D. G. Rajeev, S. C. Ariyarathne, A. W. A. Chanaka, L. L. D. Priyantha, I. N. Bandara, and N. Wickramasinghe. 2013. Eight new species of Pseudophilautus (Amphibia: Anura: Rhacophoridae) from Sripada World Heritage Site (Peak Wilderness), a local amphibian hotspot in Sri Lanka. Journal of Threatened Taxa 5:3789–3920.
AMPHIBIA	ANURA	RHACOPHORIDAE	Pseudophilautus malcolmsmithi	EX			14.9	14.9					0.218411	Wickramasinghe, L. J. M., D. R. Vidanapathirana, M. D. G. Rajeev, S. C. Ariyarathne, A. W. A. Chanaka, L. L. D. Priyantha, I. N. Bandara, and N. Wickramasinghe. 2013. Eight new species of Pseudophilautus (Amphibia: Anura: Rhacophoridae) from Sripada World Heritage Site (Peak Wilderness), a local amphibian hotspot in Sri Lanka. Journal of Threatened Taxa 5:3789–3920.
AMPHIBIA	ANURA	RHACOPHORIDAE	Pseudophilautus microtympanum	EN			23.9	49					5.67322	Manamendra-Arachchi, K., and R. Pethiyagoda. 2005. The Sri Lankan shrub-frogs of the genus Philautus Gistel, 1848 (Ranidae: Rhacophorinae), with description of 27 new species. The Raffles Bulletin of Zoology Supplement:163–303.
AMPHIBIA	ANURA	RHACOPHORIDAE	Pseudophilautus mittermeieri	EN			16.3	18.4					0.362423	Meegaskumbura, M., and K. Manamendra-Arachchi. 2005. Description of eight new species of shrub frogs (Ranidae: Rhacophorinae: Philautus) from Sri Lanka. The Raffles Bulletin of Zoology Supplement:305–338.
AMPHIBIA	ANURA	RHACOPHORIDAE	Pseudophilautus mooreorum	EN			29.4	35					2.72497	Meegaskumbura, M., and K. Manamendra-Arachchi. 2005. Description of eight new species of shrub frogs (Ranidae: Rhacophorinae: Philautus) from Sri Lanka. The Raffles Bulletin of Zoology Supplement:305–338.
AMPHIBIA	ANURA	RHACOPHORIDAE	Pseudophilautus nanus	EX			34.8	34.8					3.41089	Wickramasinghe, L. J. M., D. R. Vidanapathirana, M. D. G. Rajeev, S. C. Ariyarathne, A. W. A. Chanaka, L. L. D. Priyantha, I. N. Bandara, and N. Wickramasinghe. 2013. Eight new species of Pseudophilautus (Amphibia: Anura: Rhacophoridae) from Sripada World Heritage Site (Peak Wilderness), a local amphibian hotspot in Sri Lanka. Journal of Threatened Taxa 5:3789–3920.
AMPHIBIA	ANURA	RHACOPHORIDAE	Pseudophilautus nasutus	EX			17.4	17.4					0.36102	Wickramasinghe, L. J. M., D. R. Vidanapathirana, M. D. G. Rajeev, S. C. Ariyarathne, A. W. A. Chanaka, L. L. D. Priyantha, I. N. Bandara, and N. Wickramasinghe. 2013. Eight new species of Pseudophilautus (Amphibia: Anura: Rhacophoridae) from Sripada World Heritage Site (Peak Wilderness), a local amphibian hotspot in Sri Lanka. Journal of Threatened Taxa 5:3789–3920.
AMPHIBIA	ANURA	RHACOPHORIDAE	Pseudophilautus nemus	CR			20.7	20.7					0.633717	Manamendra-Arachchi, K., and R. Pethiyagoda. 2005. The Sri Lankan shrub-frogs of the genus Philautus Gistel, 1848 (Ranidae: Rhacophorinae), with description of 27 new species. The Raffles Bulletin of Zoology Supplement:163–303.
AMPHIBIA	ANURA	RHACOPHORIDAE	Pseudophilautus ocularis	EN			23.1	33.4					1.94509	Manamendra-Arachchi, K., and R. Pethiyagoda. 2005. The Sri Lankan shrub-frogs of the genus Philautus Gistel, 1848 (Ranidae: Rhacophorinae), with description of 27 new species. The Raffles Bulletin of Zoology Supplement:163–303.
AMPHIBIA	ANURA	RHACOPHORIDAE	Pseudophilautus oxyrhynchus	EX			18.6	18.6					0.448098	Wickramasinghe, L. J. M., D. R. Vidanapathirana, M. D. G. Rajeev, S. C. Ariyarathne, A. W. A. Chanaka, L. L. D. Priyantha, I. N. Bandara, and N. Wickramasinghe. 2013. Eight new species of Pseudophilautus (Amphibia: Anura: Rhacophoridae) from Sripada World Heritage Site (Peak Wilderness), a local amphibian hotspot in Sri Lanka. Journal of Threatened Taxa 5:3789–3920.
AMPHIBIA	ANURA	RHACOPHORIDAE	Pseudophilautus papillosus	CR			40	40					5.35582	Manamendra-Arachchi, K., and R. Pethiyagoda. 2005. The Sri Lankan shrub-frogs of the genus Philautus Gistel, 1848 (Ranidae: Rhacophorinae), with description of 27 new species. The Raffles Bulletin of Zoology Supplement:163–303.
AMPHIBIA	ANURA	RHACOPHORIDAE	Pseudophilautus pardus	EX			32.1	32.1					2.62559	Wickramasinghe, L. J. M., D. R. Vidanapathirana, M. D. G. Rajeev, S. C. Ariyarathne, A. W. A. Chanaka, L. L. D. Priyantha, I. N. Bandara, and N. Wickramasinghe. 2013. Eight new species of Pseudophilautus (Amphibia: Anura: Rhacophoridae) from Sripada World Heritage Site (Peak Wilderness), a local amphibian hotspot in Sri Lanka. Journal of Threatened Taxa 5:3789–3920.
AMPHIBIA	ANURA	RHACOPHORIDAE	Pseudophilautus pleurotaenia	EN			25.6	30.3					1.71961	Manamendra-Arachchi, K., and R. Pethiyagoda. 2005. The Sri Lankan shrub-frogs of the genus Philautus Gistel, 1848 (Ranidae: Rhacophorinae), with description of 27 new species. The Raffles Bulletin of Zoology Supplement:163–303.
AMPHIBIA	ANURA	RHACOPHORIDAE	Pseudophilautus poppiae	EN			21.3	26					1.01078	Meegaskumbura, M., and K. Manamendra-Arachchi. 2005. Description of eight new species of shrub frogs (Ranidae: Rhacophorinae: Philautus) from Sri Lanka. The Raffles Bulletin of Zoology Supplement:305–338.
AMPHIBIA	ANURA	RHACOPHORIDAE	Pseudophilautus procax	CR			25.1	26.8					1.32326	Manamendra-Arachchi, K., and R. Pethiyagoda. 2005. The Sri Lankan shrub-frogs of the genus Philautus Gistel, 1848 (Ranidae: Rhacophorinae), with description of 27 new species. The Raffles Bulletin of Zoology Supplement:163–303.
AMPHIBIA	ANURA	RHACOPHORIDAE	Pseudophilautus reticulatus	EN			42.5	61.1					13.8247	Manamendra-Arachchi, K., and R. Pethiyagoda. 2005. The Sri Lankan shrub-frogs of the genus Philautus Gistel, 1848 (Ranidae: Rhacophorinae), with description of 27 new species. The Raffles Bulletin of Zoology Supplement:163–303.
AMPHIBIA	ANURA	RHACOPHORIDAE	Pseudophilautus rugatus	EX			17.5	17.5					0.367785	Wickramasinghe, L. J. M., D. R. Vidanapathirana, M. D. G. Rajeev, S. C. Ariyarathne, A. W. A. Chanaka, L. L. D. Priyantha, I. N. Bandara, and N. Wickramasinghe. 2013. Eight new species of Pseudophilautus (Amphibia: Anura: Rhacophoridae) from Sripada World Heritage Site (Peak Wilderness), a local amphibian hotspot in Sri Lanka. Journal of Threatened Taxa 5:3789–3920.
AMPHIBIA	ANURA	RHACOPHORIDAE	Pseudophilautus sarasinorum	EN			26.6	38.1					3.00134	Manamendra-Arachchi, K., and R. Pethiyagoda. 2005. The Sri Lankan shrub-frogs of the genus Philautus Gistel, 1848 (Ranidae: Rhacophorinae), with description of 27 new species. The Raffles Bulletin of Zoology Supplement:163–303.
AMPHIBIA	ANURA	RHACOPHORIDAE	Pseudophilautus schmarda	EN			17.7	30					1.24516	Manamendra-Arachchi, K., and R. Pethiyagoda. 2005. The Sri Lankan shrub-frogs of the genus Philautus Gistel, 1848 (Ranidae: Rhacophorinae), with description of 27 new species. The Raffles Bulletin of Zoology Supplement:163–303.
AMPHIBIA	ANURA	RHACOPHORIDAE	Pseudophilautus silus	EN			35.4	51.8					7.99056	Manamendra-Arachchi, K., and R. Pethiyagoda. 2005. The Sri Lankan shrub-frogs of the genus Philautus Gistel, 1848 (Ranidae: Rhacophorinae), with description of 27 new species. The Raffles Bulletin of Zoology Supplement:163–303.
AMPHIBIA	ANURA	RHACOPHORIDAE	Pseudophilautus silvaticus	EN			24.3	31.3					1.74242	Manamendra-Arachchi, K., and R. Pethiyagoda. 2005. The Sri Lankan shrub-frogs of the genus Philautus Gistel, 1848 (Ranidae: Rhacophorinae), with description of 27 new species. The Raffles Bulletin of Zoology Supplement:163–303.
AMPHIBIA	ANURA	RHACOPHORIDAE	Pseudophilautus simba	CR			12.6	15.6					0.190154	Manamendra-Arachchi, K., and R. Pethiyagoda. 2005. The Sri Lankan shrub-frogs of the genus Philautus Gistel, 1848 (Ranidae: Rhacophorinae), with description of 27 new species. The Raffles Bulletin of Zoology Supplement:163–303.
AMPHIBIA	ANURA	RHACOPHORIDAE	Pseudophilautus steineri	EN			30.2	41.6					4.11809	Meegaskumbura, M., and K. Manamendra-Arachchi. 2005. Description of eight new species of shrub frogs (Ranidae: Rhacophorinae: Philautus) from Sri Lanka. The Raffles Bulletin of Zoology Supplement:305–338.
AMPHIBIA	ANURA	RHACOPHORIDAE	Pseudophilautus stellatus	EX			39.6	55.3					10.2402	Wickramasinghe, L. J. M., D. R. Vidanapathirana, M. D. G. Rajeev, S. C. Ariyarathne, A. W. A. Chanaka, L. L. D. Priyantha, I. N. Bandara, and N. Wickramasinghe. 2013. Eight new species of Pseudophilautus (Amphibia: Anura: Rhacophoridae) from Sripada World Heritage Site (Peak Wilderness), a local amphibian hotspot in Sri Lanka. Journal of Threatened Taxa 5:3789–3920.
AMPHIBIA	ANURA	RHACOPHORIDAE	Pseudophilautus stuarti	EN			24.2	32.4					1.8786	Meegaskumbura, M., and K. Manamendra-Arachchi. 2005. Description of eight new species of shrub frogs (Ranidae: Rhacophorinae: Philautus) from Sri Lanka. The Raffles Bulletin of Zoology Supplement:305–338.
AMPHIBIA	ANURA	RHACOPHORIDAE	Pseudophilautus temporalis	EX			28.4	31					2.05538	Wickramasinghe, L. J. M., D. R. Vidanapathirana, M. D. G. Rajeev, S. C. Ariyarathne, A. W. A. Chanaka, L. L. D. Priyantha, I. N. Bandara, and N. Wickramasinghe. 2013. Eight new species of Pseudophilautus (Amphibia: Anura: Rhacophoridae) from Sripada World Heritage Site (Peak Wilderness), a local amphibian hotspot in Sri Lanka. Journal of Threatened Taxa 5:3789–3920.
AMPHIBIA	ANURA	RHACOPHORIDAE	Pseudophilautus variabilis	EX			35.7	35.7					3.70507	Wickramasinghe, L. J. M., D. R. Vidanapathirana, M. D. G. Rajeev, S. C. Ariyarathne, A. W. A. Chanaka, L. L. D. Priyantha, I. N. Bandara, and N. Wickramasinghe. 2013. Eight new species of Pseudophilautus (Amphibia: Anura: Rhacophoridae) from Sripada World Heritage Site (Peak Wilderness), a local amphibian hotspot in Sri Lanka. Journal of Threatened Taxa 5:3789–3920.
AMPHIBIA	ANURA	RHACOPHORIDAE	Pseudophilautus zal	EX			20	32.5					1.64998	Wickramasinghe, L. J. M., D. R. Vidanapathirana, M. D. G. Rajeev, S. C. Ariyarathne, A. W. A. Chanaka, L. L. D. Priyantha, I. N. Bandara, and N. Wickramasinghe. 2013. Eight new species of Pseudophilautus (Amphibia: Anura: Rhacophoridae) from Sripada World Heritage Site (Peak Wilderness), a local amphibian hotspot in Sri Lanka. Journal of Threatened Taxa 5:3789–3920.
AMPHIBIA	ANURA	RHACOPHORIDAE	Pseudophilautus zimmeri	EX			31.6	31.6					2.49538	Wickramasinghe, L. J. M., D. R. Vidanapathirana, M. D. G. Rajeev, S. C. Ariyarathne, A. W. A. Chanaka, L. L. D. Priyantha, I. N. Bandara, and N. Wickramasinghe. 2013. Eight new species of Pseudophilautus (Amphibia: Anura: Rhacophoridae) from Sripada World Heritage Site (Peak Wilderness), a local amphibian hotspot in Sri Lanka. Journal of Threatened Taxa 5:3789–3920.
AMPHIBIA	ANURA	RHACOPHORIDAE	Pseudophilautus zorro	EN			23.1	30.1					1.51789	Manamendra-Arachchi, K., and R. Pethiyagoda. 2005. The Sri Lankan shrub-frogs of the genus Philautus Gistel, 1848 (Ranidae: Rhacophorinae), with description of 27 new species. The Raffles Bulletin of Zoology Supplement:163–303.
AMPHIBIA	ANURA	RHACOPHORIDAE	Raorchestes viridis	EN			25.5	46					4.83444	Manamendra-Arachchi, K., and R. Pethiyagoda. 2005. The Sri Lankan shrub-frogs of the genus Philautus Gistel, 1848 (Ranidae: Rhacophorinae), with description of 27 new species. The Raffles Bulletin of Zoology Supplement:163–303.
AMPHIBIA	ANURA	RHACOPHORIDAE	Rhacophorus angulirostris	EN			31	51					7.05623	AmphibiaWeb. 2013. http://amphibiaweb.org.
AMPHIBIA	ANURA	RHACOPHORIDAE	Rhacophorus arvalis	EN			39.9	64					14.9348	AmphibiaWeb. 2013. http://amphibiaweb.org.
AMPHIBIA	ANURA	RHACOPHORIDAE	Rhacophorus aurantiventris	EN			47	54					11.5963	Lue, K.-Y., J.-S. Lai, and S.-L. Chen. 1994. A new species of Rhacophorus (Anura: Rhacophoridae) from Taiwan. Herpetologica 50:303–308.
AMPHIBIA	ANURA	STRABOMANTIDAE	Pristimantis euphronides	EN			27	39.4					3.29938	AmphibiaWeb. 2013. http://amphibiaweb.org.
AMPHIBIA	ANURA	STRABOMANTIDAE	Pristimantis shrevei	EN			17.8	17.8					0.388608	Barnes, W. J. P., C. Oines, and J. M. Smith. 2006. Whole animal measurements of shear and adhesive forces in adult tree frogs: insights into underlying mechanisms of adhesion obtained from studying the effects of size and scale. Journal of Comparative Physiology A 192:1179–1191.	Eleutherodactylus urichi
AMPHIBIA	ANURA	STRABOMANTIDAE	Pristimantis urichi	EN			17.8	17.8					0.388608	Barnes, W. J. P., C. Oines, and J. M. Smith. 2006. Whole animal measurements of shear and adhesive forces in adult tree frogs: insights into underlying mechanisms of adhesion obtained from studying the effects of size and scale. Journal of Comparative Physiology A 192:1179–1191.
AMPHIBIA	CAUDATA	HYNOBIIDAE	Hynobius abei	CR			47	71	82	122			3.71535	AmphibiaWeb. 2013. http://amphibiaweb.org.
AMPHIBIA	CAUDATA	HYNOBIIDAE	Hynobius dunni	EN			60	80	100	160			5.81335	AmphibiaWeb. 2013. http://amphibiaweb.org.
AMPHIBIA	CAUDATA	HYNOBIIDAE	Hynobius formosanus	EN			46.4	61.7					2.7153	Lai, J.-S., and K.-Y. Lue. 2008. Two New Hynobius (Caudata: Hynobiidae) Salamanders From Taiwan. Herpetologica 64:63–80.
AMPHIBIA	CAUDATA	HYNOBIIDAE	Hynobius hidamontanus	EN			44	58	76	105			2.28168	AmphibiaWeb. 2013. http://amphibiaweb.org.
AMPHIBIA	CAUDATA	HYNOBIIDAE	Hynobius okiensis	CR			71	73	121	133			5.9713	AmphibiaWeb. 2013. http://amphibiaweb.org.
AMPHIBIA	CAUDATA	HYNOBIIDAE	Hynobius sonani	EN			46.6	66.7					3.21368	Salamanders of China LifeDesk. 2013. salamandersofchina.lifedesks.org.
AMPHIBIA	CAUDATA	HYNOBIIDAE	Hynobius takedai	EN			52	67	98	124			3.5612	AmphibiaWeb. 2013. http://amphibiaweb.org.
AMPHIBIA	CAUDATA	PLETHODONTIDAE	Oedipina maritima	CR			34.6	46.2					1.15568	AmphibiaWeb. 2013. http://amphibiaweb.org.
AMPHIBIA	CAUDATA	PLETHODONTIDAE	Speleomantes supramontis	EN					109	135			6.17099	AmphibiaWeb. 2013. http://amphibiaweb.org.
AMPHIBIA	CAUDATA	SALAMANDRIDAE	Cynops ensicauda	EN			53	77	103	179			4.84748	AmphibiaWeb. 2013. http://amphibiaweb.org.
AMPHIBIA	CAUDATA	SALAMANDRIDAE	Echinotriton andersoni	EN			65	80	133	169			6.27656	Salamanders of China LifeDesk. 2013. salamandersofchina.lifedesks.org.
AMPHIBIA	CAUDATA	SALAMANDRIDAE	Euproctus platycephalus	EN					100	140			6.24692	AmphibiaWeb. 2013. http://amphibiaweb.org.
AMPHIBIA	CAUDATA	SALAMANDRIDAE	Lyciasalamandra fazilae	EN			51	68.5					3.66002	Çicek, K., C. V. Tok, A. Mermer, M. Tosunoglu, and D. Ayaz. 2007. Food habits of the Lycian salamander, Lyciasalamandra fazilae (Başoğlu and Atatür, 1974): Preliminary data on Dalyan Population. North-Western Journal of Zoology 3:1–8.
AMPHIBIA	CAUDATA	SALAMANDRIDAE	Tylototriton hainanensis	EN			55.7	57					2.90446	Nishikawa, K., M. Matsui, and T. T. Nguyen. 2013. A new species of Tylototriton from northern Vietnam (Amphibia: Urodela: Salamandridae ). Current Herpetology 32:34–49.
AMPHIBIA	GYMNOPHIONA	CAECILIIDAE	Grandisonia brevis	EN					112	112			0.516067	Measey, G. J., D. J. Gower, O. V. Oommen, and M. Wilkinson. 2003. Quantitative surveying of endogeic limbless vertebrates—a case study of Gegeneophis ramaswamii (Amphibia: Gymnophiona: Caeciliidae) in southern India. Applied Soil Ecology 23:43–53.
AVES	ANSERIFORMES	ANATIDAE	Alopochen kervazoi	EX	2600								2600	Githiora, Y. 2010. A comparative analysis of patterns of recent extinction in birds and mammals. Master’s Thesis, University of Cape Town, South Africa.
AVES	ANSERIFORMES	ANATIDAE	Alopochen mauritianus	EX	2600								2600	Githiora, Y. 2010. A comparative analysis of patterns of recent extinction in birds and mammals. Master’s Thesis, University of Cape Town, South Africa.
AVES	ANSERIFORMES	ANATIDAE	Anas bernieri	EN	320	405					40	45	362.5	BirdLife International. Species Factsheets. http://www.birdlife.org/datazone/home; Dunning, J. B. (Ed.). 2008. CRC Handbook of Avian Body Masses. Second edition. CRC Press Inc., Boca Raton, FL.
AVES	ANSERIFORMES	ANATIDAE	Anas chlorotis	EN	582	582					48	48	582	BirdLife International. Species Factsheets. http://www.birdlife.org/datazone/home; Dunning, J. B. (Ed.). 2008. CRC Handbook of Avian Body Masses. Second edition. CRC Press Inc., Boca Raton, FL.
AVES	ANSERIFORMES	ANATIDAE	Anas laysanensis	CR	348	548					41	41	448	BirdLife International. Species Factsheets. http://www.birdlife.org/datazone/home; Dunning, J. B. (Ed.). 2008. CRC Handbook of Avian Body Masses. Second edition. CRC Press Inc., Boca Raton, FL.
AVES	ANSERIFORMES	ANATIDAE	Anas marecula	EX	700								700	Githiora, Y. 2010. A comparative analysis of patterns of recent extinction in birds and mammals. Master’s Thesis, University of Cape Town, South Africa.
AVES	ANSERIFORMES	ANATIDAE	Anas melleri	EN	832	1240					55	68	1036	BirdLife International. Species Factsheets. http://www.birdlife.org/datazone/home; Dunning, J. B. (Ed.). 2008. CRC Handbook of Avian Body Masses. Second edition. CRC Press Inc., Boca Raton, FL.
AVES	ANSERIFORMES	ANATIDAE	Anas nesiotis	EN	426	426					48	48	426	BirdLife International. Species Factsheets. http://www.birdlife.org/datazone/home; Dunning, J. B. (Ed.). 2008. CRC Handbook of Avian Body Masses. Second edition. CRC Press Inc., Boca Raton, FL.
AVES	ANSERIFORMES	ANATIDAE	Anas theodori	EX	700								700	Githiora, Y. 2010. A comparative analysis of patterns of recent extinction in birds and mammals. Master’s Thesis, University of Cape Town, South Africa.
AVES	ANSERIFORMES	ANATIDAE	Anas wyvilliana	EN	585	644					44	51	614.5	BirdLife International. Species Factsheets. http://www.birdlife.org/datazone/home; Dunning, J. B. (Ed.). 2008. CRC Handbook of Avian Body Masses. Second edition. CRC Press Inc., Boca Raton, FL.
AVES	ANSERIFORMES	ANATIDAE	Aythya innotata	CR	685	685					45	56	685	Dunning, J. B. (Ed.). 2008. CRC Handbook of Avian Body Masses. Second edition. CRC Press Inc., Boca Raton, FL.
AVES	ANSERIFORMES	ANATIDAE	Cairina scutulata	EN	2150	3855					66	81	3002.5	Dunning, J. B. (Ed.). 2008. CRC Handbook of Avian Body Masses. Second edition. CRC Press Inc., Boca Raton, FL.
AVES	ANSERIFORMES	ANATIDAE	Hymenolaimus malacorhynchos	EN	680	970					53	53	825	Dunning, J. B. (Ed.). 2008. CRC Handbook of Avian Body Masses. Second edition. CRC Press Inc., Boca Raton, FL.
AVES	ANSERIFORMES	ANATIDAE	Mergus australis	EX	1000								1000	Githiora, Y. 2010. A comparative analysis of patterns of recent extinction in birds and mammals. Master’s Thesis, University of Cape Town, South Africa.
AVES	ANSERIFORMES	ANATIDAE	Tadorna cristata	CR	926	1450					60	63	1188	Dunning, J. B. (Ed.). 2008. CRC Handbook of Avian Body Masses. Second edition. CRC Press Inc., Boca Raton, FL.	Tadorna tadorna
AVES	APODIFORMES	APODIDAE	Collocalia bartschi	EN	4	9					11		6.5	Dunning, J. B. (Ed.). 2008. CRC Handbook of Avian Body Masses. Second edition. CRC Press Inc., Boca Raton, FL.	Collocalia esculenta
AVES	APODIFORMES	TROCHILIDAE	Chlorostilbon bracei	EX	3								3	Githiora, Y. 2010. A comparative analysis of patterns of recent extinction in birds and mammals. Master’s Thesis, University of Cape Town, South Africa.
AVES	APODIFORMES	TROCHILIDAE	Chlorostilbon elegans	EX	3								3	Githiora, Y. 2010. A comparative analysis of patterns of recent extinction in birds and mammals. Master’s Thesis, University of Cape Town, South Africa.
AVES	APODIFORMES	TROCHILIDAE	Sephanoides fernandensis	CR	7	10.9							8.95	Dunning, J. B. (Ed.). 2008. CRC Handbook of Avian Body Masses. Second edition. CRC Press Inc., Boca Raton, FL.
AVES	CAPRIMULGIFORMES	AEGOTHELIDAE	Aegotheles savesi	CR	58	101					28		79.5	Dunning, J. B. (Ed.). 2008. CRC Handbook of Avian Body Masses. Second edition. CRC Press Inc., Boca Raton, FL.	Aegotheles insignis
AVES	CAPRIMULGIFORMES	CAPRIMULGIDAE	Caprimulgus noctitherus	EN	33.8	38							35.9	Dunning, J. B. (Ed.). 2008. CRC Handbook of Avian Body Masses. Second edition. CRC Press Inc., Boca Raton, FL.
AVES	CAPRIMULGIFORMES	CAPRIMULGIDAE	Siphonorhis americana	CR	53.2	53.2					24		53.2	Dunning, J. B. (Ed.). 2008. CRC Handbook of Avian Body Masses. Second edition. CRC Press Inc., Boca Raton, FL.	Nyctidromus albicollis
AVES	CHARADRIIFORMES	ALCIDAE	Brachyramphus brevirostris	CR	234	234							234	Dunning, J. B. (Ed.). 2008. CRC Handbook of Avian Body Masses. Second edition. CRC Press Inc., Boca Raton, FL.
AVES	CHARADRIIFORMES	ALCIDAE	Brachyramphus marmoratus	EN	288	269							278.5	Dunning, J. B. (Ed.). 2008. CRC Handbook of Avian Body Masses. Second edition. CRC Press Inc., Boca Raton, FL.
AVES	CHARADRIIFORMES	ALCIDAE	Pinguinus impennis	EX	2000								2000	Githiora, Y. 2010. A comparative analysis of patterns of recent extinction in birds and mammals. Master’s Thesis, University of Cape Town, South Africa.
AVES	CHARADRIIFORMES	CHARADRIIDAE	Charadrius obscurus	EN	129	168							148.5	Dunning, J. B. (Ed.). 2008. CRC Handbook of Avian Body Masses. Second edition. CRC Press Inc., Boca Raton, FL.
AVES	CHARADRIIFORMES	CHARADRIIDAE	Charadrius sanctaehelenae	CR	19	49							34	Dunning, J. B. (Ed.). 2008. CRC Handbook of Avian Body Masses. Second edition. CRC Press Inc., Boca Raton, FL.	Charadrius pecuarius
AVES	CHARADRIIFORMES	CHARADRIIDAE	Thinornis novaeseelandiae	EN	52	69							60.5	Dunning, J. B. (Ed.). 2008. CRC Handbook of Avian Body Masses. Second edition. CRC Press Inc., Boca Raton, FL.
AVES	CHARADRIIFORMES	CHARADRIIDAE	Vanellus macropterus	CR	325	325							325	Dunning, J. B. (Ed.). 2008. CRC Handbook of Avian Body Masses. Second edition. CRC Press Inc., Boca Raton, FL.
AVES	CHARADRIIFORMES	HAEMATOPODIDAE	Haematopus chathamensis	EN	430	771							600.5	Dunning, J. B. (Ed.). 2008. CRC Handbook of Avian Body Masses. Second edition. CRC Press Inc., Boca Raton, FL.	Haematopus unicolor
AVES	CHARADRIIFORMES	HAEMATOPODIDAE	Haematopus meadewaldoi	EX	600								600	Githiora, Y. 2010. A comparative analysis of patterns of recent extinction in birds and mammals. Master’s Thesis, University of Cape Town, South Africa.
AVES	CHARADRIIFORMES	LARIDAE	Larus bulleri	EN	109	277							193	Dunning, J. B. (Ed.). 2008. CRC Handbook of Avian Body Masses. Second edition. CRC Press Inc., Boca Raton, FL.
AVES	CHARADRIIFORMES	LARIDAE	Sterna albostriata	EN	81	105							93	Dunning, J. B. (Ed.). 2008. CRC Handbook of Avian Body Masses. Second edition. CRC Press Inc., Boca Raton, FL.
AVES	CHARADRIIFORMES	LARIDAE	Sterna bernsteini	CR	240	320							280	Dunning, J. B. (Ed.). 2008. CRC Handbook of Avian Body Masses. Second edition. CRC Press Inc., Boca Raton, FL.
AVES	CHARADRIIFORMES	LARIDAE	Sterna lorata	EN	53.8	53.8							53.8	Dunning, J. B. (Ed.). 2008. CRC Handbook of Avian Body Masses. Second edition. CRC Press Inc., Boca Raton, FL.
AVES	CHARADRIIFORMES	RECURVIROSTRIDAE	Himantopus novaezelandiae	CR	195	195							195	Dunning, J. B. (Ed.). 2008. CRC Handbook of Avian Body Masses. Second edition. CRC Press Inc., Boca Raton, FL.
AVES	CHARADRIIFORMES	SCOLOPACIDAE	Prosobonia cancellata	EN	32	44							38	Dunning, J. B. (Ed.). 2008. CRC Handbook of Avian Body Masses. Second edition. CRC Press Inc., Boca Raton, FL.
AVES	CHARADRIIFORMES	SCOLOPACIDAE	Prosobonia ellisi	EX	36								36	Githiora, Y. 2010. A comparative analysis of patterns of recent extinction in birds and mammals. Master’s Thesis, University of Cape Town, South Africa.
AVES	CHARADRIIFORMES	SCOLOPACIDAE	Prosobonia leucoptera	EX	36								36	Githiora, Y. 2010. A comparative analysis of patterns of recent extinction in birds and mammals. Master’s Thesis, University of Cape Town, South Africa.
AVES	CHARADRIIFORMES	SCOLOPACIDAE	Scolopax rochussenii	EN	405	541					32	40	473	Dunning, J. B. (Ed.). 2008. CRC Handbook of Avian Body Masses. Second edition. CRC Press Inc., Boca Raton, FL.	Scolopax mira
AVES	CHARADRIIFORMES	SCOLOPACIDAE	Tringa guttifer	EN	136	158							147	Dunning, J. B. (Ed.). 2008. CRC Handbook of Avian Body Masses. Second edition. CRC Press Inc., Boca Raton, FL.
AVES	CICONIIFORMES	ARDEIDAE	Ardea humbloti	EN	1020	2073					100		1546.5	Dunning, J. B. (Ed.). 2008. CRC Handbook of Avian Body Masses. Second edition. CRC Press Inc., Boca Raton, FL.	Ardea cinerea
AVES	CICONIIFORMES	ARDEIDAE	Ardeola idae	EN	230	370					45	48	300	Dunning, J. B. (Ed.). 2008. CRC Handbook of Avian Body Masses. Second edition. CRC Press Inc., Boca Raton, FL.	Ardeola ralloides
AVES	CICONIIFORMES	ARDEIDAE	Botaurus poiciloptilus	EN	571	2085							1328	Dunning, J. B. (Ed.). 2008. CRC Handbook of Avian Body Masses. Second edition. CRC Press Inc., Boca Raton, FL.
AVES	CICONIIFORMES	ARDEIDAE	Gorsachius goisagi	EN	527	527							527	Dunning, J. B. (Ed.). 2008. CRC Handbook of Avian Body Masses. Second edition. CRC Press Inc., Boca Raton, FL.
AVES	CICONIIFORMES	ARDEIDAE	Ixobrychus novaezelandiae	EX	150								150	Githiora, Y. 2010. A comparative analysis of patterns of recent extinction in birds and mammals. Master’s Thesis, University of Cape Town, South Africa.
AVES	CICONIIFORMES	ARDEIDAE	Nycticorax duboisi	EX	900								900	Githiora, Y. 2010. A comparative analysis of patterns of recent extinction in birds and mammals. Master’s Thesis, University of Cape Town, South Africa.
AVES	CICONIIFORMES	ARDEIDAE	Nycticorax mauritianus	EX	900								900	Githiora, Y. 2010. A comparative analysis of patterns of recent extinction in birds and mammals. Master’s Thesis, University of Cape Town, South Africa.
AVES	CICONIIFORMES	ARDEIDAE	Nycticorax megacephalus	EX	900								900	Githiora, Y. 2010. A comparative analysis of patterns of recent extinction in birds and mammals. Master’s Thesis, University of Cape Town, South Africa.
AVES	CICONIIFORMES	CICONIIDAE	Ciconia stormi	EN	1160	1570					75	91	1365	Dunning, J. B. (Ed.). 2008. CRC Handbook of Avian Body Masses. Second edition. CRC Press Inc., Boca Raton, FL.	Ciconia abdimii
AVES	CICONIIFORMES	THRESKIORNITHIDAE	Bostrychia bocagei	CR	593	1261					60	65	927	Dunning, J. B. (Ed.). 2008. CRC Handbook of Avian Body Masses. Second edition. CRC Press Inc., Boca Raton, FL.	Eudocimus albus
AVES	CICONIIFORMES	THRESKIORNITHIDAE	Platalea minor	EN	1228	1228							1228	Dunning, J. B. (Ed.). 2008. CRC Handbook of Avian Body Masses. Second edition. CRC Press Inc., Boca Raton, FL.
AVES	CICONIIFORMES	THRESKIORNITHIDAE	Pseudibis davisoni	CR	1588	1588							1588	Dunning, J. B. (Ed.). 2008. CRC Handbook of Avian Body Masses. Second edition. CRC Press Inc., Boca Raton, FL.
AVES	CICONIIFORMES	THRESKIORNITHIDAE	Threskiornis bernieri	EN	1131	1963							1547	Dunning, J. B. (Ed.). 2008. CRC Handbook of Avian Body Masses. Second edition. CRC Press Inc., Boca Raton, FL.	Threskiornis aethiopicus
AVES	CICONIIFORMES	THRESKIORNITHIDAE	Threskiornis solitarius	EX	1200								1200	Githiora, Y. 2010. A comparative analysis of patterns of recent extinction in birds and mammals. Master’s Thesis, University of Cape Town, South Africa.
AVES	COLUMBIFORMES	COLUMBIDAE	Alectroenas nitidissima	EX									NA
AVES	COLUMBIFORMES	COLUMBIDAE	Alectroenas rodericana	EX	350								350	Githiora, Y. 2010. A comparative analysis of patterns of recent extinction in birds and mammals. Master’s Thesis, University of Cape Town, South Africa.
AVES	COLUMBIFORMES	COLUMBIDAE	Columba argentina	CR	350	530					34	38	440	Dunning, J. B. (Ed.). 2008. CRC Handbook of Avian Body Masses. Second edition. CRC Press Inc., Boca Raton, FL.	Columba thomensis
AVES	COLUMBIFORMES	COLUMBIDAE	Columba duboisi	EX	350								350	Githiora, Y. 2010. A comparative analysis of patterns of recent extinction in birds and mammals. Master’s Thesis, University of Cape Town, South Africa.
AVES	COLUMBIFORMES	COLUMBIDAE	Columba jouyi	EX	350								350	Githiora, Y. 2010. A comparative analysis of patterns of recent extinction in birds and mammals. Master’s Thesis, University of Cape Town, South Africa.
AVES	COLUMBIFORMES	COLUMBIDAE	Columba thomensis	EN	350	530					37	40	440	Dunning, J. B. (Ed.). 2008. CRC Handbook of Avian Body Masses. Second edition. CRC Press Inc., Boca Raton, FL.
AVES	COLUMBIFORMES	COLUMBIDAE	Columba versicolor	EX	350								350	Githiora, Y. 2010. A comparative analysis of patterns of recent extinction in birds and mammals. Master’s Thesis, University of Cape Town, South Africa.
AVES	COLUMBIFORMES	COLUMBIDAE	Didunculus strigirostris	EN	400	400							400	Dunning, J. B. (Ed.). 2008. CRC Handbook of Avian Body Masses. Second edition. CRC Press Inc., Boca Raton, FL.
AVES	COLUMBIFORMES	COLUMBIDAE	Ducula aurorae	EN	600	600					51		600	Dunning, J. B. (Ed.). 2008. CRC Handbook of Avian Body Masses. Second edition. CRC Press Inc., Boca Raton, FL.	Ducula goliath
AVES	COLUMBIFORMES	COLUMBIDAE	Ducula cineracea	EN	454	644					39	45	549	Dunning, J. B. (Ed.). 2008. CRC Handbook of Avian Body Masses. Second edition. CRC Press Inc., Boca Raton, FL.	Ducula aenea
AVES	COLUMBIFORMES	COLUMBIDAE	Ducula galeata	EN	600	600					51		600	Dunning, J. B. (Ed.). 2008. CRC Handbook of Avian Body Masses. Second edition. CRC Press Inc., Boca Raton, FL.	Ducula goliath
AVES	COLUMBIFORMES	COLUMBIDAE	Ducula mindorensis	EN	620	730					47		675	Dunning, J. B. (Ed.). 2008. CRC Handbook of Avian Body Masses. Second edition. CRC Press Inc., Boca Raton, FL.	Ducula perspicillata
AVES	COLUMBIFORMES	COLUMBIDAE	Dysmoropelia dekarchiskos	EX									NA
AVES	COLUMBIFORMES	COLUMBIDAE	Gallicolumba erythroptera	CR	105	122					25		113.5	Dunning, J. B. (Ed.). 2008. CRC Handbook of Avian Body Masses. Second edition. CRC Press Inc., Boca Raton, FL.
AVES	COLUMBIFORMES	COLUMBIDAE	Gallicolumba ferruginea	EX	130								130	Githiora, Y. 2010. A comparative analysis of patterns of recent extinction in birds and mammals. Master’s Thesis, University of Cape Town, South Africa.
AVES	COLUMBIFORMES	COLUMBIDAE	Gallicolumba hoedtii	EN	171	171					27		171	Dunning, J. B. (Ed.). 2008. CRC Handbook of Avian Body Masses. Second edition. CRC Press Inc., Boca Raton, FL.	Gallicolumba stairi
AVES	COLUMBIFORMES	COLUMBIDAE	Gallicolumba keayi	CR	196	196					30		196	Dunning, J. B. (Ed.). 2008. CRC Handbook of Avian Body Masses. Second edition. CRC Press Inc., Boca Raton, FL.	Gallicolumba luzonica
AVES	COLUMBIFORMES	COLUMBIDAE	Gallicolumba menagei	CR	196	196					30		196	Dunning, J. B. (Ed.). 2008. CRC Handbook of Avian Body Masses. Second edition. CRC Press Inc., Boca Raton, FL.	Gallicolumba luzonica
AVES	COLUMBIFORMES	COLUMBIDAE	Gallicolumba norfolciensis	EX	130								130	Githiora, Y. 2010. A comparative analysis of patterns of recent extinction in birds and mammals. Master’s Thesis, University of Cape Town, South Africa.
AVES	COLUMBIFORMES	COLUMBIDAE	Gallicolumba platenae	CR	196	196					30		196	Dunning, J. B. (Ed.). 2008. CRC Handbook of Avian Body Masses. Second edition. CRC Press Inc., Boca Raton, FL.	Gallicolumba luzonica
AVES	COLUMBIFORMES	COLUMBIDAE	Gallicolumba salamonis	EX	130								130	Githiora, Y. 2010. A comparative analysis of patterns of recent extinction in birds and mammals. Master’s Thesis, University of Cape Town, South Africa.
AVES	COLUMBIFORMES	COLUMBIDAE	Gallicolumba sanctaecrucis	EN	130	130					23		130	Dunning, J. B. (Ed.). 2008. CRC Handbook of Avian Body Masses. Second edition. CRC Press Inc., Boca Raton, FL.	Gallicolumba rufigula
AVES	COLUMBIFORMES	COLUMBIDAE	Leptotila wellsi	CR	200	200							200	Dunning, J. B. (Ed.). 2008. CRC Handbook of Avian Body Masses. Second edition. CRC Press Inc., Boca Raton, FL.
AVES	COLUMBIFORMES	COLUMBIDAE	Microgoura meeki	EX									NA
AVES	COLUMBIFORMES	COLUMBIDAE	Nesoenas mayeri	EN	213	410							311.5	Dunning, J. B. (Ed.). 2008. CRC Handbook of Avian Body Masses. Second edition. CRC Press Inc., Boca Raton, FL.
AVES	COLUMBIFORMES	COLUMBIDAE	Phapitreron cinereiceps	EN	131	159							145	Dunning, J. B. (Ed.). 2008. CRC Handbook of Avian Body Masses. Second edition. CRC Press Inc., Boca Raton, FL.
AVES	COLUMBIFORMES	COLUMBIDAE	Ptilinopus arcanus	CR	70	70					16.5		70	Dunning, J. B. (Ed.). 2008. CRC Handbook of Avian Body Masses. Second edition. CRC Press Inc., Boca Raton, FL.	Ptilinopus pulchellus
AVES	COLUMBIFORMES	COLUMBIDAE	Ptilinopus mercierii	EX	130								130	Githiora, Y. 2010. A comparative analysis of patterns of recent extinction in birds and mammals. Master’s Thesis, University of Cape Town, South Africa.
AVES	COLUMBIFORMES	COLUMBIDAE	Ptilinopus roseicapilla	EN	81	103					24		92	Dunning, J. B. (Ed.). 2008. CRC Handbook of Avian Body Masses. Second edition. CRC Press Inc., Boca Raton, FL.
AVES	COLUMBIFORMES	COLUMBIDAE	Starnoenas cyanocephala	EN	200	242							221	Dunning, J. B. (Ed.). 2008. CRC Handbook of Avian Body Masses. Second edition. CRC Press Inc., Boca Raton, FL.
AVES	COLUMBIFORMES	COLUMBIDAE	Treron psittaceus	EN	254	254					28		254	Dunning, J. B. (Ed.). 2008. CRC Handbook of Avian Body Masses. Second edition. CRC Press Inc., Boca Raton, FL.	Treron waalia
AVES	COLUMBIFORMES	COLUMBIDAE	Zenaida graysoni	EW									NA
AVES	COLUMBIFORMES	RAPHIDAE	Pezophaps solitaria	EX	25000								25000	Githiora, Y. 2010. A comparative analysis of patterns of recent extinction in birds and mammals. Master’s Thesis, University of Cape Town, South Africa.
AVES	COLUMBIFORMES	RAPHIDAE	Raphus cucullatus	EX	25000								25000	Githiora, Y. 2010. A comparative analysis of patterns of recent extinction in birds and mammals. Master’s Thesis, University of Cape Town, South Africa.
AVES	CORACIIFORMES	ALCEDINIDAE	Tanysiptera ellioti	EN	50	50							50	Dunning, J. B. (Ed.). 2008. CRC Handbook of Avian Body Masses. Second edition. CRC Press Inc., Boca Raton, FL.	Tanysiptera galatea
AVES	CORACIIFORMES	ALCEDINIDAE	Todiramphus gambieri	CR	28	61					18		44.5	Wildscreen (2013). Wildscreen Arkive. www.arkive.org/species.	Todiramphus sanctus
AVES	CORACIIFORMES	ALCEDINIDAE	Todiramphus godeffroyi	CR	28	61					22		44.5	Wildscreen (2013). Wildscreen Arkive. www.arkive.org/species.	Todiramphus sanctus
AVES	CORACIIFORMES	BUCEROTIDAE	Aceros narcondami	EN	600	750							675	Dunning, J. B. (Ed.). 2008. CRC Handbook of Avian Body Masses. Second edition. CRC Press Inc., Boca Raton, FL.
AVES	CORACIIFORMES	BUCEROTIDAE	Aceros waldeni	CR	950	950							950	Global Species. Aceros waldeni (Walden’s Hornbill). http://globalspecies.org/ntaxa/902850.
AVES	CORACIIFORMES	BUCEROTIDAE	Anthracoceros montani	CR	567	907					70		737	Dunning, J. B. (Ed.). 2008. CRC Handbook of Avian Body Masses. Second edition. CRC Press Inc., Boca Raton, FL.	Anthracoceros albirostris
AVES	CORACIIFORMES	BUCEROTIDAE	Penelopides mindorensis	EN	425	500							462.5	Dunning, J. B. (Ed.). 2008. CRC Handbook of Avian Body Masses. Second edition. CRC Press Inc., Boca Raton, FL.
AVES	CORACIIFORMES	BUCEROTIDAE	Penelopides panini	EN	335	584							459.5	Dunning, J. B. (Ed.). 2008. CRC Handbook of Avian Body Masses. Second edition. CRC Press Inc., Boca Raton, FL.
AVES	CORACIIFORMES	UPUPIDAE	Upupa antaios	EX									NA
AVES	CUCULIFORMES	CUCULIDAE	Carpococcyx viridis	CR	455	540							497.5	Dunning, J. B. (Ed.). 2008. CRC Handbook of Avian Body Masses. Second edition. CRC Press Inc., Boca Raton, FL.	Carpococcyx radiatus
AVES	CUCULIFORMES	CUCULIDAE	Centropus steerii	CR	175	238							206.5	Dunning, J. B. (Ed.). 2008. CRC Handbook of Avian Body Masses. Second edition. CRC Press Inc., Boca Raton, FL.
AVES	CUCULIFORMES	CUCULIDAE	Coccyzus rufigularis	EN	128	128							128	Dunning, J. B. (Ed.). 2008. CRC Handbook of Avian Body Masses. Second edition. CRC Press Inc., Boca Raton, FL.
AVES	CUCULIFORMES	CUCULIDAE	Coua delalandei	EX	160								160	Githiora, Y. 2010. A comparative analysis of patterns of recent extinction in birds and mammals. Master’s Thesis, University of Cape Town, South Africa.
AVES	CUCULIFORMES	CUCULIDAE	Nannococcyx psix	EX									NA
AVES	FALCONIFORMES	ACCIPITRIDAE	Accipiter gundlachi	EN	675	675							675	Dunning, J. B. (Ed.). 2008. CRC Handbook of Avian Body Masses. Second edition. CRC Press Inc., Boca Raton, FL.
AVES	FALCONIFORMES	ACCIPITRIDAE	Buteo ridgwayi	CR	286	450							368	The Peregrine Fund. Ridgway’s Hawk. http://www.peregrinefund.org/explore-raptors-species/Ridgway%27s_Hawk#sthash.qNSoW7P4.dpbs.
AVES	FALCONIFORMES	ACCIPITRIDAE	Chondrohierax wilsonii	CR	264	310							287	Dunning, J. B. (Ed.). 2008. CRC Handbook of Avian Body Masses. Second edition. CRC Press Inc., Boca Raton, FL.	Chondrohierax uncinatus
AVES	FALCONIFORMES	ACCIPITRIDAE	Circus maillardi	EN	573	573							573	Dunning, J. B. (Ed.). 2008. CRC Handbook of Avian Body Masses. Second edition. CRC Press Inc., Boca Raton, FL.
AVES	FALCONIFORMES	ACCIPITRIDAE	Eutriorchis astur	EN	770	770							770	Thorstrom, R., R. T. Watson, B. Damary, F. Toto, M. Baba, and V. Baba. 1995. Repeated sightings and first capture of a live Madagascar Serpent-eagle Eutriorchis astur. Bulletin of the British Ornithologist’s Club:40–45.
AVES	FALCONIFORMES	ACCIPITRIDAE	Haliaeetus vociferoides	CR	3000	3000							3000	Dunning, J. B. (Ed.). 2008. CRC Handbook of Avian Body Masses. Second edition. CRC Press Inc., Boca Raton, FL.
AVES	FALCONIFORMES	ACCIPITRIDAE	Neophron percnopterus	EN	1829	2400							2114.5	Dunning, J. B. (Ed.). 2008. CRC Handbook of Avian Body Masses. Second edition. CRC Press Inc., Boca Raton, FL.
AVES	FALCONIFORMES	ACCIPITRIDAE	Nisaetus bartelsi	EN	830	830					60		830	Dunning, J. B. (Ed.). 2008. CRC Handbook of Avian Body Masses. Second edition. CRC Press Inc., Boca Raton, FL.	Spizaetus alboniger
AVES	FALCONIFORMES	ACCIPITRIDAE	Nisaetus floris	CR	1360	1600					75	79	1480	Dunning, J. B. (Ed.). 2008. CRC Handbook of Avian Body Masses. Second edition. CRC Press Inc., Boca Raton, FL.	Spizaetus cirrhatus
AVES	FALCONIFORMES	ACCIPITRIDAE	Pithecophaga jefferyi	CR	4464	6000							5232	Dunning, J. B. (Ed.). 2008. CRC Handbook of Avian Body Masses. Second edition. CRC Press Inc., Boca Raton, FL.
AVES	FALCONIFORMES	FALCONIDAE	Caracara lutosa	EX									NA
AVES	FALCONIFORMES	FALCONIDAE	Falco duboisi	EX									NA
AVES	GALLIFORMES	CRACIDAE	Pipile pipile	CR	1000	3300							2150	Dunning, J. B. (Ed.). 2008. CRC Handbook of Avian Body Masses. Second edition. CRC Press Inc., Boca Raton, FL.
AVES	GALLIFORMES	MEGAPODIIDAE	Aepypodius bruijnii	EN	1350	1525					43		1437.5	Dunning, J. B. (Ed.). 2008. CRC Handbook of Avian Body Masses. Second edition. CRC Press Inc., Boca Raton, FL.	Aepypodius arfakianus
AVES	GALLIFORMES	MEGAPODIIDAE	Macrocephalon maleo	EN	1365	1758							1561.5	Dunning, J. B. (Ed.). 2008. CRC Handbook of Avian Body Masses. Second edition. CRC Press Inc., Boca Raton, FL.
AVES	GALLIFORMES	MEGAPODIIDAE	Megapodius laperouse	EN	230	372							301	Dunning, J. B. (Ed.). 2008. CRC Handbook of Avian Body Masses. Second edition. CRC Press Inc., Boca Raton, FL.
AVES	GALLIFORMES	MEGAPODIIDAE	Megapodius pritchardii	EN	295	454							374.5	Dunning, J. B. (Ed.). 2008. CRC Handbook of Avian Body Masses. Second edition. CRC Press Inc., Boca Raton, FL.
AVES	GALLIFORMES	PHASIANIDAE	Coturnix novaezelandiae	EX	100								100	Githiora, Y. 2010. A comparative analysis of patterns of recent extinction in birds and mammals. Master’s Thesis, University of Cape Town, South Africa.
AVES	GALLIFORMES	PHASIANIDAE	Pavo muticus	EN	1060	5000							3030	Dunning, J. B. (Ed.). 2008. CRC Handbook of Avian Body Masses. Second edition. CRC Press Inc., Boca Raton, FL.
AVES	GALLIFORMES	PHASIANIDAE	Polyplectron katsumatae	EN	456	456					53		456	Dunning, J. B. (Ed.). 2008. CRC Handbook of Avian Body Masses. Second edition. CRC Press Inc., Boca Raton, FL.
AVES	GALLIFORMES	PHASIANIDAE	Polyplectron schleiermacheri	EN	322	436					35.5	50	379	Dunning, J. B. (Ed.). 2008. CRC Handbook of Avian Body Masses. Second edition. CRC Press Inc., Boca Raton, FL.	Polyplectron napoleonus
AVES	GRUIFORMES	GRUIDAE	Grus japonensis	EN	8786	8786							8786	Dunning, J. B. (Ed.). 2008. CRC Handbook of Avian Body Masses. Second edition. CRC Press Inc., Boca Raton, FL.
AVES	GRUIFORMES	HELIORNITHIDAE	Heliopais personatus	EN	338	879					52	54.5	608.5	Dunning, J. B. (Ed.). 2008. CRC Handbook of Avian Body Masses. Second edition. CRC Press Inc., Boca Raton, FL.	Podica senegalensis
AVES	GRUIFORMES	RALLIDAE	Amaurornis olivieri	EN	54	125					19		89.5	Dunning, J. B. (Ed.). 2008. CRC Handbook of Avian Body Masses. Second edition. CRC Press Inc., Boca Raton, FL.	Amaurornis flavirostra
AVES	GRUIFORMES	RALLIDAE	Aphanapteryx bonasia	EX									NA
AVES	GRUIFORMES	RALLIDAE	Aphanapteryx leguati	EX									NA
AVES	GRUIFORMES	RALLIDAE	Atlantisia podarces	EX									NA
AVES	GRUIFORMES	RALLIDAE	Cabalus modestus	EX									NA
AVES	GRUIFORMES	RALLIDAE	Cyanolimnas cerverai	CR	142	240					29		191	Dunning, J. B. (Ed.). 2008. CRC Handbook of Avian Body Masses. Second edition. CRC Press Inc., Boca Raton, FL.	Gallirallus philippensis
AVES	GRUIFORMES	RALLIDAE	Diaphorapteryx hawkinsi	EX									NA
AVES	GRUIFORMES	RALLIDAE	Fulica newtoni	EX									NA
AVES	GRUIFORMES	RALLIDAE	Gallinula pacifica	CR	450	450					25		450	Dunning, J. B. (Ed.). 2008. CRC Handbook of Avian Body Masses. Second edition. CRC Press Inc., Boca Raton, FL.	Gallinula silvestris
AVES	GRUIFORMES	RALLIDAE	Gallinula silvestris	CR	450	450					27		450	Dunning, J. B. (Ed.). 2008. CRC Handbook of Avian Body Masses. Second edition. CRC Press Inc., Boca Raton, FL.
AVES	GRUIFORMES	RALLIDAE	Gallirallus dieffenbachii	EX	150								150	Githiora, Y. 2010. A comparative analysis of patterns of recent extinction in birds and mammals. Master’s Thesis, University of Cape Town, South Africa.
AVES	GRUIFORMES	RALLIDAE	Gallirallus lafresnayanus	CR	800	800					44		800	Dunning, J. B. (Ed.). 2008. CRC Handbook of Avian Body Masses. Second edition. CRC Press Inc., Boca Raton, FL.	Gallirallus australis, G. sylvestris
AVES	GRUIFORMES	RALLIDAE	Gallirallus okinawae	EN	433	433					30		433	Dunning, J. B. (Ed.). 2008. CRC Handbook of Avian Body Masses. Second edition. CRC Press Inc., Boca Raton, FL.
AVES	GRUIFORMES	RALLIDAE	Gallirallus owstoni	EW									NA
AVES	GRUIFORMES	RALLIDAE	Gallirallus pacificus	EX	150								150	Githiora, Y. 2010. A comparative analysis of patterns of recent extinction in birds and mammals. Master’s Thesis, University of Cape Town, South Africa.
AVES	GRUIFORMES	RALLIDAE	Gallirallus sylvestris	EN	330	780					34	42	555	Dunning, J. B. (Ed.). 2008. CRC Handbook of Avian Body Masses. Second edition. CRC Press Inc., Boca Raton, FL.
AVES	GRUIFORMES	RALLIDAE	Gallirallus wakensis	EX	150								150	Githiora, Y. 2010. A comparative analysis of patterns of recent extinction in birds and mammals. Master’s Thesis, University of Cape Town, South Africa.
AVES	GRUIFORMES	RALLIDAE	Gymnocrex talaudensis	EN	255	320					33	35	287.5	Dunning, J. B. (Ed.). 2008. CRC Handbook of Avian Body Masses. Second edition. CRC Press Inc., Boca Raton, FL.	Gymnocrex plumbeiventris
AVES	GRUIFORMES	RALLIDAE	Mundia elpenor	EX	38								38	Githiora, Y. 2010. A comparative analysis of patterns of recent extinction in birds and mammals. Master’s Thesis, University of Cape Town, South Africa.
AVES	GRUIFORMES	RALLIDAE	Nesoclopeus poecilopterus	EX									NA
AVES	GRUIFORMES	RALLIDAE	Porphyrio albus	EX	800								800	Githiora, Y. 2010. A comparative analysis of patterns of recent extinction in birds and mammals. Master’s Thesis, University of Cape Town, South Africa.
AVES	GRUIFORMES	RALLIDAE	Porphyrio coerulescens	EX	800								800	Githiora, Y. 2010. A comparative analysis of patterns of recent extinction in birds and mammals. Master’s Thesis, University of Cape Town, South Africa.
AVES	GRUIFORMES	RALLIDAE	Porphyrio hochstetteri	EN	1850	3250							2550	Dunning, J. B. (Ed.). 2008. CRC Handbook of Avian Body Masses. Second edition. CRC Press Inc., Boca Raton, FL.
AVES	GRUIFORMES	RALLIDAE	Porphyrio kukwiedei	EX	800								800	Githiora, Y. 2010. A comparative analysis of patterns of recent extinction in birds and mammals. Master’s Thesis, University of Cape Town, South Africa.
AVES	GRUIFORMES	RALLIDAE	Porphyrio mantelli	EX	800								800	Githiora, Y. 2010. A comparative analysis of patterns of recent extinction in birds and mammals. Master’s Thesis, University of Cape Town, South Africa.
AVES	GRUIFORMES	RALLIDAE	Porzana astrictocarpus	EX	60								60	Githiora, Y. 2010. A comparative analysis of patterns of recent extinction in birds and mammals. Master’s Thesis, University of Cape Town, South Africa.
AVES	GRUIFORMES	RALLIDAE	Porzana monasa	EX	60								60	Githiora, Y. 2010. A comparative analysis of patterns of recent extinction in birds and mammals. Master’s Thesis, University of Cape Town, South Africa.
AVES	GRUIFORMES	RALLIDAE	Porzana nigra	EX	60								60	Githiora, Y. 2010. A comparative analysis of patterns of recent extinction in birds and mammals. Master’s Thesis, University of Cape Town, South Africa.
AVES	GRUIFORMES	RALLIDAE	Porzana palmeri	EX	60								60	Githiora, Y. 2010. A comparative analysis of patterns of recent extinction in birds and mammals. Master’s Thesis, University of Cape Town, South Africa.
AVES	GRUIFORMES	RALLIDAE	Porzana sandwichensis	EX	60								60	Githiora, Y. 2010. A comparative analysis of patterns of recent extinction in birds and mammals. Master’s Thesis, University of Cape Town, South Africa.
AVES	GRUIFORMES	RALLIDAE	Sarothrura watersi	EN	26.5	26.5							26.5	Dunning, J. B. (Ed.). 2008. CRC Handbook of Avian Body Masses. Second edition. CRC Press Inc., Boca Raton, FL.
AVES	GRUIFORMES	RHYNOCHETIDAE	Rhynochetos jubatus	EN	860	860							860	Dunning, J. B. (Ed.). 2008. CRC Handbook of Avian Body Masses. Second edition. CRC Press Inc., Boca Raton, FL.
AVES	PASSERIFORMES	ACANTHISITTIDAE	Traversia lyalli	EX	16								16	Githiora, Y. 2010. A comparative analysis of patterns of recent extinction in birds and mammals. Master’s Thesis, University of Cape Town, South Africa.
AVES	PASSERIFORMES	ACANTHISITTIDAE	Xenicus longipes	EX	16								16	Githiora, Y. 2010. A comparative analysis of patterns of recent extinction in birds and mammals. Master’s Thesis, University of Cape Town, South Africa.
AVES	PASSERIFORMES	ACANTHIZIDAE	Gerygone insularis	EX	10								10	Githiora, Y. 2010. A comparative analysis of patterns of recent extinction in birds and mammals. Master’s Thesis, University of Cape Town, South Africa.
AVES	PASSERIFORMES	ACANTHIZIDAE	Mohoua ochrocephala	EN	23	32.5							27.75	Dunning, J. B. (Ed.). 2008. CRC Handbook of Avian Body Masses. Second edition. CRC Press Inc., Boca Raton, FL.
AVES	PASSERIFORMES	ALAUDIDAE	Alauda razae	CR	20	24							22	Dunning, J. B. (Ed.). 2008. CRC Handbook of Avian Body Masses. Second edition. CRC Press Inc., Boca Raton, FL.
AVES	PASSERIFORMES	CALLAEATIDAE	Callaeas cinereus	EN	218	233							225.5	Dunning, J. B. (Ed.). 2008. CRC Handbook of Avian Body Masses. Second edition. CRC Press Inc., Boca Raton, FL.
AVES	PASSERIFORMES	CALLAEATIDAE	Heteralocha acutirostris	EX	225								225	Githiora, Y. 2010. A comparative analysis of patterns of recent extinction in birds and mammals. Master’s Thesis, University of Cape Town, South Africa.
AVES	PASSERIFORMES	CAMPEPHAGIDAE	Coracina newtoni	CR	42.9	42.9					22		42.9	Dunning, J. B. (Ed.). 2008. CRC Handbook of Avian Body Masses. Second edition. CRC Press Inc., Boca Raton, FL.	Coracina typica
AVES	PASSERIFORMES	COLLURICINCLIDAE	Colluricincla sanghirensis	CR	32	32							32	Dunning, J. B. (Ed.). 2008. CRC Handbook of Avian Body Masses. Second edition. CRC Press Inc., Boca Raton, FL.	Colluricincla megarhyncha
AVES	PASSERIFORMES	CORVIDAE	Corvus florensis	EN	205	270					40		237.5	Dunning, J. B. (Ed.). 2008. CRC Handbook of Avian Body Masses. Second edition. CRC Press Inc., Boca Raton, FL.	Corvus kubaryi
AVES	PASSERIFORMES	CORVIDAE	Corvus hawaiiensis	EW									NA
AVES	PASSERIFORMES	CORVIDAE	Corvus kubaryi	CR	205	270					38		237.5	Dunning, J. B. (Ed.). 2008. CRC Handbook of Avian Body Masses. Second edition. CRC Press Inc., Boca Raton, FL.
AVES	PASSERIFORMES	CORVIDAE	Corvus unicolor	CR	205	270					39		237.5	Dunning, J. B. (Ed.). 2008. CRC Handbook of Avian Body Masses. Second edition. CRC Press Inc., Boca Raton, FL.	Corvus kubaryi
AVES	PASSERIFORMES	DICAEIDAE	Dicaeum quadricolor	CR	9.7	10.3					11	12	10	Dunning, J. B. (Ed.). 2008. CRC Handbook of Avian Body Masses. Second edition. CRC Press Inc., Boca Raton, FL.	Dicaeum annae
AVES	PASSERIFORMES	DICRURIDAE	Dicrurus fuscipennis	EN	34	48					24		41	Dunning, J. B. (Ed.). 2008. CRC Handbook of Avian Body Masses. Second edition. CRC Press Inc., Boca Raton, FL.	Dicrurus adsimilis
AVES	PASSERIFORMES	DICRURIDAE	Dicrurus menagei	EN	70	91					36		80.5	Dunning, J. B. (Ed.). 2008. CRC Handbook of Avian Body Masses. Second edition. CRC Press Inc., Boca Raton, FL.	Dicrurus hottentottus
AVES	PASSERIFORMES	EMBERIZIDAE	Camarhynchus heliobates	CR	18	18							18	Dunning, J. B. (Ed.). 2008. CRC Handbook of Avian Body Masses. Second edition. CRC Press Inc., Boca Raton, FL.
AVES	PASSERIFORMES	EMBERIZIDAE	Camarhynchus pauper	CR	16	16							16	Dunning, J. B. (Ed.). 2008. CRC Handbook of Avian Body Masses. Second edition. CRC Press Inc., Boca Raton, FL.
AVES	PASSERIFORMES	EMBERIZIDAE	Melanospiza richardsoni	EN	18	23							20.5	Dunning, J. B. (Ed.). 2008. CRC Handbook of Avian Body Masses. Second edition. CRC Press Inc., Boca Raton, FL.
AVES	PASSERIFORMES	EMBERIZIDAE	Nesospiza wilkinsi	EN	41.8	44.5							43.15	Dunning, J. B. (Ed.). 2008. CRC Handbook of Avian Body Masses. Second edition. CRC Press Inc., Boca Raton, FL.
AVES	PASSERIFORMES	EMBERIZIDAE	Rowettia goughensis	CR	41.8	44.5					18		43.15	Dunning, J. B. (Ed.). 2008. CRC Handbook of Avian Body Masses. Second edition. CRC Press Inc., Boca Raton, FL.	Nesospiza wilkinsi
AVES	PASSERIFORMES	EMBERIZIDAE	Torreornis inexpectata	EN	19.7	29.3							24.5	Dunning, J. B. (Ed.). 2008. CRC Handbook of Avian Body Masses. Second edition. CRC Press Inc., Boca Raton, FL.
AVES	PASSERIFORMES	FRINGILLIDAE	Chaunoproctus ferreorostris	EX	56								56	Githiora, Y. 2010. A comparative analysis of patterns of recent extinction in birds and mammals. Master’s Thesis, University of Cape Town, South Africa.
AVES	PASSERIFORMES	FRINGILLIDAE	Chloridops kona	EX									NA
AVES	PASSERIFORMES	FRINGILLIDAE	Ciridops anna	EX	20								20	Githiora, Y. 2010. A comparative analysis of patterns of recent extinction in birds and mammals. Master’s Thesis, University of Cape Town, South Africa.
AVES	PASSERIFORMES	FRINGILLIDAE	Drepanis funerea	EX	20								20	Githiora, Y. 2010. A comparative analysis of patterns of recent extinction in birds and mammals. Master’s Thesis, University of Cape Town, South Africa.
AVES	PASSERIFORMES	FRINGILLIDAE	Drepanis pacifica	EX	20								20	Githiora, Y. 2010. A comparative analysis of patterns of recent extinction in birds and mammals. Master’s Thesis, University of Cape Town, South Africa.
AVES	PASSERIFORMES	FRINGILLIDAE	Dysmorodrepanis munroi	EX	20								20	Githiora, Y. 2010. A comparative analysis of patterns of recent extinction in birds and mammals. Master’s Thesis, University of Cape Town, South Africa.
AVES	PASSERIFORMES	FRINGILLIDAE	Hemignathus ellisianus	EX	10								10	Githiora, Y. 2010. A comparative analysis of patterns of recent extinction in birds and mammals. Master’s Thesis, University of Cape Town, South Africa.
AVES	PASSERIFORMES	FRINGILLIDAE	Hemignathus lucidus	CR	23	27							25	Dunning, J. B. (Ed.). 2008. CRC Handbook of Avian Body Masses. Second edition. CRC Press Inc., Boca Raton, FL.
AVES	PASSERIFORMES	FRINGILLIDAE	Hemignathus munroi	EN	17	37							27	Dunning, J. B. (Ed.). 2008. CRC Handbook of Avian Body Masses. Second edition. CRC Press Inc., Boca Raton, FL.
AVES	PASSERIFORMES	FRINGILLIDAE	Hemignathus obscurus	EX	10								10	Githiora, Y. 2010. A comparative analysis of patterns of recent extinction in birds and mammals. Master’s Thesis, University of Cape Town, South Africa.
AVES	PASSERIFORMES	FRINGILLIDAE	Hemignathus sagittirostris	EX	10								10	Githiora, Y. 2010. A comparative analysis of patterns of recent extinction in birds and mammals. Master’s Thesis, University of Cape Town, South Africa.
AVES	PASSERIFORMES	FRINGILLIDAE	Loxia megaplaga	EN	26.7	30.4							28.55	Dunning, J. B. (Ed.). 2008. CRC Handbook of Avian Body Masses. Second edition. CRC Press Inc., Boca Raton, FL.
AVES	PASSERIFORMES	FRINGILLIDAE	Loxioides bailleui	CR	37.6	38.1							37.85	Dunning, J. B. (Ed.). 2008. CRC Handbook of Avian Body Masses. Second edition. CRC Press Inc., Boca Raton, FL.
AVES	PASSERIFORMES	FRINGILLIDAE	Loxops caeruleirostris	CR	9.5	12.5							11	Dunning, J. B. (Ed.). 2008. CRC Handbook of Avian Body Masses. Second edition. CRC Press Inc., Boca Raton, FL.
AVES	PASSERIFORMES	FRINGILLIDAE	Loxops coccineus	EN	9.2	13							11.1	Dunning, J. B. (Ed.). 2008. CRC Handbook of Avian Body Masses. Second edition. CRC Press Inc., Boca Raton, FL.
AVES	PASSERIFORMES	FRINGILLIDAE	Melamprosops phaeosoma	CR	25.5	25.5							25.5	Dunning, J. B. (Ed.). 2008. CRC Handbook of Avian Body Masses. Second edition. CRC Press Inc., Boca Raton, FL.
AVES	PASSERIFORMES	FRINGILLIDAE	Neospiza concolor	CR	46.1	48.2					18		47.15	Dunning, J. B. (Ed.). 2008. CRC Handbook of Avian Body Masses. Second edition. CRC Press Inc., Boca Raton, FL.	Pheucticus melanocephalus
AVES	PASSERIFORMES	FRINGILLIDAE	Oreomystis bairdi	CR	11.5	17							14.25	Dunning, J. B. (Ed.). 2008. CRC Handbook of Avian Body Masses. Second edition. CRC Press Inc., Boca Raton, FL.
AVES	PASSERIFORMES	FRINGILLIDAE	Oreomystis mana	EN	12.5	16							14.25	Dunning, J. B. (Ed.). 2008. CRC Handbook of Avian Body Masses. Second edition. CRC Press Inc., Boca Raton, FL.
AVES	PASSERIFORMES	FRINGILLIDAE	Palmeria dolei	CR	20.6	31							25.8	Dunning, J. B. (Ed.). 2008. CRC Handbook of Avian Body Masses. Second edition. CRC Press Inc., Boca Raton, FL.
AVES	PASSERIFORMES	FRINGILLIDAE	Paroreomyza flammea	EX	11								11	Githiora, Y. 2010. A comparative analysis of patterns of recent extinction in birds and mammals. Master’s Thesis, University of Cape Town, South Africa.
AVES	PASSERIFORMES	FRINGILLIDAE	Paroreomyza maculata	CR	8.9	16.4					11		12.65	Dunning, J. B. (Ed.). 2008. CRC Handbook of Avian Body Masses. Second edition. CRC Press Inc., Boca Raton, FL.	Paroreomyza montana
AVES	PASSERIFORMES	FRINGILLIDAE	Paroreomyza montana	EN	8.9	16.4					11		12.65	Dunning, J. B. (Ed.). 2008. CRC Handbook of Avian Body Masses. Second edition. CRC Press Inc., Boca Raton, FL.
AVES	PASSERIFORMES	FRINGILLIDAE	Pseudonestor xanthophrys	CR	16.5	28.5							22.5	Dunning, J. B. (Ed.). 2008. CRC Handbook of Avian Body Masses. Second edition. CRC Press Inc., Boca Raton, FL.
AVES	PASSERIFORMES	FRINGILLIDAE	Psittirostra psittacea	CR	32.2	34.4					17		33.3	Dunning, J. B. (Ed.). 2008. CRC Handbook of Avian Body Masses. Second edition. CRC Press Inc., Boca Raton, FL.	Telespiza cantans
AVES	PASSERIFORMES	FRINGILLIDAE	Pyrrhula murina	EN	30	30							30	Dunning, J. B. (Ed.). 2008. CRC Handbook of Avian Body Masses. Second edition. CRC Press Inc., Boca Raton, FL.
AVES	PASSERIFORMES	FRINGILLIDAE	Rhodacanthis flaviceps	EX	20								20	Githiora, Y. 2010. A comparative analysis of patterns of recent extinction in birds and mammals. Master’s Thesis, University of Cape Town, South Africa.
AVES	PASSERIFORMES	FRINGILLIDAE	Rhodacanthis palmeri	EX	20								20	Githiora, Y. 2010. A comparative analysis of patterns of recent extinction in birds and mammals. Master’s Thesis, University of Cape Town, South Africa.
AVES	PASSERIFORMES	FRINGILLIDAE	Telespiza ultima	CR	21	28							24.5	Dunning, J. B. (Ed.). 2008. CRC Handbook of Avian Body Masses. Second edition. CRC Press Inc., Boca Raton, FL.
AVES	PASSERIFORMES	FURNARIIDAE	Aphrastura masafuerae	CR	9.5	12.8					16		11.15	Dunning, J. B. (Ed.). 2008. CRC Handbook of Avian Body Masses. Second edition. CRC Press Inc., Boca Raton, FL.	Aphrastura spinicauda
AVES	PASSERIFORMES	HIRUNDINIDAE	Tachycineta cyaneoviridis	EN	16.3	19.5							17.9	Dunning, J. B. (Ed.). 2008. CRC Handbook of Avian Body Masses. Second edition. CRC Press Inc., Boca Raton, FL.
AVES	PASSERIFORMES	ICTERIDAE	Agelaius xanthomus	EN	38.4	38.4							38.4	Dunning, J. B. (Ed.). 2008. CRC Handbook of Avian Body Masses. Second edition. CRC Press Inc., Boca Raton, FL.
AVES	PASSERIFORMES	ICTERIDAE	Icterus northropi	CR	38	44							41	Dunning, J. B. (Ed.). 2008. CRC Handbook of Avian Body Masses. Second edition. CRC Press Inc., Boca Raton, FL.
AVES	PASSERIFORMES	ICTERIDAE	Icterus oberi	CR	31.5	39							35.25	Dunning, J. B. (Ed.). 2008. CRC Handbook of Avian Body Masses. Second edition. CRC Press Inc., Boca Raton, FL.
AVES	PASSERIFORMES	ICTERIDAE	Nesopsar nigerrimus	EN	39	39								Dunning, J. B. (Ed.). 2008. CRC Handbook of Avian Body Masses. Second edition. CRC Press Inc., Boca Raton, FL.
AVES	PASSERIFORMES	LANIIDAE	Lanius newtoni	CR	22.4	22.4							22.4	Dunning, J. B. (Ed.). 2008. CRC Handbook of Avian Body Masses. Second edition. CRC Press Inc., Boca Raton, FL.
AVES	PASSERIFORMES	MELIPHAGIDAE	Anthornis melanocephala	EX									NA
AVES	PASSERIFORMES	MELIPHAGIDAE	Gymnomyza aubryana	CR	152	284					41		218	Dunning, J. B. (Ed.). 2008. CRC Handbook of Avian Body Masses. Second edition. CRC Press Inc., Boca Raton, FL.
AVES	PASSERIFORMES	MELIPHAGIDAE	Gymnomyza samoensis	EN	152	152					31		152	Dunning, J. B. (Ed.). 2008. CRC Handbook of Avian Body Masses. Second edition. CRC Press Inc., Boca Raton, FL.	Gymnomyza aubryana
AVES	PASSERIFORMES	MIMIDAE	Mimus graysoni	CR	55	80							67.5	Dunning, J. B. (Ed.). 2008. CRC Handbook of Avian Body Masses. Second edition. CRC Press Inc., Boca Raton, FL.
AVES	PASSERIFORMES	MIMIDAE	Mimus melanotis	EN	48	53.2							50.6	Dunning, J. B. (Ed.). 2008. CRC Handbook of Avian Body Masses. Second edition. CRC Press Inc., Boca Raton, FL.
AVES	PASSERIFORMES	MIMIDAE	Mimus trifasciatus	CR	59.8	65.7							62.75	Dunning, J. B. (Ed.). 2008. CRC Handbook of Avian Body Masses. Second edition. CRC Press Inc., Boca Raton, FL.
AVES	PASSERIFORMES	MIMIDAE	Ramphocinclus brachyurus	EN	50	50							50	Dunning, J. B. (Ed.). 2008. CRC Handbook of Avian Body Masses. Second edition. CRC Press Inc., Boca Raton, FL.
AVES	PASSERIFORMES	MIMIDAE	Toxostoma guttatum	CR	49	59.8							54.4	Dunning, J. B. (Ed.). 2008. CRC Handbook of Avian Body Masses. Second edition. CRC Press Inc., Boca Raton, FL.
AVES	PASSERIFORMES	MOHOIDAE	Chaetoptila angustipluma	EX	30								30	Githiora, Y. 2010. A comparative analysis of patterns of recent extinction in birds and mammals. Master’s Thesis, University of Cape Town, South Africa.
AVES	PASSERIFORMES	MOHOIDAE	Moho apicalis	EX	30								30	Githiora, Y. 2010. A comparative analysis of patterns of recent extinction in birds and mammals. Master’s Thesis, University of Cape Town, South Africa.
AVES	PASSERIFORMES	MOHOIDAE	Moho bishopi	EX	30								30	Githiora, Y. 2010. A comparative analysis of patterns of recent extinction in birds and mammals. Master’s Thesis, University of Cape Town, South Africa.
AVES	PASSERIFORMES	MOHOIDAE	Moho braccatus	EX	30								30	Githiora, Y. 2010. A comparative analysis of patterns of recent extinction in birds and mammals. Master’s Thesis, University of Cape Town, South Africa.
AVES	PASSERIFORMES	MOHOIDAE	Moho nobilis	EX	30								30	Githiora, Y. 2010. A comparative analysis of patterns of recent extinction in birds and mammals. Master’s Thesis, University of Cape Town, South Africa.
AVES	PASSERIFORMES	MONARCHIDAE	Chasiempis ibidis	EN	11.1	15.5							13.3	Dunning, J. B. (Ed.). 2008. CRC Handbook of Avian Body Masses. Second edition. CRC Press Inc., Boca Raton, FL.
AVES	PASSERIFORMES	MONARCHIDAE	Clytorhynchus sanctaecrucis	EN	24.5	25							24.75	Dunning, J. B. (Ed.). 2008. CRC Handbook of Avian Body Masses. Second edition. CRC Press Inc., Boca Raton, FL.
AVES	PASSERIFORMES	MONARCHIDAE	Eutrichomyias rowleyi	CR	13	17					18		15	Dunning, J. B. (Ed.). 2008. CRC Handbook of Avian Body Masses. Second edition. CRC Press Inc., Boca Raton, FL.	Terpsiphone batesi
AVES	PASSERIFORMES	MONARCHIDAE	Metabolus rugensis	EN	25.7	26.9					20			Dunning, J. B. (Ed.). 2008. CRC Handbook of Avian Body Masses. Second edition. CRC Press Inc., Boca Raton, FL.	Metabolus cyanescens
AVES	PASSERIFORMES	MONARCHIDAE	Monarcha boanensis	CR	17.5	17.5					16		17.5	Dunning, J. B. (Ed.). 2008. CRC Handbook of Avian Body Masses. Second edition. CRC Press Inc., Boca Raton, FL.
AVES	PASSERIFORMES	MONARCHIDAE	Monarcha brehmii	EN	17.5	17.5					17		17.5	using data for M. boanensis because boanensis is 16.5cm and brehmii is 17.5cm
AVES	PASSERIFORMES	MONARCHIDAE	Monarcha everetti	EN	14	18.4					14		16.2	Dunning, J. B. (Ed.). 2008. CRC Handbook of Avian Body Masses. Second edition. CRC Press Inc., Boca Raton, FL.	Monarcha guttulus
AVES	PASSERIFORMES	MONARCHIDAE	Monarcha sacerdotum	EN	17.5	17.5					15.5		17.5	Dunning, J. B. (Ed.). 2008. CRC Handbook of Avian Body Masses. Second edition. CRC Press Inc., Boca Raton, FL.	Monarcha boanensis
AVES	PASSERIFORMES	MONARCHIDAE	Myiagra freycineti	EX									NA
AVES	PASSERIFORMES	MONARCHIDAE	Pomarea dimidiata	EN	23	23							23	Dunning, J. B. (Ed.). 2008. CRC Handbook of Avian Body Masses. Second edition. CRC Press Inc., Boca Raton, FL.
AVES	PASSERIFORMES	MONARCHIDAE	Pomarea fluxa	EX									NA
AVES	PASSERIFORMES	MONARCHIDAE	Pomarea mendozae	EN	29.6	29.6							29.6	Dunning, J. B. (Ed.). 2008. CRC Handbook of Avian Body Masses. Second edition. CRC Press Inc., Boca Raton, FL.
AVES	PASSERIFORMES	MONARCHIDAE	Pomarea mira	EX									NA
AVES	PASSERIFORMES	MONARCHIDAE	Pomarea nigra	CR	25.4	25.4							25.4	Dunning, J. B. (Ed.). 2008. CRC Handbook of Avian Body Masses. Second edition. CRC Press Inc., Boca Raton, FL.
AVES	PASSERIFORMES	MONARCHIDAE	Pomarea nukuhivae	EX									NA
AVES	PASSERIFORMES	MONARCHIDAE	Pomarea pomarea	EX									NA
AVES	PASSERIFORMES	MONARCHIDAE	Pomarea whitneyi	CR	37	50							43.5	Dunning, J. B. (Ed.). 2008. CRC Handbook of Avian Body Masses. Second edition. CRC Press Inc., Boca Raton, FL.
AVES	PASSERIFORMES	MONARCHIDAE	Terpsiphone corvina	CR	18	18							18	Dunning, J. B. (Ed.). 2008. CRC Handbook of Avian Body Masses. Second edition. CRC Press Inc., Boca Raton, FL.
AVES	PASSERIFORMES	MUSCICAPIDAE	Copsychus cebuensis	EN	65	77					20	20	71	Dunning, J. B. (Ed.). 2008. CRC Handbook of Avian Body Masses. Second edition. CRC Press Inc., Boca Raton, FL.	Copsychus sechellarum
AVES	PASSERIFORMES	MUSCICAPIDAE	Copsychus sechellarum	EN	65	77					18	21	71	Dunning, J. B. (Ed.). 2008. CRC Handbook of Avian Body Masses. Second edition. CRC Press Inc., Boca Raton, FL.
AVES	PASSERIFORMES	MUSCICAPIDAE	Cyornis ruckii	CR	21	21.1					17		21.05	Dunning, J. B. (Ed.). 2008. CRC Handbook of Avian Body Masses. Second edition. CRC Press Inc., Boca Raton, FL.	Cyornis unicolor
AVES	PASSERIFORMES	MUSCICAPIDAE	Cyornis sanfordi	EN	14	23					14.5		18.5	Dunning, J. B. (Ed.). 2008. CRC Handbook of Avian Body Masses. Second edition. CRC Press Inc., Boca Raton, FL.	Cyornis pallipes
AVES	PASSERIFORMES	MUSCICAPIDAE	Ficedula bonthaina	EN	6.8	10					10	11	8.4	Dunning, J. B. (Ed.). 2008. CRC Handbook of Avian Body Masses. Second edition. CRC Press Inc., Boca Raton, FL.	Ficedula westermanni
AVES	PASSERIFORMES	MUSCICAPIDAE	Humblotia flavirostris	EN	10.2	18.3						14	14.25	Dunning, J. B. (Ed.). 2008. CRC Handbook of Avian Body Masses. Second edition. CRC Press Inc., Boca Raton, FL.	Ficedula hypoleuca
AVES	PASSERIFORMES	MUSCICAPIDAE	Monticola erythronotus	EN	44	44.7					16		44.35	Dunning, J. B. (Ed.). 2008. CRC Handbook of Avian Body Masses. Second edition. CRC Press Inc., Boca Raton, FL.	Monticola angolensis
AVES	PASSERIFORMES	MUSCICAPIDAE	Rhinomyias albigularis	EN	15	21					17		18	Dunning, J. B. (Ed.). 2008. CRC Handbook of Avian Body Masses. Second edition. CRC Press Inc., Boca Raton, FL.	Rhinomyias umbratilis
AVES	PASSERIFORMES	NECTARINIIDAE	Aethopyga duyvenbodei	EN	4	8					12		6	Dunning, J. B. (Ed.). 2008. CRC Handbook of Avian Body Masses. Second edition. CRC Press Inc., Boca Raton, FL.	Aethopyga gouldiae
AVES	PASSERIFORMES	ORIOLIDAE	Oriolus isabellae	CR	42.4	50							46.2	Dunning, J. B. (Ed.). 2008. CRC Handbook of Avian Body Masses. Second edition. CRC Press Inc., Boca Raton, FL.
AVES	PASSERIFORMES	PARDALOTIDAE	Pardalotus quadragintus	EN	10.7	10.7							10.7	Dunning, J. B. (Ed.). 2008. CRC Handbook of Avian Body Masses. Second edition. CRC Press Inc., Boca Raton, FL.
AVES	PASSERIFORMES	PARULIDAE	Catharopeza bishopi	EN	13.5	17.5							15.5	Dunning, J. B. (Ed.). 2008. CRC Handbook of Avian Body Masses. Second edition. CRC Press Inc., Boca Raton, FL.
AVES	PASSERIFORMES	PARULIDAE	Leucopeza semperi	CR	13.5	17.5					14.5		15.5	Dunning, J. B. (Ed.). 2008. CRC Handbook of Avian Body Masses. Second edition. CRC Press Inc., Boca Raton, FL.	Catharopeza bishopi
AVES	PASSERIFORMES	PETROICIDAE	Petroica traversi	EN	20	25.5							22.75	Dunning, J. B. (Ed.). 2008. CRC Handbook of Avian Body Masses. Second edition. CRC Press Inc., Boca Raton, FL.
AVES	PASSERIFORMES	PLOCEIDAE	Foudia rubra	EN	16	20.1							18.05	Dunning, J. B. (Ed.). 2008. CRC Handbook of Avian Body Masses. Second edition. CRC Press Inc., Boca Raton, FL.
AVES	PASSERIFORMES	PYCNONOTIDAE	Ixos siquijorensis	EN	34	41						22	37.5	Dunning, J. B. (Ed.). 2008. CRC Handbook of Avian Body Masses. Second edition. CRC Press Inc., Boca Raton, FL.	Ixos malaccensis
AVES	PASSERIFORMES	STURNIDAE	Aplonis brunneicapillus	EN	59	76.5					21		67.75	Dunning, J. B. (Ed.). 2008. CRC Handbook of Avian Body Masses. Second edition. CRC Press Inc., Boca Raton, FL.
AVES	PASSERIFORMES	STURNIDAE	Aplonis corvina	EX	60								60	Githiora, Y. 2010. A comparative analysis of patterns of recent extinction in birds and mammals. Master’s Thesis, University of Cape Town, South Africa.
AVES	PASSERIFORMES	STURNIDAE	Aplonis fusca	EX	60								60	Githiora, Y. 2010. A comparative analysis of patterns of recent extinction in birds and mammals. Master’s Thesis, University of Cape Town, South Africa.
AVES	PASSERIFORMES	STURNIDAE	Aplonis mavornata	EX	60								60	Githiora, Y. 2010. A comparative analysis of patterns of recent extinction in birds and mammals. Master’s Thesis, University of Cape Town, South Africa.
AVES	PASSERIFORMES	STURNIDAE	Aplonis pelzelni	CR	59	76.5					18		67.75	Dunning, J. B. (Ed.). 2008. CRC Handbook of Avian Body Masses. Second edition. CRC Press Inc., Boca Raton, FL.	Aplonis brunneicapillus
AVES	PASSERIFORMES	STURNIDAE	Fregilupus varius	EX	80								80	Githiora, Y. 2010. A comparative analysis of patterns of recent extinction in birds and mammals. Master’s Thesis, University of Cape Town, South Africa.
AVES	PASSERIFORMES	STURNIDAE	Leucopsar rothschildi	CR	70	115							92.5	Dunning, J. B. (Ed.). 2008. CRC Handbook of Avian Body Masses. Second edition. CRC Press Inc., Boca Raton, FL.
AVES	PASSERIFORMES	STURNIDAE	Necropsar rodericanus	EX	80								80	Githiora, Y. 2010. A comparative analysis of patterns of recent extinction in birds and mammals. Master’s Thesis, University of Cape Town, South Africa.
AVES	PASSERIFORMES	STURNIDAE	Sturnus melanopterus	CR	76.3	100					23		88.15	Dunning, J. B. (Ed.). 2008. CRC Handbook of Avian Body Masses. Second edition. CRC Press Inc., Boca Raton, FL.	Sturnus vulgaris
AVES	PASSERIFORMES	SYLVIIDAE	Acrocephalus aequinoctialis	EN	25	25							25	Dunning, J. B. (Ed.). 2008. CRC Handbook of Avian Body Masses. Second edition. CRC Press Inc., Boca Raton, FL.
AVES	PASSERIFORMES	SYLVIIDAE	Acrocephalus brevipennis	EN	15	17							16	Dunning, J. B. (Ed.). 2008. CRC Handbook of Avian Body Masses. Second edition. CRC Press Inc., Boca Raton, FL.
AVES	PASSERIFORMES	SYLVIIDAE	Acrocephalus caffer	EN	35	38					19		36.5	Dunning, J. B. (Ed.). 2008. CRC Handbook of Avian Body Masses. Second edition. CRC Press Inc., Boca Raton, FL.	Acrocephalus luscinius
AVES	PASSERIFORMES	SYLVIIDAE	Acrocephalus familiaris	CR	15	21.5							18.25	Dunning, J. B. (Ed.). 2008. CRC Handbook of Avian Body Masses. Second edition. CRC Press Inc., Boca Raton, FL.
AVES	PASSERIFORMES	SYLVIIDAE	Acrocephalus luscinius	CR	35	38					18		36.5	Dunning, J. B. (Ed.). 2008. CRC Handbook of Avian Body Masses. Second edition. CRC Press Inc., Boca Raton, FL.
AVES	PASSERIFORMES	SYLVIIDAE	Acrocephalus rodericanus	EN	11.4	12.2							11.8	Dunning, J. B. (Ed.). 2008. CRC Handbook of Avian Body Masses. Second edition. CRC Press Inc., Boca Raton, FL.
AVES	PASSERIFORMES	SYLVIIDAE	Acrocephalus vaughani	EN	22	27							24.5	Dunning, J. B. (Ed.). 2008. CRC Handbook of Avian Body Masses. Second edition. CRC Press Inc., Boca Raton, FL.
AVES	PASSERIFORMES	SYLVIIDAE	Bowdleria rufescens	EX	35								35	Githiora, Y. 2010. A comparative analysis of patterns of recent extinction in birds and mammals. Master’s Thesis, University of Cape Town, South Africa.
AVES	PASSERIFORMES	SYLVIIDAE	Nesillas aldabrana	EX	10								10	Githiora, Y. 2010. A comparative analysis of patterns of recent extinction in birds and mammals. Master’s Thesis, University of Cape Town, South Africa.
AVES	PASSERIFORMES	SYLVIIDAE	Trichocichla rufa	EN	36	36					17		36	Dunning, J. B. (Ed.). 2008. CRC Handbook of Avian Body Masses. Second edition. CRC Press Inc., Boca Raton, FL.	Megalurulus whitneyi
AVES	PASSERIFORMES	TIMALIIDAE	Dasycrotapha speciosa	EN	15	18							16.5	Dunning, J. B. (Ed.). 2008. CRC Handbook of Avian Body Masses. Second edition. CRC Press Inc., Boca Raton, FL.	Stachyris speciosa
AVES	PASSERIFORMES	TIMALIIDAE	Stachyris nigrorum	EN	18.5	27							22.75	Dunning, J. B. (Ed.). 2008. CRC Handbook of Avian Body Masses. Second edition. CRC Press Inc., Boca Raton, FL.
AVES	PASSERIFORMES	TROGLODYTIDAE	Ferminia cerverai	EN	21.1	25.5					16		23.3	Dunning, J. B. (Ed.). 2008. CRC Handbook of Avian Body Masses. Second edition. CRC Press Inc., Boca Raton, FL.	Campylorhynchus nuchalis
AVES	PASSERIFORMES	TURDIDAE	Myadestes lanaiensis	CR	21.5	43					18		32.25	Dunning, J. B. (Ed.). 2008. CRC Handbook of Avian Body Masses. Second edition. CRC Press Inc., Boca Raton, FL.	Myadestes elisabeth
AVES	PASSERIFORMES	TURDIDAE	Myadestes myadestinus	EX	80								80	Githiora, Y. 2010. A comparative analysis of patterns of recent extinction in birds and mammals. Master’s Thesis, University of Cape Town, South Africa.
AVES	PASSERIFORMES	TURDIDAE	Myadestes palmeri	CR	37	43							40	Dunning, J. B. (Ed.). 2008. CRC Handbook of Avian Body Masses. Second edition. CRC Press Inc., Boca Raton, FL.
AVES	PASSERIFORMES	TURDIDAE	Myadestes woahensis	EX	80								80	Githiora, Y. 2010. A comparative analysis of patterns of recent extinction in birds and mammals. Master’s Thesis, University of Cape Town, South Africa.
AVES	PASSERIFORMES	TURDIDAE	Myophonus blighi	EN	87	105					20		96	Dunning, J. B. (Ed.). 2008. CRC Handbook of Avian Body Masses. Second edition. CRC Press Inc., Boca Raton, FL.	Myophonus robinsoni
AVES	PASSERIFORMES	TURDIDAE	Turdus ravidus	EX	80								80	Githiora, Y. 2010. A comparative analysis of patterns of recent extinction in birds and mammals. Master’s Thesis, University of Cape Town, South Africa.
AVES	PASSERIFORMES	TURDIDAE	Turdus swalesi	EN	75	75							75	Dunning, J. B. (Ed.). 2008. CRC Handbook of Avian Body Masses. Second edition. CRC Press Inc., Boca Raton, FL.
AVES	PASSERIFORMES	TURDIDAE	Turdus xanthorhynchus	CR	77	92							84.5	Dunning, J. B. (Ed.). 2008. CRC Handbook of Avian Body Masses. Second edition. CRC Press Inc., Boca Raton, FL.	Turdus olivaceofuscus
AVES	PASSERIFORMES	TURDIDAE	Zoothera terrestris	EX	80								80	Githiora, Y. 2010. A comparative analysis of patterns of recent extinction in birds and mammals. Master’s Thesis, University of Cape Town, South Africa.
AVES	PASSERIFORMES	TURNAGRIDAE	Turnagra capensis	EX									NA
AVES	PASSERIFORMES	TURNAGRIDAE	Turnagra tanagra	EX									NA
AVES	PASSERIFORMES	TYRANNIDAE	Tyrannus cubensis	EN	88	108							98	Dunning, J. B. (Ed.). 2008. CRC Handbook of Avian Body Masses. Second edition. CRC Press Inc., Boca Raton, FL.
AVES	PASSERIFORMES	VANGIDAE	Xenopirostris damii	EN	59.5	59.5					23	23	59.5	Dunning, J. B. (Ed.). 2008. CRC Handbook of Avian Body Masses. Second edition. CRC Press Inc., Boca Raton, FL.	Xenopirostris xenopirostris
AVES	PASSERIFORMES	ZOSTEROPIDAE	Cleptornis marchei	CR	20.2	20.2							20.2	Dunning, J. B. (Ed.). 2008. CRC Handbook of Avian Body Masses. Second edition. CRC Press Inc., Boca Raton, FL.
AVES	PASSERIFORMES	ZOSTEROPIDAE	Madanga ruficollis	EN	11	11					13		11	Dunning, J. B. (Ed.). 2008. CRC Handbook of Avian Body Masses. Second edition. CRC Press Inc., Boca Raton, FL.	Zosterops griseovirescens
AVES	PASSERIFORMES	ZOSTEROPIDAE	Rukia ruki	CR	13.5	21.5					14		17.5	Dunning, J. B. (Ed.). 2008. CRC Handbook of Avian Body Masses. Second edition. CRC Press Inc., Boca Raton, FL.	Zosterops rendovae
AVES	PASSERIFORMES	ZOSTEROPIDAE	Zosterops albogularis	CR	16	18					13	14	17	Dunning, J. B. (Ed.). 2008. CRC Handbook of Avian Body Masses. Second edition. CRC Press Inc., Boca Raton, FL.	Zosterops tenuirostris
AVES	PASSERIFORMES	ZOSTEROPIDAE	Zosterops chloronothus	CR	12.8	12.8					10		12.8	Dunning, J. B. (Ed.). 2008. CRC Handbook of Avian Body Masses. Second edition. CRC Press Inc., Boca Raton, FL.	Zosterops modestus
AVES	PASSERIFORMES	ZOSTEROPIDAE	Zosterops conspicillatus	EN	7.9	7.9							7.9	Dunning, J. B. (Ed.). 2008. CRC Handbook of Avian Body Masses. Second edition. CRC Press Inc., Boca Raton, FL.
AVES	PASSERIFORMES	ZOSTEROPIDAE	Zosterops luteirostris	EN	15.4	15.4					12		15.4	Dunning, J. B. (Ed.). 2008. CRC Handbook of Avian Body Masses. Second edition. CRC Press Inc., Boca Raton, FL.	Zosterops rendovae
AVES	PASSERIFORMES	ZOSTEROPIDAE	Zosterops modestus	EN	12.8	12.8					10		12.8	Dunning, J. B. (Ed.). 2008. CRC Handbook of Avian Body Masses. Second edition. CRC Press Inc., Boca Raton, FL.
AVES	PASSERIFORMES	ZOSTEROPIDAE	Zosterops nehrkorni	CR	9	12							10.5	Dunning, J. B. (Ed.). 2008. CRC Handbook of Avian Body Masses. Second edition. CRC Press Inc., Boca Raton, FL.	Zosterops atrifrons
AVES	PASSERIFORMES	ZOSTEROPIDAE	Zosterops rotensis	CR	7.9	7.9							7.9	Dunning, J. B. (Ed.). 2008. CRC Handbook of Avian Body Masses. Second edition. CRC Press Inc., Boca Raton, FL.	Zosterops conspicillatus
AVES	PASSERIFORMES	ZOSTEROPIDAE	Zosterops strenuus	EX	10								10	Githiora, Y. 2010. A comparative analysis of patterns of recent extinction in birds and mammals. Master’s Thesis, University of Cape Town, South Africa.
AVES	PASSERIFORMES	ZOSTEROPIDAE	Zosterops tenuirostris	EN	16	18					13	14	17	Dunning, J. B. (Ed.). 2008. CRC Handbook of Avian Body Masses. Second edition. CRC Press Inc., Boca Raton, FL.
AVES	PELECANIFORMES	FREGATIDAE	Fregata andrewsi	CR	1400	1550							1475	Dunning, J. B. (Ed.). 2008. CRC Handbook of Avian Body Masses. Second edition. CRC Press Inc., Boca Raton, FL.
AVES	PELECANIFORMES	PHALACROCORACIDAE	Phalacrocorax featherstoni	EN	645	1325							985	Dunning, J. B. (Ed.). 2008. CRC Handbook of Avian Body Masses. Second edition. CRC Press Inc., Boca Raton, FL.
AVES	PELECANIFORMES	PHALACROCORACIDAE	Phalacrocorax neglectus	EN	1500	2425							1962.5	Dunning, J. B. (Ed.). 2008. CRC Handbook of Avian Body Masses. Second edition. CRC Press Inc., Boca Raton, FL.
AVES	PELECANIFORMES	PHALACROCORACIDAE	Phalacrocorax onslowi	CR	1790	2400							2095	Dunning, J. B. (Ed.). 2008. CRC Handbook of Avian Body Masses. Second edition. CRC Press Inc., Boca Raton, FL.
AVES	PELECANIFORMES	PHALACROCORACIDAE	Phalacrocorax perspicillatus	EX	1900								1900	Githiora, Y. 2010. A comparative analysis of patterns of recent extinction in birds and mammals. Master’s Thesis, University of Cape Town, South Africa.
AVES	PELECANIFORMES	SULIDAE	Papasula abbotti	EN	1370	1700					79		1535	Dunning, J. B. (Ed.). 2008. CRC Handbook of Avian Body Masses. Second edition. CRC Press Inc., Boca Raton, FL.
AVES	PICIFORMES	PICIDAE	Campephilus principalis	CR	464	568							516	Dunning, J. B. (Ed.). 2008. CRC Handbook of Avian Body Masses. Second edition. CRC Press Inc., Boca Raton, FL.
AVES	PICIFORMES	PICIDAE	Dendrocopos noguchii	CR	99	126					31		112.5	Dunning, J. B. (Ed.). 2008. CRC Handbook of Avian Body Masses. Second edition. CRC Press Inc., Boca Raton, FL.	Dendrocopos leucotos
AVES	PROCELLARIIFORMES	DIOMEDEIDAE	Diomedea amsterdamensis	CR	4800	8000							6400	Dunning, J. B. (Ed.). 2008. CRC Handbook of Avian Body Masses. Second edition. CRC Press Inc., Boca Raton, FL.
AVES	PROCELLARIIFORMES	DIOMEDEIDAE	Diomedea dabbenena	CR	6350	10600							8475	Dunning, J. B. (Ed.). 2008. CRC Handbook of Avian Body Masses. Second edition. CRC Press Inc., Boca Raton, FL.	Diomedea exulans
AVES	PROCELLARIIFORMES	DIOMEDEIDAE	Diomedea sanfordi	EN	6530	6800							6665	Dunning, J. B. (Ed.). 2008. CRC Handbook of Avian Body Masses. Second edition. CRC Press Inc., Boca Raton, FL.	Diomedea epomophora sanfordi
AVES	PROCELLARIIFORMES	DIOMEDEIDAE	Phoebastria irrorata	CR	2700	4390							3545	Dunning, J. B. (Ed.). 2008. CRC Handbook of Avian Body Masses. Second edition. CRC Press Inc., Boca Raton, FL.
AVES	PROCELLARIIFORMES	DIOMEDEIDAE	Phoebetria fusca	EN	2100	3400							2750	Dunning, J. B. (Ed.). 2008. CRC Handbook of Avian Body Masses. Second edition. CRC Press Inc., Boca Raton, FL.
AVES	PROCELLARIIFORMES	DIOMEDEIDAE	Thalassarche carteri	EN	2550	2550					76		2550	Wildscreen (2013). Wildscreen Arkive. www.arkive.org/species.
AVES	PROCELLARIIFORMES	DIOMEDEIDAE	Thalassarche chlororhynchos	EN	1750	2840					81		2295	Dunning, J. B. (Ed.). 2008. CRC Handbook of Avian Body Masses. Second edition. CRC Press Inc., Boca Raton, FL.
AVES	PROCELLARIIFORMES	DIOMEDEIDAE	Thalassarche melanophrys	EN	3206	3922							3564	Dunning, J. B. (Ed.). 2008. CRC Handbook of Avian Body Masses. Second edition. CRC Press Inc., Boca Raton, FL.
AVES	PROCELLARIIFORMES	HYDROBATIDAE	Nesofregetta fuliginosa	EN	70	70							70	Dunning, J. B. (Ed.). 2008. CRC Handbook of Avian Body Masses. Second edition. CRC Press Inc., Boca Raton, FL.
AVES	PROCELLARIIFORMES	HYDROBATIDAE	Oceanites maorianus	CR	25	35					17		30	Dunning, J. B. (Ed.). 2008. CRC Handbook of Avian Body Masses. Second edition. CRC Press Inc., Boca Raton, FL.	Oceanites oceanicus
AVES	PROCELLARIIFORMES	HYDROBATIDAE	Oceanodroma homochroa	EN	33.3	42.4					20		37.85	Dunning, J. B. (Ed.). 2008. CRC Handbook of Avian Body Masses. Second edition. CRC Press Inc., Boca Raton, FL.
AVES	PROCELLARIIFORMES	HYDROBATIDAE	Oceanodroma macrodactyla	CR	32.5	46					23		39.25	Dunning, J. B. (Ed.). 2008. CRC Handbook of Avian Body Masses. Second edition. CRC Press Inc., Boca Raton, FL.	Oceanodroma hornbyi
AVES	PROCELLARIIFORMES	PELECANOIDIDAE	Pelecanoides garnotii	EN	202	202							202	Dunning, J. B. (Ed.). 2008. CRC Handbook of Avian Body Masses. Second edition. CRC Press Inc., Boca Raton, FL.
AVES	PROCELLARIIFORMES	PROCELLARIIDAE	Bulweria bifax	EX									NA
AVES	PROCELLARIIFORMES	PROCELLARIIDAE	Pseudobulweria aterrima	CR	232	232					36		232	Dunning, J. B. (Ed.). 2008. CRC Handbook of Avian Body Masses. Second edition. CRC Press Inc., Boca Raton, FL.
AVES	PROCELLARIIFORMES	PROCELLARIIDAE	Pseudobulweria becki	CR	410	520							465	Wildscreen (2013). Wildscreen Arkive. www.arkive.org/species.
AVES	PROCELLARIIFORMES	PROCELLARIIDAE	Pseudobulweria macgillivrayi	CR	143	143					30		143	Dunning, J. B. (Ed.). 2008. CRC Handbook of Avian Body Masses. Second edition. CRC Press Inc., Boca Raton, FL.	Pterodroma longirostris
AVES	PROCELLARIIFORMES	PROCELLARIIDAE	Pterodroma alba	EN	259	259							259	Dunning, J. B. (Ed.). 2008. CRC Handbook of Avian Body Masses. Second edition. CRC Press Inc., Boca Raton, FL.
AVES	PROCELLARIIFORMES	PROCELLARIIDAE	Pterodroma atrata	EN	287	460							373.5	Dunning, J. B. (Ed.). 2008. CRC Handbook of Avian Body Masses. Second edition. CRC Press Inc., Boca Raton, FL.	Pterodroma arminjoniana
AVES	PROCELLARIIFORMES	PROCELLARIIDAE	Pterodroma axillaris	EN	165	165							165	Dunning, J. B. (Ed.). 2008. CRC Handbook of Avian Body Masses. Second edition. CRC Press Inc., Boca Raton, FL.
AVES	PROCELLARIIFORMES	PROCELLARIIDAE	Pterodroma baraui	EN	400	400							400	Dunning, J. B. (Ed.). 2008. CRC Handbook of Avian Body Masses. Second edition. CRC Press Inc., Boca Raton, FL.
AVES	PROCELLARIIFORMES	PROCELLARIIDAE	Pterodroma cahow	EN	246	246							246	Dunning, J. B. (Ed.). 2008. CRC Handbook of Avian Body Masses. Second edition. CRC Press Inc., Boca Raton, FL.
AVES	PROCELLARIIFORMES	PROCELLARIIDAE	Pterodroma caribbaea	CR	278	278							278	Dunning, J. B. (Ed.). 2008. CRC Handbook of Avian Body Masses. Second edition. CRC Press Inc., Boca Raton, FL.	Pterodroma hasitata
AVES	PROCELLARIIFORMES	PROCELLARIIDAE	Pterodroma hasitata	EN	278	278							278	Dunning, J. B. (Ed.). 2008. CRC Handbook of Avian Body Masses. Second edition. CRC Press Inc., Boca Raton, FL.
AVES	PROCELLARIIFORMES	PROCELLARIIDAE	Pterodroma incerta	EN	520	520							520	Dunning, J. B. (Ed.). 2008. CRC Handbook of Avian Body Masses. Second edition. CRC Press Inc., Boca Raton, FL.
AVES	PROCELLARIIFORMES	PROCELLARIIDAE	Pterodroma madeira	EN	175	231							203	Dunning, J. B. (Ed.). 2008. CRC Handbook of Avian Body Masses. Second edition. CRC Press Inc., Boca Raton, FL.
AVES	PROCELLARIIFORMES	PROCELLARIIDAE	Pterodroma magentae	CR	423	507							465	Dunning, J. B. (Ed.). 2008. CRC Handbook of Avian Body Masses. Second edition. CRC Press Inc., Boca Raton, FL.
AVES	PROCELLARIIFORMES	PROCELLARIIDAE	Pterodroma phaeopygia	CR	389	389							389	Dunning, J. B. (Ed.). 2008. CRC Handbook of Avian Body Masses. Second edition. CRC Press Inc., Boca Raton, FL.
AVES	PROCELLARIIFORMES	PROCELLARIIDAE	Pterodroma rupinarum	EX	400								400	Githiora, Y. 2010. A comparative analysis of patterns of recent extinction in birds and mammals. Master’s Thesis, University of Cape Town, South Africa.
AVES	PROCELLARIIFORMES	PROCELLARIIDAE	Puffinus auricularis	CR	290	358							324	Dunning, J. B. (Ed.). 2008. CRC Handbook of Avian Body Masses. Second edition. CRC Press Inc., Boca Raton, FL.	Puffinus auricularis townsendi
AVES	PROCELLARIIFORMES	PROCELLARIIDAE	Puffinus huttoni	EN	364	364							364	Dunning, J. B. (Ed.). 2008. CRC Handbook of Avian Body Masses. Second edition. CRC Press Inc., Boca Raton, FL.
AVES	PROCELLARIIFORMES	PROCELLARIIDAE	Puffinus mauretanicus	CR	497	497							497	Dunning, J. B. (Ed.). 2008. CRC Handbook of Avian Body Masses. Second edition. CRC Press Inc., Boca Raton, FL.
AVES	PROCELLARIIFORMES	PROCELLARIIDAE	Puffinus newelli	EN	340	411							375.5	Dunning, J. B. (Ed.). 2008. CRC Handbook of Avian Body Masses. Second edition. CRC Press Inc., Boca Raton, FL.
AVES	PSITTACIFORMES	PSITTACIDAE	Amazona imperialis	EN	505	1000					45		752.5	Dunning, J. B. (Ed.). 2008. CRC Handbook of Avian Body Masses. Second edition. CRC Press Inc., Boca Raton, FL.	Amazona versicolor
AVES	PSITTACIFORMES	PSITTACIDAE	Amazona martinicana	EX									NA
AVES	PSITTACIFORMES	PSITTACIDAE	Amazona rhodocorytha	EN	450	500					35		475	Dunning, J. B. (Ed.). 2008. CRC Handbook of Avian Body Masses. Second edition. CRC Press Inc., Boca Raton, FL.
AVES	PSITTACIFORMES	PSITTACIDAE	Amazona violacea	EX									NA
AVES	PSITTACIFORMES	PSITTACIDAE	Amazona vittata	CR	250	312							281	Dunning, J. B. (Ed.). 2008. CRC Handbook of Avian Body Masses. Second edition. CRC Press Inc., Boca Raton, FL.
AVES	PSITTACIFORMES	PSITTACIDAE	Ara atwoodi	EX	800								800	Githiora, Y. 2010. A comparative analysis of patterns of recent extinction in birds and mammals. Master’s Thesis, University of Cape Town, South Africa.
AVES	PSITTACIFORMES	PSITTACIDAE	Ara erythrocephala	EX	800								800	Githiora, Y. 2010. A comparative analysis of patterns of recent extinction in birds and mammals. Master’s Thesis, University of Cape Town, South Africa.
AVES	PSITTACIFORMES	PSITTACIDAE	Ara gossei	EX	800								800	Githiora, Y. 2010. A comparative analysis of patterns of recent extinction in birds and mammals. Master’s Thesis, University of Cape Town, South Africa.
AVES	PSITTACIFORMES	PSITTACIDAE	Ara guadeloupensis	EX	800								800	Githiora, Y. 2010. A comparative analysis of patterns of recent extinction in birds and mammals. Master’s Thesis, University of Cape Town, South Africa.
AVES	PSITTACIFORMES	PSITTACIDAE	Ara tricolor	EX	800								800	Githiora, Y. 2010. A comparative analysis of patterns of recent extinction in birds and mammals. Master’s Thesis, University of Cape Town, South Africa.
AVES	PSITTACIFORMES	PSITTACIDAE	Aratinga labati	EX	120								120	Githiora, Y. 2010. A comparative analysis of patterns of recent extinction in birds and mammals. Master’s Thesis, University of Cape Town, South Africa.
AVES	PSITTACIFORMES	PSITTACIDAE	Cacatua haematuropygia	CR	256	302							279	Dunning, J. B. (Ed.). 2008. CRC Handbook of Avian Body Masses. Second edition. CRC Press Inc., Boca Raton, FL.
AVES	PSITTACIFORMES	PSITTACIDAE	Cacatua sulphurea	CR	272	324							298	Dunning, J. B. (Ed.). 2008. CRC Handbook of Avian Body Masses. Second edition. CRC Press Inc., Boca Raton, FL.
AVES	PSITTACIFORMES	PSITTACIDAE	Charmosyna amabilis	CR	33	40					18		36.5	Dunning, J. B. (Ed.). 2008. CRC Handbook of Avian Body Masses. Second edition. CRC Press Inc., Boca Raton, FL.
AVES	PSITTACIFORMES	PSITTACIDAE	Charmosyna diadema	CR	33	40					19		36.5	Dunning, J. B. (Ed.). 2008. CRC Handbook of Avian Body Masses. Second edition. CRC Press Inc., Boca Raton, FL.	Charmosyna amabilis
AVES	PSITTACIFORMES	PSITTACIDAE	Charmosyna toxopei	CR	33	40					16		36.5	Dunning, J. B. (Ed.). 2008. CRC Handbook of Avian Body Masses. Second edition. CRC Press Inc., Boca Raton, FL.	Charmosyna amabilis
AVES	PSITTACIFORMES	PSITTACIDAE	Cyanoramphus cookii	EN	102	194					30		148	Dunning, J. B. (Ed.). 2008. CRC Handbook of Avian Body Masses. Second edition. CRC Press Inc., Boca Raton, FL.	Cyanoramphus unicolor
AVES	PSITTACIFORMES	PSITTACIDAE	Cyanoramphus forbesi	EN	34	58.5					23		46.25	Dunning, J. B. (Ed.). 2008. CRC Handbook of Avian Body Masses. Second edition. CRC Press Inc., Boca Raton, FL.	Cyanoramphus auriceps
AVES	PSITTACIFORMES	PSITTACIDAE	Cyanoramphus malherbi	CR	37	55					23		46	Dunning, J. B. (Ed.). 2008. CRC Handbook of Avian Body Masses. Second edition. CRC Press Inc., Boca Raton, FL.
AVES	PSITTACIFORMES	PSITTACIDAE	Cyanoramphus ulietanus	EX	70								70	Githiora, Y. 2010. A comparative analysis of patterns of recent extinction in birds and mammals. Master’s Thesis, University of Cape Town, South Africa.
AVES	PSITTACIFORMES	PSITTACIDAE	Cyanoramphus zealandicus	EX	70								70	Githiora, Y. 2010. A comparative analysis of patterns of recent extinction in birds and mammals. Master’s Thesis, University of Cape Town, South Africa.
AVES	PSITTACIFORMES	PSITTACIDAE	Eos histrio	EN	150	185							167.5	Forshaw, J. M. 2010. Parrots of the World. Princeton University Press, Princeton.
AVES	PSITTACIFORMES	PSITTACIDAE	Eunymphicus uvaeensis	EN	130	130							130	Dunning, J. B. (Ed.). 2008. CRC Handbook of Avian Body Masses. Second edition. CRC Press Inc., Boca Raton, FL.
AVES	PSITTACIFORMES	PSITTACIDAE	Lathamus discolor	EN	45	76							60.5	Dunning, J. B. (Ed.). 2008. CRC Handbook of Avian Body Masses. Second edition. CRC Press Inc., Boca Raton, FL.
AVES	PSITTACIFORMES	PSITTACIDAE	Lophopsittacus bensoni	EX	250								250	Githiora, Y. 2010. A comparative analysis of patterns of recent extinction in birds and mammals. Master’s Thesis, University of Cape Town, South Africa.
AVES	PSITTACIFORMES	PSITTACIDAE	Lophopsittacus mauritianus	EX	250								250	Githiora, Y. 2010. A comparative analysis of patterns of recent extinction in birds and mammals. Master’s Thesis, University of Cape Town, South Africa.
AVES	PSITTACIFORMES	PSITTACIDAE	Loriculus flosculus	EN	28	28					11	12	28	Dunning, J. B. (Ed.). 2008. CRC Handbook of Avian Body Masses. Second edition. CRC Press Inc., Boca Raton, FL.	Loriculus galgulus
AVES	PSITTACIFORMES	PSITTACIDAE	Mascarinus mascarinus	EX									NA
AVES	PSITTACIFORMES	PSITTACIDAE	Necropsittacus rodericanus	EX	250								250	Githiora, Y. 2010. A comparative analysis of patterns of recent extinction in birds and mammals. Master’s Thesis, University of Cape Town, South Africa.
AVES	PSITTACIFORMES	PSITTACIDAE	Neophema chrysogaster	CR	41	51							46	Dunning, J. B. (Ed.). 2008. CRC Handbook of Avian Body Masses. Second edition. CRC Press Inc., Boca Raton, FL.
AVES	PSITTACIFORMES	PSITTACIDAE	Nestor meridionalis	EN	358	555							456.5	Dunning, J. B. (Ed.). 2008. CRC Handbook of Avian Body Masses. Second edition. CRC Press Inc., Boca Raton, FL.
AVES	PSITTACIFORMES	PSITTACIDAE	Nestor productus	EX									NA
AVES	PSITTACIFORMES	PSITTACIDAE	Prioniturus verticalis	EN	102	142					30		122	Dunning, J. B. (Ed.). 2008. CRC Handbook of Avian Body Masses. Second edition. CRC Press Inc., Boca Raton, FL.	Prioniturus montanus
AVES	PSITTACIFORMES	PSITTACIDAE	Psittacula eques	EN	56	71.5					36		63.75	Dunning, J. B. (Ed.). 2008. CRC Handbook of Avian Body Masses. Second edition. CRC Press Inc., Boca Raton, FL.	Psittacula cyanocephala
AVES	PSITTACIFORMES	PSITTACIDAE	Psittacula exsul	EX	120								120	Githiora, Y. 2010. A comparative analysis of patterns of recent extinction in birds and mammals. Master’s Thesis, University of Cape Town, South Africa.
AVES	PSITTACIFORMES	PSITTACIDAE	Psittacula wardi	EX	120								120	Githiora, Y. 2010. A comparative analysis of patterns of recent extinction in birds and mammals. Master’s Thesis, University of Cape Town, South Africa.
AVES	PSITTACIFORMES	PSITTACIDAE	Strigops habroptila	CR	1300	3000							2150	Dunning, J. B. (Ed.). 2008. CRC Handbook of Avian Body Masses. Second edition. CRC Press Inc., Boca Raton, FL.
AVES	PSITTACIFORMES	PSITTACIDAE	Vini kuhlii	EN	55	55							55	Forshaw, J. M. 2010. Parrots of the World. Princeton University Press, Princeton.
AVES	PSITTACIFORMES	PSITTACIDAE	Vini ultramarina	EN	35	35							35	Forshaw, J. M. 2010. Parrots of the World. Princeton University Press, Princeton.
AVES	SPHENISCIFORMES	SPHENISCIDAE	Eudyptes moseleyi	EN	2230	2430							2330	Dunning, J. B. (Ed.). 2008. CRC Handbook of Avian Body Masses. Second edition. CRC Press Inc., Boca Raton, FL.	Eudyptes chrysocome
AVES	SPHENISCIFORMES	SPHENISCIDAE	Eudyptes sclateri	EN	431	520							475.5	Dunning, J. B. (Ed.). 2008. CRC Handbook of Avian Body Masses. Second edition. CRC Press Inc., Boca Raton, FL.
AVES	SPHENISCIFORMES	SPHENISCIDAE	Megadyptes antipodes	EN	4310	6350							5330	Dunning, J. B. (Ed.). 2008. CRC Handbook of Avian Body Masses. Second edition. CRC Press Inc., Boca Raton, FL.
AVES	SPHENISCIFORMES	SPHENISCIDAE	Spheniscus demersus	EN	2960	3310							3135	Dunning, J. B. (Ed.). 2008. CRC Handbook of Avian Body Masses. Second edition. CRC Press Inc., Boca Raton, FL.
AVES	SPHENISCIFORMES	SPHENISCIDAE	Spheniscus mendiculus	EN	1500	2880							2190	Dunning, J. B. (Ed.). 2008. CRC Handbook of Avian Body Masses. Second edition. CRC Press Inc., Boca Raton, FL.
AVES	STRIGIFORMES	STRIGIDAE	Ketupa blakistoni	EN	1704	2625					60	72	2164.5	Dunning, J. B. (Ed.). 2008. CRC Handbook of Avian Body Masses. Second edition. CRC Press Inc., Boca Raton, FL.	Bubo lacteus
AVES	STRIGIFORMES	STRIGIDAE	Mascarenotus grucheti	EX	550								550	Githiora, Y. 2010. A comparative analysis of patterns of recent extinction in birds and mammals. Master’s Thesis, University of Cape Town, South Africa.
AVES	STRIGIFORMES	STRIGIDAE	Mascarenotus murivorus	EX	550								550	Githiora, Y. 2010. A comparative analysis of patterns of recent extinction in birds and mammals. Master’s Thesis, University of Cape Town, South Africa.
AVES	STRIGIFORMES	STRIGIDAE	Mascarenotus sauzieri	EX	550								550	Githiora, Y. 2010. A comparative analysis of patterns of recent extinction in birds and mammals. Master’s Thesis, University of Cape Town, South Africa.
AVES	STRIGIFORMES	STRIGIDAE	Otus alfredi	EN	165	165							165	Dunning, J. B. (Ed.). 2008. CRC Handbook of Avian Body Masses. Second edition. CRC Press Inc., Boca Raton, FL.	Otus magicus
AVES	STRIGIFORMES	STRIGIDAE	Otus beccarii	EN	165	165							165	Dunning, J. B. (Ed.). 2008. CRC Handbook of Avian Body Masses. Second edition. CRC Press Inc., Boca Raton, FL.	Otus magicus
AVES	STRIGIFORMES	STRIGIDAE	Otus capnodes	CR	119	119					20	22	119	Dunning, J. B. (Ed.). 2008. CRC Handbook of Avian Body Masses. Second edition. CRC Press Inc., Boca Raton, FL.
AVES	STRIGIFORMES	STRIGIDAE	Otus insularis	EN	165	165							165	Dunning, J. B. (Ed.). 2008. CRC Handbook of Avian Body Masses. Second edition. CRC Press Inc., Boca Raton, FL.	Otus magicus
AVES	STRIGIFORMES	STRIGIDAE	Otus moheliensis	CR	95	116					20	22	105.5	Dunning, J. B. (Ed.). 2008. CRC Handbook of Avian Body Masses. Second edition. CRC Press Inc., Boca Raton, FL.
AVES	STRIGIFORMES	STRIGIDAE	Otus pauliani	CR	69.5	69.5					20	22	69.5	Dunning, J. B. (Ed.). 2008. CRC Handbook of Avian Body Masses. Second edition. CRC Press Inc., Boca Raton, FL.
AVES	STRIGIFORMES	STRIGIDAE	Otus siaoensis	CR	165	165							165	Dunning, J. B. (Ed.). 2008. CRC Handbook of Avian Body Masses. Second edition. CRC Press Inc., Boca Raton, FL.	Otus magicus
AVES	STRIGIFORMES	STRIGIDAE	Otus thilohoffmanni	EN	75	90.6					16.5		82.8	Dunning, J. B. (Ed.). 2008. CRC Handbook of Avian Body Masses. Second edition. CRC Press Inc., Boca Raton, FL.	Otus angelinae
AVES	STRIGIFORMES	STRIGIDAE	Sceloglaux albifacies	EX									NA
AVES	STRIGIFORMES	TYTONIDAE	Tyto nigrobrunnea	EN	419	419					31	32	419	Dunning, J. B. (Ed.). 2008. CRC Handbook of Avian Body Masses. Second edition. CRC Press Inc., Boca Raton, FL.	Tyto capensis
AVES	STRUTHIONIFORMES	APTERYGIDAE	Apteryx mantelli	EN	1720	3850							2785	Dunning, J. B. (Ed.). 2008. CRC Handbook of Avian Body Masses. Second edition. CRC Press Inc., Boca Raton, FL.
AVES	STRUTHIONIFORMES	DROMAIIDAE	Dromaius ater	EX	40000								40000	Githiora, Y. 2010. A comparative analysis of patterns of recent extinction in birds and mammals. Master’s Thesis, University of Cape Town, South Africa.
AVES	STRUTHIONIFORMES	DROMAIIDAE	Dromaius baudinianus	EX	10000								10000	Githiora, Y. 2010. A comparative analysis of patterns of recent extinction in birds and mammals. Master’s Thesis, University of Cape Town, South Africa.
AVES	TROGONIFORMES	TROGONIDAE	Apalharpactes reinwardtii	EN	75	86.6					34		80.8	Dunning, J. B. (Ed.). 2008. CRC Handbook of Avian Body Masses. Second edition. CRC Press Inc., Boca Raton, FL.	Harpactes erythrocephalus
MAMMALIA	AFROSORICIDA	TENRECIDAE	Microgale jenkinsae	EN	20.84	20.84							20.84	Raia, P., F. Carotenuto, and S. Meiri. 2010. One size does not fit all: no evidence for an optimal body size on islands. Global Ecology and Biogeography 19:475–484.	Mean of Tenrecidae
MAMMALIA	AFROSORICIDA	TENRECIDAE	Microgale jobihely	EN	20.84	20.84							20.84	Raia, P., F. Carotenuto, and S. Meiri. 2010. One size does not fit all: no evidence for an optimal body size on islands. Global Ecology and Biogeography 19:475–484.	Mean of Tenrecidae
MAMMALIA	CARNIVORA	CANIDAE	Cuon alpinus	EN	17000	21000							19000	Myers, P., R. Espinosa, C. S. Parr, T. Jones, G. S. Hammond, and T. A. Dewey. 2013. The Animal Diversity Web (online).
MAMMALIA	CARNIVORA	CANIDAE	Dusicyon australis	EX	51000								51000	Githiora, Y. 2010. A comparative analysis of patterns of recent extinction in birds and mammals. Master’s Thesis, University of Cape Town, South Africa.
MAMMALIA	CARNIVORA	CANIDAE	Pseudalopex fulvipes	CR	2993.33	3238.75							3116.04	Myers, P., R. Espinosa, C. S. Parr, T. Jones, G. S. Hammond, and T. A. Dewey. 2013. The Animal Diversity Web (online); Jiménez, J. E. 2007. Ecology of a coastal population of the critically endangered Darwin’s fox (Pseudalopex fulvipes) on Chiloé Island, southern Chile. Journal of Zoology 271:63–77.
MAMMALIA	CARNIVORA	CANIDAE	Urocyon littoralis	CR	1000	2000							1500	Myers, P., R. Espinosa, C. S. Parr, T. Jones, G. S. Hammond, and T. A. Dewey. 2013. The Animal Diversity Web (online).
MAMMALIA	CARNIVORA	EUPLERIDAE	Cryptoprocta spelea	EX									NA
MAMMALIA	CARNIVORA	EUPLERIDAE	Galidictis grandidieri	EN	499	589							544	Myers, P., R. Espinosa, C. S. Parr, T. Jones, G. S. Hammond, and T. A. Dewey. 2013. The Animal Diversity Web (online).
MAMMALIA	CARNIVORA	FELIDAE	Neofelis diardi ssp. borneensis	EN	15000	30000							22500	Myers, P., R. Espinosa, C. S. Parr, T. Jones, G. S. Hammond, and T. A. Dewey. 2013. The Animal Diversity Web (online).
MAMMALIA	CARNIVORA	FELIDAE	Neofelis diardi ssp. diardi	EN	15000	30000							22500	Myers, P., R. Espinosa, C. S. Parr, T. Jones, G. S. Hammond, and T. A. Dewey. 2013. The Animal Diversity Web (online).
MAMMALIA	CARNIVORA	FELIDAE	Panthera pardus ssp. kotiya	EN	55615	55615							55615	Smith, F. A., S. K. Lyons, S. K. M. Ernest, K. E. Jones, D. M. Kaufman, T. Dayan, P. A. Marquet, J. H. Brown, and J. P. Haskell. 2003. Body mass of late quaternary mammals. Ecology 84:3403.
MAMMALIA	CARNIVORA	FELIDAE	Panthera pardus ssp. melas	CR	55615	55615							55615	Smith, F. A., S. K. Lyons, S. K. M. Ernest, K. E. Jones, D. M. Kaufman, T. Dayan, P. A. Marquet, J. H. Brown, and J. P. Haskell. 2003. Body mass of late quaternary mammals. Ecology 84:3403.
MAMMALIA	CARNIVORA	FELIDAE	Panthera tigris ssp. Sumatrae	CR	162564	162564							162564	WWF. Sumatran Tiger. http://www.worldwildlife.org/species/sumatran-tiger.
MAMMALIA	CARNIVORA	FELIDAE	Pardofelis badia	EN	3000	4000							3500	Wildscreen (2013). Wildscreen Arkive. www.arkive.org/species.
MAMMALIA	CARNIVORA	FELIDAE	Prionailurus bengalensis ssp. iriomotensis	CR	3200	4200							3700	Myers, P., R. Espinosa, C. S. Parr, T. Jones, G. S. Hammond, and T. A. Dewey. 2013. The Animal Diversity Web (online).
MAMMALIA	CARNIVORA	FELIDAE	Prionailurus planiceps	EN	1500	2750							2125	Myers, P., R. Espinosa, C. S. Parr, T. Jones, G. S. Hammond, and T. A. Dewey. 2013. The Animal Diversity Web (online).
MAMMALIA	CARNIVORA	FELIDAE	Prionailurus viverrinus	EN	6000	12000							9000	Myers, P., R. Espinosa, C. S. Parr, T. Jones, G. S. Hammond, and T. A. Dewey. 2013. The Animal Diversity Web (online).
MAMMALIA	CARNIVORA	PROCYONIDAE	Procyon pygmaeus	CR	3000	4000							3500	Wildscreen (2013). Wildscreen Arkive. www.arkive.org/species.
MAMMALIA	CETARTIODACTYLA	BOVIDAE	Bos javanicus	EN	600000	800000							700000	Myers, P., R. Espinosa, C. S. Parr, T. Jones, G. S. Hammond, and T. A. Dewey. 2013. The Animal Diversity Web (online).
MAMMALIA	CETARTIODACTYLA	BOVIDAE	Bubalus depressicornis	EN	90000	225000							157500	Myers, P., R. Espinosa, C. S. Parr, T. Jones, G. S. Hammond, and T. A. Dewey. 2013. The Animal Diversity Web (online).
MAMMALIA	CETARTIODACTYLA	BOVIDAE	Bubalus mindorensis	CR	180000	300000							240000	Myers, P., R. Espinosa, C. S. Parr, T. Jones, G. S. Hammond, and T. A. Dewey. 2013. The Animal Diversity Web (online).
MAMMALIA	CETARTIODACTYLA	BOVIDAE	Bubalus quarlesi	EN	150000	300000							225000	Myers, P., R. Espinosa, C. S. Parr, T. Jones, G. S. Hammond, and T. A. Dewey. 2013. The Animal Diversity Web (online).
MAMMALIA	CETARTIODACTYLA	BOVIDAE	Cephalophus adersi	CR	7500	12000							9750	Fiske, A. 2011. The Aders’s Duikers (Cephalophus adersi) of Mnemba Island, Zanzibar: A Study of the Behavior and Diet of a Critically Endangered Species. Independent Study Project (ISP) Collection. Paper 1023.
MAMMALIA	CETARTIODACTYLA	CERVIDAE	Axis calamianensis	EN	40500	40500							40500	Smith, F. A., S. K. Lyons, S. K. M. Ernest, K. E. Jones, D. M. Kaufman, T. Dayan, P. A. Marquet, J. H. Brown, and J. P. Haskell. 2003. Body mass of late quaternary mammals. Ecology 84:3403.
MAMMALIA	CETARTIODACTYLA	CERVIDAE	Axis kuhlii	CR	55000	55000							55000	Smith, F. A., S. K. Lyons, S. K. M. Ernest, K. E. Jones, D. M. Kaufman, T. Dayan, P. A. Marquet, J. H. Brown, and J. P. Haskell. 2003. Body mass of late quaternary mammals. Ecology 84:3403.
MAMMALIA	CETARTIODACTYLA	CERVIDAE	Rucervus eldii	EN	70000	130000							100000	Myers, P., R. Espinosa, C. S. Parr, T. Jones, G. S. Hammond, and T. A. Dewey. 2013. The Animal Diversity Web (online).
MAMMALIA	CETARTIODACTYLA	CERVIDAE	Rusa alfredi	EN	36000	59000							47500	Myers, P., R. Espinosa, C. S. Parr, T. Jones, G. S. Hammond, and T. A. Dewey. 2013. The Animal Diversity Web (online).
MAMMALIA	CETARTIODACTYLA	HIPPOPOTAMIDAE	Hippopotamus lemerlei	EX	420000								420000	Githiora, Y. 2010. A comparative analysis of patterns of recent extinction in birds and mammals. Master’s Thesis, University of Cape Town, South Africa.
MAMMALIA	CETARTIODACTYLA	HIPPOPOTAMIDAE	Hippopotamus madagascariensis	EX	420000								420000	Githiora, Y. 2010. A comparative analysis of patterns of recent extinction in birds and mammals. Master’s Thesis, University of Cape Town, South Africa.
MAMMALIA	CETARTIODACTYLA	SUIDAE	Babyrousa togeanensis	EN	100000	100000							100000	Smith, F. A., S. K. Lyons, S. K. M. Ernest, K. E. Jones, D. M. Kaufman, T. Dayan, P. A. Marquet, J. H. Brown, and J. P. Haskell. 2003. Body mass of late quaternary mammals. Ecology 84:3403.	Babyrousa babyrussa
MAMMALIA	CETARTIODACTYLA	SUIDAE	Sus cebifrons	CR	20000	40000							30000	Huffman, B. Ultimate Ungulate. www.ultimateungulate.com.
MAMMALIA	CETARTIODACTYLA	SUIDAE	Sus oliveri	EN	52481	52481							52481	Raia, P., F. Carotenuto, and S. Meiri. 2010. One size does not fit all: no evidence for an optimal body size on islands. Global Ecology and Biogeography 19:475–484.	Mean of Sus
MAMMALIA	CETARTIODACTYLA	SUIDAE	Sus verrucosus	EN	114000	114000							114000	Silva, M., and J. A. Downing. 1995. CRC Handbook of mammalian body masses. CRC Press Inc., Boca Raton, FL.
MAMMALIA	CETARTIODACTYLA	TRAGULIDAE	Tragulus nigricans	EN	3	6							4.5	Silva, M., and J. A. Downing. 1995. CRC Handbook of mammalian body masses. CRC Press Inc., Boca Raton, FL.
MAMMALIA	CHIROPTERA	EMBALLONURIDAE	Coleura seychellensis	CR	10.2	11.1							10.65	EDGE of Existence. 2013. www.edgeofexistence.org.
MAMMALIA	CHIROPTERA	EMBALLONURIDAE	Emballonura semicaudata	EN	5.5	8							6.75	Flannery, T. 1995. Mammals of the South-West Pacific and Moluccan Islands. Cornell University Press, Ithaca.
MAMMALIA	CHIROPTERA	FURIPTERIDAE	Amorphochilus schnablii	EN	3	5							4	Myers, P., R. Espinosa, C. S. Parr, T. Jones, G. S. Hammond, and T. A. Dewey. 2013. The Animal Diversity Web (online).
MAMMALIA	CHIROPTERA	HIPPOSIDERIDAE	Hipposideros orbiculus	EN									NA
MAMMALIA	CHIROPTERA	MOLOSSIDAE	Tadarida bregullae	EN	16	22.5							19.25	Flannery, T. 1995. Mammals of the South-West Pacific and Moluccan Islands. Cornell University Press, Ithaca.
MAMMALIA	CHIROPTERA	MOLOSSIDAE	Tadarida tomensis	EN	7.1	7.1							7.1	Silva, M., and J. A. Downing. 1995. CRC Handbook of mammalian body masses. CRC Press Inc., Boca Raton, FL.
MAMMALIA	CHIROPTERA	MYSTACINIDAE	Mystacina robusta	CR	25	35							30	Myers, P., R. Espinosa, C. S. Parr, T. Jones, G. S. Hammond, and T. A. Dewey. 2013. The Animal Diversity Web (online).
MAMMALIA	CHIROPTERA	NATALIDAE	Natalus jamaicensis	CR	4.2	5.5							4.85	Silva, M., and J. A. Downing. 1995. CRC Handbook of mammalian body masses. CRC Press Inc., Boca Raton, FL.	Natalus stramineus
MAMMALIA	CHIROPTERA	NATALIDAE	Natalus primus	CR	4.2	5.5							4.85	Silva, M., and J. A. Downing. 1995. CRC Handbook of mammalian body masses. CRC Press Inc., Boca Raton, FL.	Natalus stramineus
MAMMALIA	CHIROPTERA	PHYLLOSTOMIDAE	Artibeus incomitatus	CR	13	13							13	Kalko, E. K. V., and C. O. Handley Jr. 1994. Evolution, biogeography, and description of a new species of fruit-eating bat, genus Artibeus Leach (1821), from Panama. Zeitschrift für Säugetierkunde 59:257–273.
MAMMALIA	CHIROPTERA	PTEROPODIDAE	Acerodon humilis	EN	300	455							377.5	Flannery, T. 1995. Mammals of the South-West Pacific and Moluccan Islands. Cornell University Press, Ithaca.	Pteropus hypomelanus
MAMMALIA	CHIROPTERA	PTEROPODIDAE	Acerodon jubatus	EN	900	1400							1150	Heaney, L. R., and T. E. Roberts. 2009. New perspectives on the long-term biogeographic dynamics and conservation of Philippine Fruit Bats. Pages 17–58 in T. H. Fleming and P. A. Racey, editors. Island Bats: Evolution, Ecology, and Conservation. University of Chicago Press, Chicago.
MAMMALIA	CHIROPTERA	PTEROPODIDAE	Aproteles bulmerae	CR	600	600							600	EDGE of Existence. 2013. www.edgeofexistence.org.
MAMMALIA	CHIROPTERA	PTEROPODIDAE	Dobsonia chapmani	CR	125	143							134	Myers, P., R. Espinosa, C. S. Parr, T. Jones, G. S. Hammond, and T. A. Dewey. 2013. The Animal Diversity Web (online).
MAMMALIA	CHIROPTERA	PTEROPODIDAE	Mirimiri acrodonta	CR	250	250							250	Helgen, K., J. Palmeirim, and A. Allison. 2008. Mirimiri acrodonta. www.iucnredlist.org.
MAMMALIA	CHIROPTERA	PTEROPODIDAE	Myonycteris brachycephala	EN	27	54							40.5	Nowak, R. M. 1994. Walker’s bats of the world. Johns Hopkins University Press, Baltimore, MD.	Mean of Myonycteris
MAMMALIA	CHIROPTERA	PTEROPODIDAE	Neopteryx frosti	EN	190	250							220	Nowak, R. M. 1994. Walker’s bats of the world. Johns Hopkins University Press, Baltimore, MD.
MAMMALIA	CHIROPTERA	PTEROPODIDAE	Nyctimene rabori	EN	61	74							67.5	Heaney, L. R., M. L. Dolar, D. S. Balete, J. A. Esselstyn, E. A. Rickart, and J. L. Sedlock. 2010. Synopsis of Philippine Mammals. http://archive.fieldmuseum.org/philippine_mammals/index.html.
MAMMALIA	CHIROPTERA	PTEROPODIDAE	Pteralopex anceps	EN	500	500							500	Helgen, K. M. 2005. Systematics of the Pacific monkey‐faced bats (Chiroptera: Pteropodidae), with a new species of Pteralopex and a new Fijian genus. Systematics and Biodiversity 3:433–453.
MAMMALIA	CHIROPTERA	PTEROPODIDAE	Pteralopex atrata	EN	438	506							472	Flannery, T. 1995. Mammals of the South-West Pacific and Moluccan Islands. Cornell University Press, Ithaca.
MAMMALIA	CHIROPTERA	PTEROPODIDAE	Pteralopex flanneryi	CR	790	790							790	Helgen, K. M. 2005. Systematics of the Pacific monkey‐faced bats (Chiroptera: Pteropodidae), with a new species of Pteralopex and a new Fijian genus. Systematics and Biodiversity 3:433–453.
MAMMALIA	CHIROPTERA	PTEROPODIDAE	Pteralopex pulchra	CR	280	280							280	Flannery, T. 1995. Mammals of the South-West Pacific and Moluccan Islands. Cornell University Press, Ithaca.
MAMMALIA	CHIROPTERA	PTEROPODIDAE	Pteralopex taki	EN	241	340							290.5	Flannery, T. 1995. Mammals of the South-West Pacific and Moluccan Islands. Cornell University Press, Ithaca.
MAMMALIA	CHIROPTERA	PTEROPODIDAE	Pteropus aruensis	CR	860	860							860	Flannery, T. 1995. Mammals of the South-West Pacific and Moluccan Islands. Cornell University Press, Ithaca.	Pteropus melanopogon
MAMMALIA	CHIROPTERA	PTEROPODIDAE	Pteropus brunneus	EX	760								760	Githiora, Y. 2010. A comparative analysis of patterns of recent extinction in birds and mammals. Master’s Thesis, University of Cape Town, South Africa.
MAMMALIA	CHIROPTERA	PTEROPODIDAE	Pteropus cognatus	EN	300	305							302.5	Flannery, T. 1995. Mammals of the South-West Pacific and Moluccan Islands. Cornell University Press, Ithaca.
MAMMALIA	CHIROPTERA	PTEROPODIDAE	Pteropus fundatus	EN	184	224							204	Flannery, T. 1995. Mammals of the South-West Pacific and Moluccan Islands. Cornell University Press, Ithaca.
MAMMALIA	CHIROPTERA	PTEROPODIDAE	Pteropus insularis	CR	145	165							155	Flannery, T. 1995. Mammals of the South-West Pacific and Moluccan Islands. Cornell University Press, Ithaca.	Pteropus temmincki
MAMMALIA	CHIROPTERA	PTEROPODIDAE	Pteropus livingstonii	EN	696.5	696.5							696.5	Smith, F. A., S. K. Lyons, S. K. M. Ernest, K. E. Jones, D. M. Kaufman, T. Dayan, P. A. Marquet, J. H. Brown, and J. P. Haskell. 2003. Body mass of late quaternary mammals. Ecology 84:3403.
MAMMALIA	CHIROPTERA	PTEROPODIDAE	Pteropus mariannus	EN	400	500							450	Silva, M., and J. A. Downing. 1995. CRC Handbook of mammalian body masses. CRC Press Inc., Boca Raton, FL.
MAMMALIA	CHIROPTERA	PTEROPODIDAE	Pteropus melanopogon	EN	860	860							860	Flannery, T. 1995. Mammals of the South-West Pacific and Moluccan Islands. Cornell University Press, Ithaca.
MAMMALIA	CHIROPTERA	PTEROPODIDAE	Pteropus niger	EN	456.3	456.3							456.3	Smith, F. A., S. K. Lyons, S. K. M. Ernest, K. E. Jones, D. M. Kaufman, T. Dayan, P. A. Marquet, J. H. Brown, and J. P. Haskell. 2003. Body mass of late quaternary mammals. Ecology 84:3403.
MAMMALIA	CHIROPTERA	PTEROPODIDAE	Pteropus nitendiensis	EN	210	320							265	Flannery, T. 1995. Mammals of the South-West Pacific and Moluccan Islands. Cornell University Press, Ithaca.
MAMMALIA	CHIROPTERA	PTEROPODIDAE	Pteropus pilosus	EX	760								760	Githiora, Y. 2010. A comparative analysis of patterns of recent extinction in birds and mammals. Master’s Thesis, University of Cape Town, South Africa.
MAMMALIA	CHIROPTERA	PTEROPODIDAE	Pteropus pohlei	EN	315	360							337.5	Flannery, T. 1995. Mammals of the South-West Pacific and Moluccan Islands. Cornell University Press, Ithaca.
MAMMALIA	CHIROPTERA	PTEROPODIDAE	Pteropus pselaphon	CR	445	570							507.5	Sugita, N., M. Inaba, and K. Ueda. 2009. Roosting Pattern and Reproductive Cycle of Bonin Flying Foxes (Pteropus pselaphon). Journal of Mammalogy 90:195–202.
MAMMALIA	CHIROPTERA	PTEROPODIDAE	Pteropus rodricensis	CR	253.8	253.8							253.8	Smith, F. A., S. K. Lyons, S. K. M. Ernest, K. E. Jones, D. M. Kaufman, T. Dayan, P. A. Marquet, J. H. Brown, and J. P. Haskell. 2003. Body mass of late quaternary mammals. Ecology 84:3403.
MAMMALIA	CHIROPTERA	PTEROPODIDAE	Pteropus subniger	EX	760								760	Githiora, Y. 2010. A comparative analysis of patterns of recent extinction in birds and mammals. Master’s Thesis, University of Cape Town, South Africa.
MAMMALIA	CHIROPTERA	PTEROPODIDAE	Pteropus tokudae	EX	760								760	Githiora, Y. 2010. A comparative analysis of patterns of recent extinction in birds and mammals. Master’s Thesis, University of Cape Town, South Africa.
MAMMALIA	CHIROPTERA	PTEROPODIDAE	Pteropus tuberculatus	CR	210	320							265	Flannery, T. 1995. Mammals of the South-West Pacific and Moluccan Islands. Cornell University Press, Ithaca.	Pteropus nitendiensis
MAMMALIA	CHIROPTERA	RHINOLOPHIDAE	Rhinolophus cognatus	EN	4.4	6							5.2	Silva, M., and J. A. Downing. 1995. CRC Handbook of mammalian body masses. CRC Press Inc., Boca Raton, FL.	Rhinolophus pusillus
MAMMALIA	CHIROPTERA	RHINOLOPHIDAE	Rhinolophus madurensis	EN	9.55	9.55							9.55	Raia, P., F. Carotenuto, and S. Meiri. 2010. One size does not fit all: no evidence for an optimal body size on islands. Global Ecology and Biogeography 19:475–484.	Mean of Rhinolophus
MAMMALIA	CHIROPTERA	VESPERTILIONIDAE	Chalinolobus neocaledonicus	EN	10	18							14	Silva, M., and J. A. Downing. 1995. CRC Handbook of mammalian body masses. CRC Press Inc., Boca Raton, FL.	Chalinolobus gouldii
MAMMALIA	CHIROPTERA	VESPERTILIONIDAE	Eptesicus japonensis	EN	8	18							13	Nowak, R. M. 1994. Walker’s bats of the world. Johns Hopkins University Press, Baltimore, MD.	Eptesicus nilssoni
MAMMALIA	CHIROPTERA	VESPERTILIONIDAE	Eptesicus malagasyensis	EN	3.8	3.8							3.8	Smith, F. A., S. K. Lyons, S. K. M. Ernest, K. E. Jones, D. M. Kaufman, T. Dayan, P. A. Marquet, J. H. Brown, and J. P. Haskell. 2003. Body mass of late quaternary mammals. Ecology 84:3403.	Eptesicus somalicus
MAMMALIA	CHIROPTERA	VESPERTILIONIDAE	Miniopterus fuscus	EN	15.8	15.8							15.8	Raia, P., F. Carotenuto, and S. Meiri. 2010. One size does not fit all: no evidence for an optimal body size on islands. Global Ecology and Biogeography 19:475–484.	Mean of Miniopterus
MAMMALIA	CHIROPTERA	VESPERTILIONIDAE	Miniopterus robustior	EN	5	6.4							5.7	Flannery, T. 1995. Mammals of the South-West Pacific and Moluccan Islands. Cornell University Press, Ithaca.	Miniopterus australis
MAMMALIA	CHIROPTERA	VESPERTILIONIDAE	Murina ryukyuana	EN	5.36	5.36							5.36	Raia, P., F. Carotenuto, and S. Meiri. 2010. One size does not fit all: no evidence for an optimal body size on islands. Global Ecology and Biogeography 19:475–484.	Murina (mean of M. aenea group 10^0.658 and M. florium group 10^0.79).
MAMMALIA	CHIROPTERA	VESPERTILIONIDAE	Murina tenebrosa	CR	5.36	5.36							5.36	Raia, P., F. Carotenuto, and S. Meiri. 2010. One size does not fit all: no evidence for an optimal body size on islands. Global Ecology and Biogeography 19:475–484.	Murina (mean of M. aenea group 10^0.658 and M. florium group 10^0.79).
MAMMALIA	CHIROPTERA	VESPERTILIONIDAE	Myotis findleyi	EN	2.3	45							23.65	Nowak, R. M. 1994. Walker’s bats of the world. Johns Hopkins University Press, Baltimore, MD.	Mean of Myotis
MAMMALIA	CHIROPTERA	VESPERTILIONIDAE	Myotis pruinosus	EN	2.3	45							23.65	Nowak, R. M. 1994. Walker’s bats of the world. Johns Hopkins University Press, Baltimore, MD.	Mean of Myotis
MAMMALIA	CHIROPTERA	VESPERTILIONIDAE	Myotis yanbarensis	CR	2.3	45							23.65	Nowak, R. M. 1994. Walker’s bats of the world. Johns Hopkins University Press, Baltimore, MD.	Mean of Myotis
MAMMALIA	CHIROPTERA	VESPERTILIONIDAE	Nyctalus azoreum	EN	11	20							15.5	Nowak, R. M. 1999. Walker’s mammals of the world. Johns Hopkins University Press, Baltimore, MD.; Myers, P., R. Espinosa, C. S. Parr, T. Jones, G. S. Hammond, and T. A. Dewey. 2013. The Animal Diversity Web (online).	Nyctalus leisleri
MAMMALIA	CHIROPTERA	VESPERTILIONIDAE	Nyctophilus howensis	CR	20	20							20	Richards, G. C., L. S. Hall, and S. Parish. 2012. A natural history of Australian bats. CSIRO Publishing, Collingwood, Australia.
MAMMALIA	CHIROPTERA	VESPERTILIONIDAE	Nyctophilus nebulosus	CR	7.08	7.08							7.08	Raia, P., F. Carotenuto, and S. Meiri. 2010. One size does not fit all: no evidence for an optimal body size on islands. Global Ecology and Biogeography 19:475–484.	Mean of Nyctophilus
MAMMALIA	CHIROPTERA	VESPERTILIONIDAE	Pharotis imogene	CR	4	20							12	Nowak, R. M. 1994. Walker’s bats of the world. Johns Hopkins University Press, Baltimore, MD.	Mean of Nyctophilus
MAMMALIA	CHIROPTERA	VESPERTILIONIDAE	Pipistrellus endoi	EN	3	20							11.5	Nowak, R. M. 1994. Walker’s bats of the world. Johns Hopkins University Press, Baltimore, MD.	Mean of Pipistrellus
MAMMALIA	CHIROPTERA	VESPERTILIONIDAE	Pipistrellus maderensis	EN	3	20							11.5	Nowak, R. M. 1994. Walker’s bats of the world. Johns Hopkins University Press, Baltimore, MD.	Mean of Pipistrellus
MAMMALIA	CHIROPTERA	VESPERTILIONIDAE	Pipistrellus murrayi	CR	4.7	4.7							4.7	Smith, F. A., S. K. Lyons, S. K. M. Ernest, K. E. Jones, D. M. Kaufman, T. Dayan, P. A. Marquet, J. H. Brown, and J. P. Haskell. 2003. Body mass of late quaternary mammals. Ecology 84:3403.	Pipistrellus tenuis
MAMMALIA	CHIROPTERA	VESPERTILIONIDAE	Plecotus teneriffae	EN	8.3	8.3							8.3	Raia, P., F. Carotenuto, and S. Meiri. 2010. One size does not fit all: no evidence for an optimal body size on islands. Global Ecology and Biogeography 19:475–484.	Plecotus teneriffae
MAMMALIA	DASYUROMORPHIA	DASYURIDAE	Dasyurus hallucatus	EN	525	525							525	Myers, P., R. Espinosa, C. S. Parr, T. Jones, G. S. Hammond, and T. A. Dewey. 2013. The Animal Diversity Web (online).
MAMMALIA	DASYUROMORPHIA	DASYURIDAE	Parantechinus apicalis	EN	40	100							70	Myers, P., R. Espinosa, C. S. Parr, T. Jones, G. S. Hammond, and T. A. Dewey. 2013. The Animal Diversity Web (online).
MAMMALIA	DASYUROMORPHIA	DASYURIDAE	Pseudantechinus mimulus	EN	14	25							19.5	Strahan, R., editor. 2002. Mammals of Australia. Second edition. Smithsonian Institution Press, Washington, D.C.
MAMMALIA	DASYUROMORPHIA	DASYURIDAE	Sarcophilus harrisii	EN	4000	12000							8000	Myers, P., R. Espinosa, C. S. Parr, T. Jones, G. S. Hammond, and T. A. Dewey. 2013. The Animal Diversity Web (online).
MAMMALIA	DASYUROMORPHIA	DASYURIDAE	Sminthopsis aitkeni	CR	16	28							22	Silva, M., and J. A. Downing. 1995. CRC Handbook of mammalian body masses. CRC Press Inc., Boca Raton, FL.	Sminthopsis murina
MAMMALIA	DASYUROMORPHIA	THYLACINIDAE	Thylacinus cynocephalus	EX	25000								25000	Githiora, Y. 2010. A comparative analysis of patterns of recent extinction in birds and mammals. Master’s Thesis, University of Cape Town, South Africa.
MAMMALIA	DIPROTODONTIA	MACROPODIDAE	Dendrolagus goodfellowi	EN	7400	7400							7400	Myers, P., R. Espinosa, C. S. Parr, T. Jones, G. S. Hammond, and T. A. Dewey. 2013. The Animal Diversity Web (online).
MAMMALIA	DIPROTODONTIA	MACROPODIDAE	Dendrolagus matschiei	EN	6000	13000							9500	Myers, P., R. Espinosa, C. S. Parr, T. Jones, G. S. Hammond, and T. A. Dewey. 2013. The Animal Diversity Web (online).
MAMMALIA	DIPROTODONTIA	MACROPODIDAE	Dendrolagus mayri	CR	6500	14500							10500	Silva, M., and J. A. Downing. 1995. CRC Handbook of mammalian body masses. CRC Press Inc., Boca Raton, FL.	Dendrolagus dorianus
MAMMALIA	DIPROTODONTIA	MACROPODIDAE	Dendrolagus mbaiso	EN	6500	14500							10500	Wildscreen (2013). Wildscreen Arkive. www.arkive.org/species.
MAMMALIA	DIPROTODONTIA	MACROPODIDAE	Dendrolagus notatus	EN	6500	14500							10500	Silva, M., and J. A. Downing. 1995. CRC Handbook of mammalian body masses. CRC Press Inc., Boca Raton, FL.	Dendrolagus dorianus
MAMMALIA	DIPROTODONTIA	MACROPODIDAE	Dendrolagus pulcherrimus	CR	6700	8600							7650	Silva, M., and J. A. Downing. 1995. CRC Handbook of mammalian body masses. CRC Press Inc., Boca Raton, FL.	Dendrolagus dorianus
MAMMALIA	DIPROTODONTIA	MACROPODIDAE	Dendrolagus scottae	CR	10000	10000							10000	Myers, P., R. Espinosa, C. S. Parr, T. Jones, G. S. Hammond, and T. A. Dewey. 2013. The Animal Diversity Web (online).
MAMMALIA	DIPROTODONTIA	MACROPODIDAE	Dorcopsis atrata	CR	5916.5	5916.5							5916.5	Smith, F. A., S. K. Lyons, S. K. M. Ernest, K. E. Jones, D. M. Kaufman, T. Dayan, P. A. Marquet, J. H. Brown, and J. P. Haskell. 2003. Body mass of late quaternary mammals. Ecology 84:3403.
MAMMALIA	DIPROTODONTIA	MACROPODIDAE	Lagostrophus fasciatus	EN	1300	3000							2150	Myers, P., R. Espinosa, C. S. Parr, T. Jones, G. S. Hammond, and T. A. Dewey. 2013. The Animal Diversity Web (online).
MAMMALIA	DIPROTODONTIA	MACROPODIDAE	Petrogale persephone	EN	3600	9600							6600	Myers, P., R. Espinosa, C. S. Parr, T. Jones, G. S. Hammond, and T. A. Dewey. 2013. The Animal Diversity Web (online).
MAMMALIA	DIPROTODONTIA	MACROPODIDAE	Thylogale calabyi	EN									NA
MAMMALIA	DIPROTODONTIA	MACROPODIDAE	Thylogale lanatus	EN	5478	5478							5478	Smith, F. A., S. K. Lyons, S. K. M. Ernest, K. E. Jones, D. M. Kaufman, T. Dayan, P. A. Marquet, J. H. Brown, and J. P. Haskell. 2003. Body mass of late quaternary mammals. Ecology 84:3403.	Thylogale browni
MAMMALIA	DIPROTODONTIA	PETAURIDAE	Dactylopsila tatei	EN	252	252							252	Flannery, T. 1995. Mammals of the South-West Pacific and Moluccan Islands. Cornell University Press, Ithaca.
MAMMALIA	DIPROTODONTIA	PETAURIDAE	Petaurus abidi	CR	228	332							280	Silva, M., and J. A. Downing. 1995. CRC Handbook of mammalian body masses. CRC Press Inc., Boca Raton, FL.
MAMMALIA	DIPROTODONTIA	PHALANGERIDAE	Ailurops melanotis	CR	10000	10000							10000	EDGE of Existence. 2013. www.edgeofexistence.org.	Ailurops ursinus
MAMMALIA	DIPROTODONTIA	PHALANGERIDAE	Phalanger alexandrae	EN	1370	1370							1370	Silva, M., and J. A. Downing. 1995. CRC Handbook of mammalian body masses. CRC Press Inc., Boca Raton, FL.	Phalanger ornatus
MAMMALIA	DIPROTODONTIA	PHALANGERIDAE	Phalanger lullulae	EN	1632.5	1632.5							1632.5	Smith, F. A., S. K. Lyons, S. K. M. Ernest, K. E. Jones, D. M. Kaufman, T. Dayan, P. A. Marquet, J. H. Brown, and J. P. Haskell. 2003. Body mass of late quaternary mammals. Ecology 84:3403.
MAMMALIA	DIPROTODONTIA	PHALANGERIDAE	Phalanger matanim	CR	1100	2000							1550	Silva, M., and J. A. Downing. 1995. CRC Handbook of mammalian body masses. CRC Press Inc., Boca Raton, FL.
MAMMALIA	DIPROTODONTIA	PHALANGERIDAE	Spilocuscus rufoniger	CR	6000	7000							6500	Myers, P., R. Espinosa, C. S. Parr, T. Jones, G. S. Hammond, and T. A. Dewey. 2013. The Animal Diversity Web (online).
MAMMALIA	DIPROTODONTIA	PHALANGERIDAE	Spilocuscus wilsoni	CR	480	1150							815	Flannery, T. 1995. Mammals of the South-West Pacific and Moluccan Islands. Cornell University Press, Ithaca.	Spilocuscus kraemeri
MAMMALIA	DIPROTODONTIA	POTOROIDAE	Bettongia penicillata	CR	1100	1600							1350	Myers, P., R. Espinosa, C. S. Parr, T. Jones, G. S. Hammond, and T. A. Dewey. 2013. The Animal Diversity Web (online).
MAMMALIA	EULIPOTYPHLA	ERINACEIDAE	Neohylomys hainanensis	EN	52	70							61	Smith, A. T., and Y. Xie. 2008. A guide to the mammals of China. Princeton University Press, Princeton.
MAMMALIA	EULIPOTYPHLA	ERINACEIDAE	Podogymnura aureospinula	EN	247	247							247	Silva, M., and J. A. Downing. 1995. CRC Handbook of mammalian body masses. CRC Press Inc., Boca Raton, FL.
MAMMALIA	EULIPOTYPHLA	NESOPHONTIDAE	Nesophontes edithae	EX									NA
MAMMALIA	EULIPOTYPHLA	NESOPHONTIDAE	Nesophontes hypomicrus	EX	500								500	Githiora, Y. 2010. A comparative analysis of patterns of recent extinction in birds and mammals. Master’s Thesis, University of Cape Town, South Africa.
MAMMALIA	EULIPOTYPHLA	NESOPHONTIDAE	Nesophontes major	EX									NA
MAMMALIA	EULIPOTYPHLA	NESOPHONTIDAE	Nesophontes micrus	EX									NA
MAMMALIA	EULIPOTYPHLA	NESOPHONTIDAE	Nesophontes paramicrus	EX	500								500	Githiora, Y. 2010. A comparative analysis of patterns of recent extinction in birds and mammals. Master’s Thesis, University of Cape Town, South Africa.
MAMMALIA	EULIPOTYPHLA	NESOPHONTIDAE	Nesophontes zamicrus	EX	500								500	Githiora, Y. 2010. A comparative analysis of patterns of recent extinction in birds and mammals. Master’s Thesis, University of Cape Town, South Africa.
MAMMALIA	EULIPOTYPHLA	SOLENODONTIDAE	Solenodon cubanus	EN	1000	1000							1000	Myers, P., R. Espinosa, C. S. Parr, T. Jones, G. S. Hammond, and T. A. Dewey. 2013. The Animal Diversity Web (online).
MAMMALIA	EULIPOTYPHLA	SOLENODONTIDAE	Solenodon marcanoi	EX	800								800	Githiora, Y. 2010. A comparative analysis of patterns of recent extinction in birds and mammals. Master’s Thesis, University of Cape Town, South Africa.
MAMMALIA	EULIPOTYPHLA	SOLENODONTIDAE	Solenodon paradoxus	EN	1000	1000							1000	Myers, P., R. Espinosa, C. S. Parr, T. Jones, G. S. Hammond, and T. A. Dewey. 2013. The Animal Diversity Web (online).
MAMMALIA	EULIPOTYPHLA	SORICIDAE	Chimarrogale phaeura	EN	31	31							31	Silva, M., and J. A. Downing. 1995. CRC Handbook of mammalian body masses. CRC Press Inc., Boca Raton, FL.
MAMMALIA	EULIPOTYPHLA	SORICIDAE	Crocidura andamanensis	CR	29.2	29.2							29.2	Silva, M., and J. A. Downing. 1995. CRC Handbook of mammalian body masses. CRC Press Inc., Boca Raton, FL.
MAMMALIA	EULIPOTYPHLA	SORICIDAE	Crocidura canariensis	EN	7.5	7.5							7.5	Smith, F. A., S. K. Lyons, S. K. M. Ernest, K. E. Jones, D. M. Kaufman, T. Dayan, P. A. Marquet, J. H. Brown, and J. P. Haskell. 2003. Body mass of late quaternary mammals. Ecology 84:3403.
MAMMALIA	EULIPOTYPHLA	SORICIDAE	Crocidura hikmiya	EN	6.5	9							7.75	Meegaskumbura, S., M. Meegaskumbura, R. Pethiyagoda, K. Manamendra-Arachchi, and C. J. Schneider. 2007. Crocidura hikmiya, a new shrew (Mammalia: Soricomorpha: Soricidae) from Sri Lanka. Zootaxa 1665:19–30.
MAMMALIA	EULIPOTYPHLA	SORICIDAE	Crocidura jenkinsi	CR	9.462	9.462							9.46	Raia, P., F. Carotenuto, and S. Meiri. 2010. One size does not fit all: no evidence for an optimal body size on islands. Global Ecology and Biogeography 19:475–484.	Mean of Crocidura
MAMMALIA	EULIPOTYPHLA	SORICIDAE	Crocidura miya	EN	10.2	10.2							10.2	Silva, M., and J. A. Downing. 1995. CRC Handbook of mammalian body masses. CRC Press Inc., Boca Raton, FL.
MAMMALIA	EULIPOTYPHLA	SORICIDAE	Crocidura negrina	EN	13.3	13.3							13.3	Esselstyn, J. A., and S. M. Goodman. 2010. New species of shrew (Soricidae: Crocidura) from Sibuyan Island , Philippines. Journal of Mammalogy 91:1467–1472.
MAMMALIA	EULIPOTYPHLA	SORICIDAE	Crocidura nicobarica	CR	28.9	28.9							28.9	Silva, M., and J. A. Downing. 1995. CRC Handbook of mammalian body masses. CRC Press Inc., Boca Raton, FL.
MAMMALIA	EULIPOTYPHLA	SORICIDAE	Crocidura orii	EN	14.4	14.4							14.4	Silva, M., and J. A. Downing. 1995. CRC Handbook of mammalian body masses. CRC Press Inc., Boca Raton, FL.
MAMMALIA	EULIPOTYPHLA	SORICIDAE	Crocidura thomensis	EN	9.462	9.462							9.46	Raia, P., F. Carotenuto, and S. Meiri. 2010. One size does not fit all: no evidence for an optimal body size on islands. Global Ecology and Biogeography 19:475–484.	Mean of Crocidura
MAMMALIA	EULIPOTYPHLA	SORICIDAE	Crocidura trichura	CR	9.43	19.1							14.265	Silva, M., and J. A. Downing. 1995. CRC Handbook of mammalian body masses. CRC Press Inc., Boca Raton, FL.	Crocidura attenuata
MAMMALIA	EULIPOTYPHLA	SORICIDAE	Feroculus feroculus	EN	36	36							36	Smith, F. A., S. K. Lyons, S. K. M. Ernest, K. E. Jones, D. M. Kaufman, T. Dayan, P. A. Marquet, J. H. Brown, and J. P. Haskell. 2003. Body mass of late quaternary mammals. Ecology 84:3403.
MAMMALIA	EULIPOTYPHLA	SORICIDAE	Myosorex eisentrauti	CR	16	27.5							21.75	Nowak, R. M. 1994. Walker’s bats of the world. Johns Hopkins University Press, Baltimore, MD.	Mean of Mysorex
MAMMALIA	EULIPOTYPHLA	SORICIDAE	Solisorex pearsoni	EN									NA
MAMMALIA	EULIPOTYPHLA	SORICIDAE	Sorex pribilofensis	EN	3	4							3.5	Smithsonian National Museum of Natural History. Guide to North American Mammals. http://www.mnh.si.edu/mna/main.cfm.
MAMMALIA	EULIPOTYPHLA	SORICIDAE	Suncus fellowesgordoni	EN	1.19	7							4.095	Silva, M., and J. A. Downing. 1995. CRC Handbook of mammalian body masses. CRC Press Inc., Boca Raton, FL.	Suncus etruscus
MAMMALIA	EULIPOTYPHLA	SORICIDAE	Suncus mertensi	EN	7.95	7.95							7.95	Silva, M., and J. A. Downing. 1995. CRC Handbook of mammalian body masses. CRC Press Inc., Boca Raton, FL.
MAMMALIA	EULIPOTYPHLA	SORICIDAE	Suncus zeylanicus	EN	29.8	29.8							29.8	Silva, M., and J. A. Downing. 1995. CRC Handbook of mammalian body masses. CRC Press Inc., Boca Raton, FL.
MAMMALIA	EULIPOTYPHLA	SORICIDAE	Sylvisorex isabellae	EN	3	12							7.5	Nowak, R. M. 1999. Walker’s mammals of the world. Johns Hopkins University Press, Baltimore, MD.	Mean of Sylvisorex
MAMMALIA	EULIPOTYPHLA	TALPIDAE	Mogera etigo	EN	99.3	99.3							99.3	Raia, P., F. Carotenuto, and S. Meiri. 2010. One size does not fit all: no evidence for an optimal body size on islands. Global Ecology and Biogeography 19:475–484.	Mean of Mogera
MAMMALIA	LAGOMORPHA	LEPORIDAE	Pentalagus furnessi	EN	2000	3000							2500	Myers, P., R. Espinosa, C. S. Parr, T. Jones, G. S. Hammond, and T. A. Dewey. 2013. The Animal Diversity Web (online).
MAMMALIA	LAGOMORPHA	LEPORIDAE	Sylvilagus graysoni	EN	240	2700							1470	Myers, P., R. Espinosa, C. S. Parr, T. Jones, G. S. Hammond, and T. A. Dewey. 2013. The Animal Diversity Web (online).
MAMMALIA	LAGOMORPHA	PROLAGIDAE	Prolagus sardus	EX	250								250	Githiora, Y. 2010. A comparative analysis of patterns of recent extinction in birds and mammals. Master’s Thesis, University of Cape Town, South Africa.
MAMMALIA	MONOTREMATA	TACHYGLOSSIDAE	Zaglossus attenboroughi	CR	5000	10000							7500	EDGE of Existence. 2013. www.edgeofexistence.org.
MAMMALIA	MONOTREMATA	TACHYGLOSSIDAE	Zaglossus bartoni	CR	4200	9100							6650	Wildscreen (2013). Wildscreen Arkive. www.arkive.org/species.
MAMMALIA	MONOTREMATA	TACHYGLOSSIDAE	Zaglossus bruijnii	CR	5900	9800							7850	Silva, M., and J. A. Downing. 1995. CRC Handbook of mammalian body masses. CRC Press Inc., Boca Raton, FL.
MAMMALIA	PERAMELEMORPHIA	PERAMELIDAE	Echymipera davidi	EN	950	950							950	Flannery, T. 1995. Mammals of the South-West Pacific and Moluccan Islands. Cornell University Press, Ithaca.
MAMMALIA	PERAMELEMORPHIA	PERAMELIDAE	Perameles bougainville	EN	172	286							229	Strahan, R., editor. 2002. Mammals of Australia. Second edition. Smithsonian Institution Press, Washington, D.C.
MAMMALIA	PERAMELEMORPHIA	PERAMELIDAE	Peroryctes broadbenti	EN	4800	4800							4800	Silva, M., and J. A. Downing. 1995. CRC Handbook of mammalian body masses. CRC Press Inc., Boca Raton, FL.
MAMMALIA	PERAMELEMORPHIA	PERAMELIDAE	Rhynchomeles prattorum	EN									NA
MAMMALIA	PERISSODACTYLA	RHINOCEROTIDAE	Dicerorhinus sumatrensis	CR	1266667	1266667							1266667	Smith, F. A., S. K. Lyons, S. K. M. Ernest, K. E. Jones, D. M. Kaufman, T. Dayan, P. A. Marquet, J. H. Brown, and J. P. Haskell. 2003. Body mass of late quaternary mammals. Ecology 84:3403.
MAMMALIA	PERISSODACTYLA	RHINOCEROTIDAE	Rhinoceros sondaicus	CR	1500000	2000000							1750000	EDGE of Existence. 2013. www.edgeofexistence.org.
MAMMALIA	PERISSODACTYLA	TAPIRIDAE	Tapirus indicus	EN	100000	500000							300000	EDGE of Existence. 2013. www.edgeofexistence.org.
MAMMALIA	PHOLIDOTA	MANIDAE	Manis javanica	EN	4200	7500							5850	EDGE of Existence. 2013. www.edgeofexistence.org.
MAMMALIA	PHOLIDOTA	MANIDAE	Manis pentadactyla	EN	2000	10000							6000	EDGE of Existence. 2013. www.edgeofexistence.org.
MAMMALIA	PILOSA	BRADYPODIDAE	Bradypus pygmaeus	CR	2500	3500							3000	Myers, P., R. Espinosa, C. S. Parr, T. Jones, G. S. Hammond, and T. A. Dewey. 2013. The Animal Diversity Web (online).
MAMMALIA	PRIMATES	CALLITRICHIDAE	Leontopithecus caissara	CR	600	600							600	Myers, P., R. Espinosa, C. S. Parr, T. Jones, G. S. Hammond, and T. A. Dewey. 2013. The Animal Diversity Web (online).
MAMMALIA	PRIMATES	CEBIDAE	Cebus albifrons ssp. trinitatis	CR	1100	3300							2200	Myers, P., R. Espinosa, C. S. Parr, T. Jones, G. S. Hammond, and T. A. Dewey. 2013. The Animal Diversity Web (online).
MAMMALIA	PRIMATES	CEBIDAE	Cebus apella ssp. margaritae	CR	1300	4800							3050	Myers, P., R. Espinosa, C. S. Parr, T. Jones, G. S. Hammond, and T. A. Dewey. 2013. The Animal Diversity Web (online).
MAMMALIA	PRIMATES	CERCOPITHECIDAE	Cercopithecus preussi ssp. insularis	EN	2900	6500							4700	Cronin, D. 2010. Opportunities lost: the rapidly deteriorating conservation status of the monkeys on Bioko Island, Equatorial Guinea. Philadelphia, PA.
MAMMALIA	PRIMATES	CERCOPITHECIDAE	Colobus satanas ssp. satanas	EN	4000	1400							2700	Myers, P., R. Espinosa, C. S. Parr, T. Jones, G. S. Hammond, and T. A. Dewey. 2013. The Animal Diversity Web (online).
MAMMALIA	PRIMATES	CERCOPITHECIDAE	Macaca maura	EN	5110	9450							7280	Silva, M., and J. A. Downing. 1995. CRC Handbook of mammalian body masses. CRC Press Inc., Boca Raton, FL.
MAMMALIA	PRIMATES	CERCOPITHECIDAE	Macaca nigra	CR	5500	9900							7700	Myers, P., R. Espinosa, C. S. Parr, T. Jones, G. S. Hammond, and T. A. Dewey. 2013. The Animal Diversity Web (online).
MAMMALIA	PRIMATES	CERCOPITHECIDAE	Macaca pagensis	CR	4500	9000							6750	Wildscreen (2013). Wildscreen Arkive. www.arkive.org/species.
MAMMALIA	PRIMATES	CERCOPITHECIDAE	Macaca sinica ssp. aurifrons	EN	2500	6120							4310	Myers, P., R. Espinosa, C. S. Parr, T. Jones, G. S. Hammond, and T. A. Dewey. 2013. The Animal Diversity Web (online).
MAMMALIA	PRIMATES	CERCOPITHECIDAE	Macaca sinica ssp. opisthomelas	EN	2500	6120							4310	Myers, P., R. Espinosa, C. S. Parr, T. Jones, G. S. Hammond, and T. A. Dewey. 2013. The Animal Diversity Web (online).
MAMMALIA	PRIMATES	CERCOPITHECIDAE	Macaca sinica ssp. sinica	EN	2500	6120							4310	Myers, P., R. Espinosa, C. S. Parr, T. Jones, G. S. Hammond, and T. A. Dewey. 2013. The Animal Diversity Web (online).
MAMMALIA	PRIMATES	CERCOPITHECIDAE	Mandrillus leucophaeus ssp. poensis	EN	11500	25000							18250	Myers, P., R. Espinosa, C. S. Parr, T. Jones, G. S. Hammond, and T. A. Dewey. 2013. The Animal Diversity Web (online).
MAMMALIA	PRIMATES	CERCOPITHECIDAE	Nasalis larvatus ssp. larvatus	EN	7000	22000							14500	Myers, P., R. Espinosa, C. S. Parr, T. Jones, G. S. Hammond, and T. A. Dewey. 2013. The Animal Diversity Web (online).
MAMMALIA	PRIMATES	CERCOPITHECIDAE	Nasalis larvatus ssp. orientalis	EN	7000	22000							14500	Myers, P., R. Espinosa, C. S. Parr, T. Jones, G. S. Hammond, and T. A. Dewey. 2013. The Animal Diversity Web (online).
MAMMALIA	PRIMATES	CERCOPITHECIDAE	Presbytis chrysomelas ssp. chrysomelas	CR	3000	7000							5000	Silva, M., and J. A. Downing. 1995. CRC Handbook of mammalian body masses. CRC Press Inc., Boca Raton, FL.	Presbytis melalophos
MAMMALIA	PRIMATES	CERCOPITHECIDAE	Presbytis chrysomelas ssp. cruciger	CR	3000	7000							5000	Silva, M., and J. A. Downing. 1995. CRC Handbook of mammalian body masses. CRC Press Inc., Boca Raton, FL.	Presbytis melalophos
MAMMALIA	PRIMATES	CERCOPITHECIDAE	Presbytis comata	EN	6000	8000							7000	Animal Info & Endangered Animals. 2005. www.animalinfo.org.
MAMMALIA	PRIMATES	CERCOPITHECIDAE	Presbytis hosei ssp. canicrus	EN	5570	6200							5885	Flannery, S. 2013. The Primata. theprimata.com.
MAMMALIA	PRIMATES	CERCOPITHECIDAE	Presbytis hosei ssp. sabana	EN	5570	6200							5885	Flannery, S. 2013. The Primata. theprimata.com.
MAMMALIA	PRIMATES	CERCOPITHECIDAE	Presbytis melalophos ssp. mitrata	EN	6000	6000							6000	Myers, P., R. Espinosa, C. S. Parr, T. Jones, G. S. Hammond, and T. A. Dewey. 2013. The Animal Diversity Web (online).
MAMMALIA	PRIMATES	CERCOPITHECIDAE	Presbytis melalophos ssp. sumatranus	EN	6000	6000							6000	Myers, P., R. Espinosa, C. S. Parr, T. Jones, G. S. Hammond, and T. A. Dewey. 2013. The Animal Diversity Web (online).
MAMMALIA	PRIMATES	CERCOPITHECIDAE	Presbytis potenziani ssp. potenziani	CR	6400	6500							6450	Flannery, S. 2013. The Primata. theprimata.com.
MAMMALIA	PRIMATES	CERCOPITHECIDAE	Presbytis potenziani ssp. siberu	EN	6400	6500							6450	Flannery, S. 2013. The Primata. theprimata.com.
MAMMALIA	PRIMATES	CERCOPITHECIDAE	Procolobus kirkii	EN	5500	5800							5650	Myers, P., R. Espinosa, C. S. Parr, T. Jones, G. S. Hammond, and T. A. Dewey. 2013. The Animal Diversity Web (online).
MAMMALIA	PRIMATES	CERCOPITHECIDAE	Procolobus pennantii ssp. pennantii	EN	7000	11000							9000	Myers, P., R. Espinosa, C. S. Parr, T. Jones, G. S. Hammond, and T. A. Dewey. 2013. The Animal Diversity Web (online).
MAMMALIA	PRIMATES	CERCOPITHECIDAE	Semnopithecus priam ssp. thersites	EN	12800	12800							12800	National Primate Research Center, University of Wisconsin Madison. Primate Info Net. http://pin.primate.wisc.edu/
MAMMALIA	PRIMATES	CERCOPITHECIDAE	Simias concolor ssp. concolor	CR	7100	8700							7900	Myers, P., R. Espinosa, C. S. Parr, T. Jones, G. S. Hammond, and T. A. Dewey. 2013. The Animal Diversity Web (online).
MAMMALIA	PRIMATES	CERCOPITHECIDAE	Simias concolor ssp. siberu	CR	7100	8700							7900	Myers, P., R. Espinosa, C. S. Parr, T. Jones, G. S. Hammond, and T. A. Dewey. 2013. The Animal Diversity Web (online).
MAMMALIA	PRIMATES	CERCOPITHECIDAE	Trachypithecus cristatus ssp. vigilans	CR	4900	8000							6450	Myers, P., R. Espinosa, C. S. Parr, T. Jones, G. S. Hammond, and T. A. Dewey. 2013. The Animal Diversity Web (online).
MAMMALIA	PRIMATES	CERCOPITHECIDAE	Trachypithecus germaini	EN	5700	6600							6150	Germain’s Silver Langur. http://cambodia.panda.org.
MAMMALIA	PRIMATES	CERCOPITHECIDAE	Trachypithecus poliocephalus ssp. poliocephalus	CR	6700	9500							8100	Wildscreen (2013). Wildscreen Arkive. www.arkive.org/species.
MAMMALIA	PRIMATES	CERCOPITHECIDAE	Trachypithecus vetulus ssp. monticola	EN	3100	9400							6250	Wildscreen (2013). Wildscreen Arkive. www.arkive.org/species.
MAMMALIA	PRIMATES	CERCOPITHECIDAE	Trachypithecus vetulus ssp. nestor	CR	3100	9400							6250	Wildscreen (2013). Wildscreen Arkive. www.arkive.org/species.
MAMMALIA	PRIMATES	CERCOPITHECIDAE	Trachypithecus vetulus ssp. philbricki	EN	3100	9400							6250	Wildscreen (2013). Wildscreen Arkive. www.arkive.org/species.
MAMMALIA	PRIMATES	CERCOPITHECIDAE	Trachypithecus vetulus ssp. vetulus	EN	3100	9400							6250	Wildscreen (2013). Wildscreen Arkive. www.arkive.org/species.
MAMMALIA	PRIMATES	CHEIROGALEIDAE	Microcebus berthae	EN	30.6	30.6							30.6	National Primate Research Center, University of Wisconsin Madison. Primate Info Net. http://pin.primate.wisc.edu/
MAMMALIA	PRIMATES	CHEIROGALEIDAE	Microcebus ravelobensis	EN	51.8	71.7							61.75	National Primate Research Center, University of Wisconsin Madison. Primate Info Net. http://pin.primate.wisc.edu/
MAMMALIA	PRIMATES	CHEIROGALEIDAE	Microcebus sambiranensis	EN	40.4	44.1							42.25	National Primate Research Center, University of Wisconsin Madison. Primate Info Net. http://pin.primate.wisc.edu/
MAMMALIA	PRIMATES	CHEIROGALEIDAE	Microcebus tavaratra	EN	51.7	61.1							56.4	National Primate Research Center, University of Wisconsin Madison. Primate Info Net. http://pin.primate.wisc.edu/
MAMMALIA	PRIMATES	GALAGIDAE	Euoticus pallidus ssp. pallidus	EN	270	360							315	Flannery, S. 2013. The Primata. theprimata.com.
MAMMALIA	PRIMATES	GALAGIDAE	Galagoides zanzibaricus ssp. zanzibaricus	EN	146.8	146.8							146.8	Encyclopedia of Life. 2013. http://www.eol.org.
MAMMALIA	PRIMATES	GALAGIDAE	Sciurocheirus alleni ssp. alleni	EN	200	445							322.5	Cronin, D. 2010. Opportunities lost: the rapidly deteriorating conservation status of the monkeys on Bioko Island, Equatorial Guinea. Philadelphia, PA.
MAMMALIA	PRIMATES	HOMINIDAE	Pongo abelii	CR	30000	90000							60000	Myers, P., R. Espinosa, C. S. Parr, T. Jones, G. S. Hammond, and T. A. Dewey. 2013. The Animal Diversity Web (online).
MAMMALIA	PRIMATES	HOMINIDAE	Pongo pygmaeus ssp. morio	EN	87000	87000							87000	Myers, P., R. Espinosa, C. S. Parr, T. Jones, G. S. Hammond, and T. A. Dewey. 2013. The Animal Diversity Web (online).
MAMMALIA	PRIMATES	HOMINIDAE	Pongo pygmaeus ssp. pygmaeus	EN	87000	87000							87000	Myers, P., R. Espinosa, C. S. Parr, T. Jones, G. S. Hammond, and T. A. Dewey. 2013. The Animal Diversity Web (online).
MAMMALIA	PRIMATES	HOMINIDAE	Pongo pygmaeus ssp. wurmbii	EN	87000	87000							87000	Myers, P., R. Espinosa, C. S. Parr, T. Jones, G. S. Hammond, and T. A. Dewey. 2013. The Animal Diversity Web (online).
MAMMALIA	PRIMATES	HYLOBATIDAE	Hylobates agilis	EN	4000	6000							5000	Myers, P., R. Espinosa, C. S. Parr, T. Jones, G. S. Hammond, and T. A. Dewey. 2013. The Animal Diversity Web (online).
MAMMALIA	PRIMATES	HYLOBATIDAE	Hylobates albibarbis	EN	4000	8000							6000	Silva, M., and J. A. Downing. 1995. CRC Handbook of mammalian body masses. CRC Press Inc., Boca Raton, FL.	Hylobates agilis
MAMMALIA	PRIMATES	HYLOBATIDAE	Hylobates klossii	EN	5700	5700							5700	Myers, P., R. Espinosa, C. S. Parr, T. Jones, G. S. Hammond, and T. A. Dewey. 2013. The Animal Diversity Web (online).
MAMMALIA	PRIMATES	HYLOBATIDAE	Hylobates lar ssp. vestitus	EN	4500	6000							5250	Myers, P., R. Espinosa, C. S. Parr, T. Jones, G. S. Hammond, and T. A. Dewey. 2013. The Animal Diversity Web (online).
MAMMALIA	PRIMATES	HYLOBATIDAE	Hylobates moloch	EN	4000	9000							6500	Myers, P., R. Espinosa, C. S. Parr, T. Jones, G. S. Hammond, and T. A. Dewey. 2013. The Animal Diversity Web (online).
MAMMALIA	PRIMATES	HYLOBATIDAE	Hylobates muelleri ssp. abbotti	EN	4000	8000							6000	Myers, P., R. Espinosa, C. S. Parr, T. Jones, G. S. Hammond, and T. A. Dewey. 2013. The Animal Diversity Web (online).
MAMMALIA	PRIMATES	HYLOBATIDAE	Hylobates muelleri ssp. funereus	EN	4000	8000							6000	Myers, P., R. Espinosa, C. S. Parr, T. Jones, G. S. Hammond, and T. A. Dewey. 2013. The Animal Diversity Web (online).
MAMMALIA	PRIMATES	HYLOBATIDAE	Hylobates muelleri ssp. muelleri	EN	4000	8000							6000	Myers, P., R. Espinosa, C. S. Parr, T. Jones, G. S. Hammond, and T. A. Dewey. 2013. The Animal Diversity Web (online).
MAMMALIA	PRIMATES	HYLOBATIDAE	Nomascus hainanus	CR	5700	5700							5700	Wildscreen (2013). Wildscreen Arkive. www.arkive.org/species.	Nomascus concolor
MAMMALIA	PRIMATES	HYLOBATIDAE	Symphalangus syndactylus	EN	10000	12000							11000	Myers, P., R. Espinosa, C. S. Parr, T. Jones, G. S. Hammond, and T. A. Dewey. 2013. The Animal Diversity Web (online).
MAMMALIA	PRIMATES	INDRIIDAE	Avahi cleesei	EN	830	830							830	Thalmann, U., and T. Geissmann. 2005. New Species of woolly lemur Avahi (Primates: Lemuriformes) in Bemaraha (Central Western Madagascar). American Journal of Primatology 67:371–376.
MAMMALIA	PRIMATES	INDRIIDAE	Avahi occidentalis	EN	700	900							800	Garbutt, N. 2007. Mammals of Madagascar. Yale University Press, New Haven, CT.
MAMMALIA	PRIMATES	INDRIIDAE	Indri indri	EN	7000	10000							8500	Myers, P., R. Espinosa, C. S. Parr, T. Jones, G. S. Hammond, and T. A. Dewey. 2013. The Animal Diversity Web (online).
MAMMALIA	PRIMATES	INDRIIDAE	Propithecus candidus	CR	5000	7000							6000	Myers, P., R. Espinosa, C. S. Parr, T. Jones, G. S. Hammond, and T. A. Dewey. 2013. The Animal Diversity Web (online).
MAMMALIA	PRIMATES	INDRIIDAE	Propithecus coquereli	EN	3700	4300							4000	Myers, P., R. Espinosa, C. S. Parr, T. Jones, G. S. Hammond, and T. A. Dewey. 2013. The Animal Diversity Web (online).
MAMMALIA	PRIMATES	INDRIIDAE	Propithecus coronatus	EN	3480	3480							3480	Silva, M., and J. A. Downing. 1995. CRC Handbook of mammalian body masses. CRC Press Inc., Boca Raton, FL.	Propithecus verreauxi
MAMMALIA	PRIMATES	INDRIIDAE	Propithecus diadema	EN	5000	7000							6000	Myers, P., R. Espinosa, C. S. Parr, T. Jones, G. S. Hammond, and T. A. Dewey. 2013. The Animal Diversity Web (online).
MAMMALIA	PRIMATES	INDRIIDAE	Propithecus edwardsi	EN	5000	6500							5750	Myers, P., R. Espinosa, C. S. Parr, T. Jones, G. S. Hammond, and T. A. Dewey. 2013. The Animal Diversity Web (online).
MAMMALIA	PRIMATES	INDRIIDAE	Propithecus perrieri	CR	3700	6000							4850	Myers, P., R. Espinosa, C. S. Parr, T. Jones, G. S. Hammond, and T. A. Dewey. 2013. The Animal Diversity Web (online).
MAMMALIA	PRIMATES	INDRIIDAE	Propithecus tattersalli	EN	3000	3000							3000	Myers, P., R. Espinosa, C. S. Parr, T. Jones, G. S. Hammond, and T. A. Dewey. 2013. The Animal Diversity Web (online).
MAMMALIA	PRIMATES	LEMURIDAE	Eulemur cinereiceps	EN	2000	2500							2250	Garbutt, N. 2007. Mammals of Madagascar. Yale University Press, New Haven, CT.	Eulemur albocollaris
MAMMALIA	PRIMATES	LEMURIDAE	Eulemur macaco ssp. flavifrons	CR	2000	2500							2250	Myers, P., R. Espinosa, C. S. Parr, T. Jones, G. S. Hammond, and T. A. Dewey. 2013. The Animal Diversity Web (online).
MAMMALIA	PRIMATES	LEMURIDAE	Eulemur sanfordi	EN	2000	4000							3000	Myers, P., R. Espinosa, C. S. Parr, T. Jones, G. S. Hammond, and T. A. Dewey. 2013. The Animal Diversity Web (online).
MAMMALIA	PRIMATES	LEMURIDAE	Hapalemur alaotrensis	CR	935	935							935	Myers, P., R. Espinosa, C. S. Parr, T. Jones, G. S. Hammond, and T. A. Dewey. 2013. The Animal Diversity Web (online).
MAMMALIA	PRIMATES	LEMURIDAE	Hapalemur aureus	EN	1200	1600							1400	Myers, P., R. Espinosa, C. S. Parr, T. Jones, G. S. Hammond, and T. A. Dewey. 2013. The Animal Diversity Web (online).
MAMMALIA	PRIMATES	LEMURIDAE	Prolemur simus	CR	2100	2400							2250	Myers, P., R. Espinosa, C. S. Parr, T. Jones, G. S. Hammond, and T. A. Dewey. 2013. The Animal Diversity Web (online).
MAMMALIA	PRIMATES	LEMURIDAE	Varecia rubra	EN	3400	3500							3450	Myers, P., R. Espinosa, C. S. Parr, T. Jones, G. S. Hammond, and T. A. Dewey. 2013. The Animal Diversity Web (online).
MAMMALIA	PRIMATES	LEMURIDAE	Varecia variegata ssp. editorum	CR	3200	4500							3850	Myers, P., R. Espinosa, C. S. Parr, T. Jones, G. S. Hammond, and T. A. Dewey. 2013. The Animal Diversity Web (online).
MAMMALIA	PRIMATES	LEMURIDAE	Varecia variegata ssp. subcincta	CR	3200	4500							3850	Myers, P., R. Espinosa, C. S. Parr, T. Jones, G. S. Hammond, and T. A. Dewey. 2013. The Animal Diversity Web (online).
MAMMALIA	PRIMATES	LEMURIDAE	Varecia variegata ssp. variegata	CR	3200	4500							3850	Myers, P., R. Espinosa, C. S. Parr, T. Jones, G. S. Hammond, and T. A. Dewey. 2013. The Animal Diversity Web (online).
MAMMALIA	PRIMATES	LEPILEMURIDAE	Lepilemur ankaranensis	EN	700	800							750	Garbutt, N. 2007. Mammals of Madagascar. Yale University Press, New Haven, CT.	Lepilemur septentrionalis
MAMMALIA	PRIMATES	LEPILEMURIDAE	Lepilemur septentrionalis	CR	700	700							700	Myers, P., R. Espinosa, C. S. Parr, T. Jones, G. S. Hammond, and T. A. Dewey. 2013. The Animal Diversity Web (online).
MAMMALIA	PRIMATES	LORISIDAE	Loris lydekkerianus ssp. grandis	EN	180	290							235	Myers, P., R. Espinosa, C. S. Parr, T. Jones, G. S. Hammond, and T. A. Dewey. 2013. The Animal Diversity Web (online).
MAMMALIA	PRIMATES	LORISIDAE	Loris lydekkerianus ssp. nordicus	EN	180	290							235	Myers, P., R. Espinosa, C. S. Parr, T. Jones, G. S. Hammond, and T. A. Dewey. 2013. The Animal Diversity Web (online).
MAMMALIA	PRIMATES	LORISIDAE	Loris tardigradus ssp. nycticeboides	EN	127	142							134.5	Myers, P., R. Espinosa, C. S. Parr, T. Jones, G. S. Hammond, and T. A. Dewey. 2013. The Animal Diversity Web (online).
MAMMALIA	PRIMATES	LORISIDAE	Loris tardigradus ssp. tardigradus	EN	140	140							140	Myers, P., R. Espinosa, C. S. Parr, T. Jones, G. S. Hammond, and T. A. Dewey. 2013. The Animal Diversity Web (online).
MAMMALIA	PRIMATES	LORISIDAE	Nycticebus javanicus	EN	375	2000							1187.5	Silva, M., and J. A. Downing. 1995. CRC Handbook of mammalian body masses. CRC Press Inc., Boca Raton, FL.	Nycticebus coucang
MAMMALIA	PRIMATES	PALAEOPROPITHECIDAE	Palaeopropithecus ingens	EX	6500								6500	Githiora, Y. 2010. A comparative analysis of patterns of recent extinction in birds and mammals. Master’s Thesis, University of Cape Town, South Africa.
MAMMALIA	PRIMATES	PITHECIIDAE	Xenothrix mcgregori	EX	1000								1000	Githiora, Y. 2010. A comparative analysis of patterns of recent extinction in birds and mammals. Master’s Thesis, University of Cape Town, South Africa.
MAMMALIA	PRIMATES	TARSIIDAE	Tarsius bancanus ssp. bancanus	EN	77.6	77.6							77.6	Silva, M., and J. A. Downing. 1995. CRC Handbook of mammalian body masses. CRC Press Inc., Boca Raton, FL.
MAMMALIA	PRIMATES	TARSIIDAE	Tarsius bancanus ssp. natunensis	CR	77.6	77.6							77.6	Silva, M., and J. A. Downing. 1995. CRC Handbook of mammalian body masses. CRC Press Inc., Boca Raton, FL.
MAMMALIA	PRIMATES	TARSIIDAE	Tarsius bancanus ssp. saltator	EN	77.6	77.6							77.6	Silva, M., and J. A. Downing. 1995. CRC Handbook of mammalian body masses. CRC Press Inc., Boca Raton, FL.
MAMMALIA	PRIMATES	TARSIIDAE	Tarsius pelengensis	EN	170	170							170	Silva, M., and J. A. Downing. 1995. CRC Handbook of mammalian body masses. CRC Press Inc., Boca Raton, FL.	Tarsius spectrum
MAMMALIA	PRIMATES	TARSIIDAE	Tarsius sangirensis	EN	170	170							170	Silva, M., and J. A. Downing. 1995. CRC Handbook of mammalian body masses. CRC Press Inc., Boca Raton, FL.	Tarsius spectrum
MAMMALIA	PRIMATES	TARSIIDAE	Tarsius tumpara	CR	88.5	88.5							88.5	Raia, P., F. Carotenuto, and S. Meiri. 2010. One size does not fit all: no evidence for an optimal body size on islands. Global Ecology and Biogeography 19:475–484.	Mean of Tarsius
MAMMALIA	PROBOSCIDEA	ELEPHANTIDAE	Elephas maximus	EN	3000000	5000000							4000000	Myers, P., R. Espinosa, C. S. Parr, T. Jones, G. S. Hammond, and T. A. Dewey. 2013. The Animal Diversity Web (online).
MAMMALIA	RODENTIA	CAPROMYIDAE	Geocapromys columbianus	EX	800								800	Githiora, Y. 2010. A comparative analysis of patterns of recent extinction in birds and mammals. Master’s Thesis, University of Cape Town, South Africa.
MAMMALIA	RODENTIA	CAPROMYIDAE	Geocapromys thoracatus	EX	800								800	Githiora, Y. 2010. A comparative analysis of patterns of recent extinction in birds and mammals. Master’s Thesis, University of Cape Town, South Africa.
MAMMALIA	RODENTIA	CAPROMYIDAE	Hexolobodon phenax	EX	2000								2000	Githiora, Y. 2010. A comparative analysis of patterns of recent extinction in birds and mammals. Master’s Thesis, University of Cape Town, South Africa.
MAMMALIA	RODENTIA	CAPROMYIDAE	Isolobodon montanus	EX	2000								2000	Githiora, Y. 2010. A comparative analysis of patterns of recent extinction in birds and mammals. Master’s Thesis, University of Cape Town, South Africa.
MAMMALIA	RODENTIA	CAPROMYIDAE	Isolobodon portoricensis	EX	2000								2000	Githiora, Y. 2010. A comparative analysis of patterns of recent extinction in birds and mammals. Master’s Thesis, University of Cape Town, South Africa.
MAMMALIA	RODENTIA	CAPROMYIDAE	Mesocapromys angelcabrerai	EN	483	483							483	Borroto-Páez, R., and C. A. Mancina. 2011. Mamíferos en Cuba. Sociedad Cubana de Zoologia, Vasa, Finland.
MAMMALIA	RODENTIA	CAPROMYIDAE	Mesocapromys auritus	EN	820	1000							910	Borroto-Páez, R., and C. A. Mancina. 2011. Mamíferos en Cuba. Sociedad Cubana de Zoologia, Vasa, Finland.
MAMMALIA	RODENTIA	CAPROMYIDAE	Mesocapromys nanus	CR	500	500							500	EDGE of Existence. 2013. www.edgeofexistence.org.
MAMMALIA	RODENTIA	CAPROMYIDAE	Mesocapromys sanfelipensis	CR	550	550							550	Borroto-Páez, R., and C. A. Mancina. 2011. Mamíferos en Cuba. Sociedad Cubana de Zoologia, Vasa, Finland.
MAMMALIA	RODENTIA	CAPROMYIDAE	Mysateles garridoi	CR	1200	1300							1250	Borroto-Páez, R., and C. A. Mancina. 2011. Mamíferos en Cuba. Sociedad Cubana de Zoologia, Vasa, Finland.
MAMMALIA	RODENTIA	CAPROMYIDAE	Mysateles gundlachi	EN	1300	2163							1731.5	Borroto-Paez, R., C. A. Woods, and C. W. Kilpatrick. 2005. Sistematica de las jutias de las Antillas (Rodentia, Capromyidae). Pages 33–50 in J. A. Alcover and P. Bover, editors. Insular Vertebrate Evolution: The Palaeontological Approach. Monografes de la Societat d’Histria Natural de las Balears; Nowak, R. M. 1999. Walker’s mammals of the world. Johns Hopkins University Press, Baltimore, MD
MAMMALIA	RODENTIA	CAPROMYIDAE	Mysateles meridionalis	CR	1200	2163							1681.5	Borroto-Paez, R., C. A. Woods, and C. W. Kilpatrick. 2005. Sistematica de las jutias de las Antillas (Rodentia, Capromyidae). Pages 33–50 in J. A. Alcover and P. Bover, editors. Insular Vertebrate Evolution: The Palaeontological Approach. Monografes de la Societat d’Histria Natural de las Balears; Nowak, R. M. 1999. Walker’s mammals of the world. Johns Hopkins University Press, Baltimore, MD	Mysateles garridoi & M. gundlachi
MAMMALIA	RODENTIA	CAPROMYIDAE	Plagiodontia aedium	EN	1300	1300							1300	Secades, C. F. 2010. Analyzing human-wildlife conflict reports and public awareness and perceptions of Solenodon paradoxus and Plagiodontia aedium, Hispaniola’s last endemic mammals (West Indies). Master's Thesis. Imperial College London.
MAMMALIA	RODENTIA	CAPROMYIDAE	Plagiodontia ipnaeum	EX	2000								2000	Githiora, Y. 2010. A comparative analysis of patterns of recent extinction in birds and mammals. Master’s Thesis, University of Cape Town, South Africa.
MAMMALIA	RODENTIA	CAVIIDAE	Cavia intermedia	CR	577	740							658.5	EDGE of Existence. 2013. www.edgeofexistence.org.
MAMMALIA	RODENTIA	CRICETIDAE	Megalomys desmarestii	EX	2500								2500	Githiora, Y. 2010. A comparative analysis of patterns of recent extinction in birds and mammals. Master’s Thesis, University of Cape Town, South Africa.
MAMMALIA	RODENTIA	CRICETIDAE	Megalomys luciae	EX									NA
MAMMALIA	RODENTIA	CRICETIDAE	Megaoryzomys curioi	EX	2500								2500	Githiora, Y. 2010. A comparative analysis of patterns of recent extinction in birds and mammals. Master’s Thesis, University of Cape Town, South Africa.
MAMMALIA	RODENTIA	CRICETIDAE	Neotoma anthonyi	EX									NA
MAMMALIA	RODENTIA	CRICETIDAE	Neotoma bryanti	EN	182	182							182	Smith, F. A., S. K. Lyons, S. K. M. Ernest, K. E. Jones, D. M. Kaufman, T. Dayan, P. A. Marquet, J. H. Brown, and J. P. Haskell. 2003. Body mass of late quaternary mammals. Ecology 84:3403.
MAMMALIA	RODENTIA	CRICETIDAE	Neotoma bunkeri	EX									NA
MAMMALIA	RODENTIA	CRICETIDAE	Neotoma martinensis	EX									NA
MAMMALIA	RODENTIA	CRICETIDAE	Nesoryzomys darwini	EX	2500								2500	Githiora, Y. 2010. A comparative analysis of patterns of recent extinction in birds and mammals. Master’s Thesis, University of Cape Town, South Africa.
MAMMALIA	RODENTIA	CRICETIDAE	Nesoryzomys indefessus	EX									NA
MAMMALIA	RODENTIA	CRICETIDAE	Oligoryzomys victus	EX	25								25	Githiora, Y. 2010. A comparative analysis of patterns of recent extinction in birds and mammals. Master’s Thesis, University of Cape Town, South Africa.
MAMMALIA	RODENTIA	CRICETIDAE	Oryzomys antillarum	EX	60								60	Githiora, Y. 2010. A comparative analysis of patterns of recent extinction in birds and mammals. Master’s Thesis, University of Cape Town, South Africa.
MAMMALIA	RODENTIA	CRICETIDAE	Oryzomys nelsoni	EX	60								60	Githiora, Y. 2010. A comparative analysis of patterns of recent extinction in birds and mammals. Master’s Thesis, University of Cape Town, South Africa.
MAMMALIA	RODENTIA	CRICETIDAE	Peromyscus caniceps	CR	28.12	28.12							28.12	Raia, P., F. Carotenuto, and S. Meiri. 2010. One size does not fit all: no evidence for an optimal body size on islands. Global Ecology and Biogeography 19:475–484.	Mean of Peromyscus
MAMMALIA	RODENTIA	CRICETIDAE	Peromyscus dickeyi	CR	28.12	28.12							28.12	Raia, P., F. Carotenuto, and S. Meiri. 2010. One size does not fit all: no evidence for an optimal body size on islands. Global Ecology and Biogeography 19:475–484.	Mean of Peromyscus
MAMMALIA	RODENTIA	CRICETIDAE	Peromyscus guardia	CR	28.12	28.12							28.12	Raia, P., F. Carotenuto, and S. Meiri. 2010. One size does not fit all: no evidence for an optimal body size on islands. Global Ecology and Biogeography 19:475–484.	Mean of Peromyscus
MAMMALIA	RODENTIA	CRICETIDAE	Peromyscus interparietalis	CR	28	28							28	Silva, M., and J. A. Downing. 1995. CRC Handbook of mammalian body masses. CRC Press Inc., Boca Raton, FL.
MAMMALIA	RODENTIA	CRICETIDAE	Peromyscus madrensis	EN	28.12	28.12							28.12	Raia, P., F. Carotenuto, and S. Meiri. 2010. One size does not fit all: no evidence for an optimal body size on islands. Global Ecology and Biogeography 19:475–484.	Mean of Peromyscus
MAMMALIA	RODENTIA	CRICETIDAE	Peromyscus pembertoni	EX	60								60	Githiora, Y. 2010. A comparative analysis of patterns of recent extinction in birds and mammals. Master’s Thesis, University of Cape Town, South Africa.
MAMMALIA	RODENTIA	CRICETIDAE	Peromyscus pseudocrinitus	CR	28.12	28.12							28.12	Raia, P., F. Carotenuto, and S. Meiri. 2010. One size does not fit all: no evidence for an optimal body size on islands. Global Ecology and Biogeography 19:475–484.	Mean of Peromyscus
MAMMALIA	RODENTIA	CRICETIDAE	Peromyscus sejugis	EN	28.12	28.12							28.12	Raia, P., F. Carotenuto, and S. Meiri. 2010. One size does not fit all: no evidence for an optimal body size on islands. Global Ecology and Biogeography 19:475–484.	Mean of Peromyscus
MAMMALIA	RODENTIA	CRICETIDAE	Peromyscus slevini	CR	28.12	28.12							28.12	Raia, P., F. Carotenuto, and S. Meiri. 2010. One size does not fit all: no evidence for an optimal body size on islands. Global Ecology and Biogeography 19:475–484.	Mean of Peromyscus
MAMMALIA	RODENTIA	CRICETIDAE	Peromyscus stephani	CR	28.12	28.12							28.12	Raia, P., F. Carotenuto, and S. Meiri. 2010. One size does not fit all: no evidence for an optimal body size on islands. Global Ecology and Biogeography 19:475–484.	Mean of Peromyscus
MAMMALIA	RODENTIA	CRICETIDAE	Reithrodontomys spectabilis	CR	20.2	20.2							20.2	Smith, F. A., S. K. Lyons, S. K. M. Ernest, K. E. Jones, D. M. Kaufman, T. Dayan, P. A. Marquet, J. H. Brown, and J. P. Haskell. 2003. Body mass of late quaternary mammals. Ecology 84:3403.
MAMMALIA	RODENTIA	DASYPROCTIDAE	Dasyprocta mexicana	CR	2000	5000							3500	Myers, P., R. Espinosa, C. S. Parr, T. Jones, G. S. Hammond, and T. A. Dewey. 2013. The Animal Diversity Web (online).
MAMMALIA	RODENTIA	DASYPROCTIDAE	Dasyprocta ruatanica	EN	600	4000							2300	Myers, P., R. Espinosa, C. S. Parr, T. Jones, G. S. Hammond, and T. A. Dewey. 2013. The Animal Diversity Web (online).
MAMMALIA	RODENTIA	ECHIMYIDAE	Boromys offella	EX									NA
MAMMALIA	RODENTIA	ECHIMYIDAE	Boromys torrei	EX									NA
MAMMALIA	RODENTIA	ECHIMYIDAE	Brotomys voratus	EX	335								335	Githiora, Y. 2010. A comparative analysis of patterns of recent extinction in birds and mammals. Master’s Thesis, University of Cape Town, South Africa.
MAMMALIA	RODENTIA	ECHIMYIDAE	Heteropsomys insulans	EX									NA
MAMMALIA	RODENTIA	ECHIMYIDAE	Phyllomys thomasi	EN	560.2	560.2							560.2	Smith, F. A., S. K. Lyons, S. K. M. Ernest, K. E. Jones, D. M. Kaufman, T. Dayan, P. A. Marquet, J. H. Brown, and J. P. Haskell. 2003. Body mass of late quaternary mammals. Ecology 84:3403.	Echimys thomasi
MAMMALIA	RODENTIA	HETEROMYIDAE	Dipodomys insularis	CR	38.3	38.3							38.3	Smith, F. A., S. K. Lyons, S. K. M. Ernest, K. E. Jones, D. M. Kaufman, T. Dayan, P. A. Marquet, J. H. Brown, and J. P. Haskell. 2003. Body mass of late quaternary mammals. Ecology 84:3403.
MAMMALIA	RODENTIA	HETEROMYIDAE	Dipodomys margaritae	CR	24.8	46.5							35.65	Silva, M., and J. A. Downing. 1995. CRC Handbook of mammalian body masses. CRC Press Inc., Boca Raton, FL.	Dipodomys merriami
MAMMALIA	RODENTIA	MURIDAE	Batomys russatus	EN	115	115							115	Heaney, L. R., M. L. Dolar, D. S. Balete, J. A. Esselstyn, E. A. Rickart, and J. L. Sedlock. 2010. Synopsis of Philippine Mammals. http://archive.fieldmuseum.org/philippine_mammals/index.html.
MAMMALIA	RODENTIA	MURIDAE	Bunomys coelestis	CR	120	120							120	Silva, M., and J. A. Downing. 1995. CRC Handbook of mammalian body masses. CRC Press Inc., Boca Raton, FL.
MAMMALIA	RODENTIA	MURIDAE	Bunomys prolatus	EN	131	131							131	Silva, M., and J. A. Downing. 1995. CRC Handbook of mammalian body masses. CRC Press Inc., Boca Raton, FL.
MAMMALIA	RODENTIA	MURIDAE	Chiropodomys karlkoopmani	EN	29.1	29.1							29.1	Silva, M., and J. A. Downing. 1995. CRC Handbook of mammalian body masses. CRC Press Inc., Boca Raton, FL.
MAMMALIA	RODENTIA	MURIDAE	Coryphomys buehleri	EX									NA
MAMMALIA	RODENTIA	MURIDAE	Crateromys australis	CR	445	445							445	Silva, M., and J. A. Downing. 1995. CRC Handbook of mammalian body masses. CRC Press Inc., Boca Raton, FL.
MAMMALIA	RODENTIA	MURIDAE	Crateromys heaneyi	EN	445	445							445	Silva, M., and J. A. Downing. 1995. CRC Handbook of mammalian body masses. CRC Press Inc., Boca Raton, FL.;Nowak, R. M. 1999. Walker’s mammals of the world. Johns Hopkins University Press, Baltimore, MD.	Crateromys australis
MAMMALIA	RODENTIA	MURIDAE	Crateromys schadenbergi	EN	1350	1500							1425	Heaney, L. R., M. L. Dolar, D. S. Balete, J. A. Esselstyn, E. A. Rickart, and J. L. Sedlock. 2010. Synopsis of Philippine Mammals. http://archive.fieldmuseum.org/philippine_mammals/index.html.
MAMMALIA	RODENTIA	MURIDAE	Diplothrix legata	EN									NA
MAMMALIA	RODENTIA	MURIDAE	Echiothrix leucura	EN	220	310							265	Nowak, R. M. 1999. Walker’s mammals of the world. Johns Hopkins University Press, Baltimore, MD.
MAMMALIA	RODENTIA	MURIDAE	Hybomys basilii	EN	30	70							50	Nowak, R. M. 1999. Walker’s mammals of the world. Johns Hopkins University Press, Baltimore, MD.
MAMMALIA	RODENTIA	MURIDAE	Leopoldamys siporanus	EN	576	576							576	Silva, M., and J. A. Downing. 1995. CRC Handbook of mammalian body masses. CRC Press Inc., Boca Raton, FL.
MAMMALIA	RODENTIA	MURIDAE	Mallomys gunung	EN	2000	2000							2000	Smith, F. A., S. K. Lyons, S. K. M. Ernest, K. E. Jones, D. M. Kaufman, T. Dayan, P. A. Marquet, J. H. Brown, and J. P. Haskell. 2003. Body mass of late quaternary mammals. Ecology 84:3403.
MAMMALIA	RODENTIA	MURIDAE	Maxomys pagensis	EN	196	196							196	Silva, M., and J. A. Downing. 1995. CRC Handbook of mammalian body masses. CRC Press Inc., Boca Raton, FL.
MAMMALIA	RODENTIA	MURIDAE	Maxomys wattsi	EN	147	147							147	Silva, M., and J. A. Downing. 1995. CRC Handbook of mammalian body masses. CRC Press Inc., Boca Raton, FL.
MAMMALIA	RODENTIA	MURIDAE	Melomys aerosus	EN	97.3	97.3							97.3	Silva, M., and J. A. Downing. 1995. CRC Handbook of mammalian body masses. CRC Press Inc., Boca Raton, FL.
MAMMALIA	RODENTIA	MURIDAE	Melomys bannisteri	EN	91.5	91.5							91.5	Flannery, T. 1995. Mammals of the South-West Pacific and Moluccan Islands. Cornell University Press, Ithaca.
MAMMALIA	RODENTIA	MURIDAE	Melomys caurinus	EN	136	136							136	Silva, M., and J. A. Downing. 1995. CRC Handbook of mammalian body masses. CRC Press Inc., Boca Raton, FL.
MAMMALIA	RODENTIA	MURIDAE	Melomys fraterculus	CR	47.8	47.8							47.8	Silva, M., and J. A. Downing. 1995. CRC Handbook of mammalian body masses. CRC Press Inc., Boca Raton, FL.
MAMMALIA	RODENTIA	MURIDAE	Melomys matambuai	EN	145	145							145	Flannery, T. 1995. Mammals of the South-West Pacific and Moluccan Islands. Cornell University Press, Ithaca.
MAMMALIA	RODENTIA	MURIDAE	Melomys rubicola	CR	100	100							100	Strahan, R., editor. 2002. Mammals of Australia. Second edition. Smithsonian Institution Press, Washington, D.C.
MAMMALIA	RODENTIA	MURIDAE	Melomys talaudium	EN	65	175							120	Silva, M., and J. A. Downing. 1995. CRC Handbook of mammalian body masses. CRC Press Inc., Boca Raton, FL.	Melomys leucogaster
MAMMALIA	RODENTIA	MURIDAE	Mus fernandoni	EN	30.64	30.64							30.64	Raia, P., F. Carotenuto, and S. Meiri. 2010. One size does not fit all: no evidence for an optimal body size on islands. Global Ecology and Biogeography 19:475–484.	Mean of Mus
MAMMALIA	RODENTIA	MURIDAE	Nesoromys ceramicus	EN	36	133							84.5	Nowak, R. M. 1999. Walker’s mammals of the world. Johns Hopkins University Press, Baltimore, MD.	Mean of Stenomys
MAMMALIA	RODENTIA	MURIDAE	Notomys aquilo	EN	39	39							39	Silva, M., and J. A. Downing. 1995. CRC Handbook of mammalian body masses. CRC Press Inc., Boca Raton, FL.
MAMMALIA	RODENTIA	MURIDAE	Paraleptomys rufilatus	EN	54	58							56	Silva, M., and J. A. Downing. 1995. CRC Handbook of mammalian body masses. CRC Press Inc., Boca Raton, FL.
MAMMALIA	RODENTIA	MURIDAE	Paramelomys gressitti	EN	30	200							115	Nowak, R. M. 1999. Walker’s mammals of the world. Johns Hopkins University Press, Baltimore, MD.; Myers, P., R. Espinosa, C. S. Parr, T. Jones, G. S. Hammond, and T. A. Dewey. 2013. The Animal Diversity Web (online).	Mean of Melomys
MAMMALIA	RODENTIA	MURIDAE	Paulamys naso	EN	123	123							123	Silva, M., and J. A. Downing. 1995. CRC Handbook of mammalian body masses. CRC Press Inc., Boca Raton, FL.	Bunomys naso (synonym)
MAMMALIA	RODENTIA	MURIDAE	Pogonomys fergussoniensis	EN	53	128							90.5	Silva, M., and J. A. Downing. 1995. CRC Handbook of mammalian body masses. CRC Press Inc., Boca Raton, FL.	Pogonomys loriae
MAMMALIA	RODENTIA	MURIDAE	Praomys morio	EN	12	12							12	Silva, M., and J. A. Downing. 1995. CRC Handbook of mammalian body masses. CRC Press Inc., Boca Raton, FL.
MAMMALIA	RODENTIA	MURIDAE	Rattus burrus	EN	55	152							103.5	Silva, M., and J. A. Downing. 1995. CRC Handbook of mammalian body masses. CRC Press Inc., Boca Raton, FL.	Rattus tiomanicus
MAMMALIA	RODENTIA	MURIDAE	Rattus hainaldi	EN	40	80							60	Van den Bergh, G. D., H. J. M. Meijer, R. Due Awe, M. J. Morwood, K. Szabó, L. W. van den Hoek Ostende, T. Sutikna, E. W. Saptomo, P. J. Piper, and K. M. Dobney. 2009. The Liang Bua faunal remains: a 95 k.yr. sequence from Flores, East Indonesia. Journal of Human Evolution 57:527–537; Myers, P., R. Espinosa, C. S. Parr, T. Jones, G. S. Hammond, and T. A. Dewey. 2013. The Animal Diversity Web (onl…	Rattus exulans
MAMMALIA	RODENTIA	MURIDAE	Rattus lugens	EN	224	224							224	Silva, M., and J. A. Downing. 1995. CRC Handbook of mammalian body masses. CRC Press Inc., Boca Raton, FL.
MAMMALIA	RODENTIA	MURIDAE	Rattus macleari	EX	280								280	Githiora, Y. 2010. A comparative analysis of patterns of recent extinction in birds and mammals. Master’s Thesis, University of Cape Town, South Africa.
MAMMALIA	RODENTIA	MURIDAE	Rattus montanus	EN	136	136							136	Silva, M., and J. A. Downing. 1995. CRC Handbook of mammalian body masses. CRC Press Inc., Boca Raton, FL.
MAMMALIA	RODENTIA	MURIDAE	Rattus nativitatis	EX	280								280	Githiora, Y. 2010. A comparative analysis of patterns of recent extinction in birds and mammals. Master’s Thesis, University of Cape Town, South Africa.
MAMMALIA	RODENTIA	MURIDAE	Rattus simalurensis	EN	55	152							103.5	Silva, M., and J. A. Downing. 1995. CRC Handbook of mammalian body masses. CRC Press Inc., Boca Raton, FL.	Rattus tiomanicus
MAMMALIA	RODENTIA	MURIDAE	Rattus vandeuseni	EN	67.3	67.3							67.3	Smith, F. A., S. K. Lyons, S. K. M. Ernest, K. E. Jones, D. M. Kaufman, T. Dayan, P. A. Marquet, J. H. Brown, and J. P. Haskell. 2003. Body mass of late quaternary mammals. Ecology 84:3403.	Stenomys vadeuseni
MAMMALIA	RODENTIA	MURIDAE	Solomys ponceleti	CR	1000	1000							1000	Flannery, T. 1995. Mammals of the South-West Pacific and Moluccan Islands. Cornell University Press, Ithaca.
MAMMALIA	RODENTIA	MURIDAE	Solomys salebrosus	EN	290	460							375	Flannery, T. 1995. Mammals of the South-West Pacific and Moluccan Islands. Cornell University Press, Ithaca.
MAMMALIA	RODENTIA	MURIDAE	Solomys sapientis	EN	290	460							375	Nowak, R. M. 1999. Walker’s mammals of the world. Johns Hopkins University Press, Baltimore, MD.	Solomys salabrosus
MAMMALIA	RODENTIA	MURIDAE	Sundamys maxi	EN	361	361							361	Silva, M., and J. A. Downing. 1995. CRC Handbook of mammalian body masses. CRC Press Inc., Boca Raton, FL.
MAMMALIA	RODENTIA	MURIDAE	Tokudaia muenninki	CR	43.4	200							121.7	EDGE of Existence. 2013. www.edgeofexistence.org.
MAMMALIA	RODENTIA	MURIDAE	Tokudaia osimensis	EN	89	89							89	Breed, W. G., and J. Taylor. 2000. Body mass, testes mass, and sperm size in murine rodents. Journal of Mammalogy 81:758–768.
MAMMALIA	RODENTIA	MURIDAE	Tokudaia tokunoshimensis	EN	89	89							89	Breed, W. G., and J. Taylor. 2000. Body mass, testes mass, and sperm size in murine rodents. Journal of Mammalogy 81:758–768.	Tokudaia osimensis
MAMMALIA	RODENTIA	MURIDAE	Uromys boeadii	CR	642.69	642.69							642.69	Raia, P., F. Carotenuto, and S. Meiri. 2010. One size does not fit all: no evidence for an optimal body size on islands. Global Ecology and Biogeography 19:475–484.	Mean of Uromys
MAMMALIA	RODENTIA	MURIDAE	Uromys emmae	CR	642.69	642.69							642.69	Raia, P., F. Carotenuto, and S. Meiri. 2010. One size does not fit all: no evidence for an optimal body size on islands. Global Ecology and Biogeography 19:475–484.	Mean of Uromys
MAMMALIA	RODENTIA	MURIDAE	Uromys imperator	CR	1000	1000							1000	Smith, F. A., S. K. Lyons, S. K. M. Ernest, K. E. Jones, D. M. Kaufman, T. Dayan, P. A. Marquet, J. H. Brown, and J. P. Haskell. 2003. Body mass of late quaternary mammals. Ecology 84:3403.
MAMMALIA	RODENTIA	MURIDAE	Uromys porculus	CR	642.69	642.69							642.69	Raia, P., F. Carotenuto, and S. Meiri. 2010. One size does not fit all: no evidence for an optimal body size on islands. Global Ecology and Biogeography 19:475–484.	Mean of Uromys
MAMMALIA	RODENTIA	MURIDAE	Uromys rex	EN	420	420							420	Flannery, T. 1995. Mammals of the South-West Pacific and Moluccan Islands. Cornell University Press, Ithaca.
MAMMALIA	RODENTIA	MURIDAE	Vandeleuria nolthenii	EN	10	10							10	Nowak, R. M. 1999. Walker’s mammals of the world. Johns Hopkins University Press, Baltimore, MD.
MAMMALIA	RODENTIA	NESOMYIDAE	Brachytarsomys villosa	EN	220	220							220	Garbutt, N. 2007. Mammals of Madagascar. Yale University Press, New Haven, CT.
MAMMALIA	RODENTIA	NESOMYIDAE	Eliurus penicillatus	EN	100	100							100	Garbutt, N. 2007. Mammals of Madagascar. Yale University Press, New Haven, CT.
MAMMALIA	RODENTIA	NESOMYIDAE	Hypogeomys antimena	EN	1170	1200							1185	Silva, M., and J. A. Downing. 1995. CRC Handbook of mammalian body masses. CRC Press Inc., Boca Raton, FL.
MAMMALIA	RODENTIA	NESOMYIDAE	Macrotarsomys ingens	EN	50	60							55	Garbutt, N. 2007. Mammals of Madagascar. Yale University Press, New Haven, CT.
MAMMALIA	RODENTIA	NESOMYIDAE	Nesomys lambertoni	EN	140	170							155	Garbutt, N. 2007. Mammals of Madagascar. Yale University Press, New Haven, CT.
MAMMALIA	RODENTIA	NESOMYIDAE	Voalavo antsahabensis	EN	20.7	22.6							21.65	Goodman, S. M., D. Rakotondravony, H. N. Randriamanantsoa, and M. Rakotomalala-Razanahoera. 2005. A new species of rodent from the montane forest of central eastern Madagascar (Muridae: Nesomyinae: Voalavo). Proceedings of the Biological Society of Washington 118:863–873.
MAMMALIA	RODENTIA	OCTODONTIDAE	Octodon pacificus	CR	300	300							300	EDGE of Existence. 2013. www.edgeofexistence.org.
MAMMALIA	RODENTIA	SCIURIDAE	Hylopetes sipora	EN	89.2	89.2							89.2	Silva, M., and J. A. Downing. 1995. CRC Handbook of mammalian body masses. CRC Press Inc., Boca Raton, FL.
MAMMALIA	RODENTIA	SCIURIDAE	Iomys sipora	EN	120	231							175.5	Nowak, R. M. 1999. Walker’s mammals of the world. Johns Hopkins University Press, Baltimore, MD.
MAMMALIA	RODENTIA	SCIURIDAE	Marmota vancouverensis	CR	3000	7000							5000	Myers, P., R. Espinosa, C. S. Parr, T. Jones, G. S. Hammond, and T. A. Dewey. 2013. The Animal Diversity Web (online).
MAMMALIA	RODENTIA	SCIURIDAE	Petinomys lugens	EN	433	433							433	Silva, M., and J. A. Downing. 1995. CRC Handbook of mammalian body masses. CRC Press Inc., Boca Raton, FL.
MAMMALIA	RODENTIA	SCIURIDAE	Pteromyscus pulverulentus	EN	134	252							193	Myers, P., R. Espinosa, C. S. Parr, T. Jones, G. S. Hammond, and T. A. Dewey. 2013. The Animal Diversity Web (online).
MAMMALIA	RODENTIA	SCIURIDAE	Sundasciurus fraterculus	EN	55	90							72.5	Silva, M., and J. A. Downing. 1995. CRC Handbook of mammalian body masses. CRC Press Inc., Boca Raton, FL.	Sundasciurus lowii
MAMMALIA	SCANDENTIA	TUPAIIDAE	Tupaia chrysogaster	EN	85	185							135	Silva, M., and J. A. Downing. 1995. CRC Handbook of mammalian body masses. CRC Press Inc., Boca Raton, FL.	Tupaia glis
MAMMALIA	SCANDENTIA	TUPAIIDAE	Tupaia nicobarica	EN	173	173							173	Silva, M., and J. A. Downing. 1995. CRC Handbook of mammalian body masses. CRC Press Inc., Boca Raton, FL.
REPTILIA	CROCODYLIA	CROCODYLIDAE	Crocodylus mindorensis	CR	15000	45000	3000	3000					30000	Wildscreen (2013). Wildscreen Arkive. www.arkive.org/species; Ross, C. A. 1982. Crocodiles in the Republic of the Philippines. Pages 84–90 Proceedings of the 6th working meeting of the Crocodile Specialist Group of the Species Survival Commission of the International Union for Conservation of Nature and Natural Resources. IUCN, Gland, Switzerland.
REPTILIA	CROCODYLIA	CROCODYLIDAE	Crocodylus rhombifer	CR	9700	9800	3500	4900			300	500	9750	Carmena-Suero, A., J. R. Siret, J. Callejas, and D. Carmena. 1979. Blood volume and hematological values of crocodile (Crocodylus rhombifer Cuvier). Comparative Biochemistry and Physiology 64A:597–600.
REPTILIA	CROCODYLIA	CROCODYLIDAE	Crocodylus siamensis	CR	6000	12000	3000	3000			120	151	9000	Pye, G. W., D. R. Brown, M. F. Nogueira, K. A. Vliet, T. R. Schoeb, E. R. Jacobson, and R. A. Bennett. 2001. Experimental inoculation of broad-nosed caimans (Caiman latirostris) and Siamese Crocodiles (Crocodylus siamensis) with Mycoplasma alligatoris. Journal of Zoo and Wildlife Medicine 32:196–201.; Wildscreen (2013). Wildscreen Arkive. www.arkive.org/species
REPTILIA	CROCODYLIA	CROCODYLIDAE	Tomistoma schlegelii	EN	9300	210000	5000	5000					109650	Wildscreen (2013). Wildscreen Arkive. www.arkive.org/species; Mathew, A., M. Ganesan, R. A. Majid, and C. Beastall. 2011. Breeding of false gharial (Tomistoma schlegelii) at Zoo Negara, Malaysia. Zoo Negara, Malaysia.
REPTILIA	SQUAMATA	AGAMIDAE	Calotes liocephalus	EN			83	90.5					19.4891	Wildscreen (2013). Wildscreen Arkive. www.arkive.org/species.
REPTILIA	SQUAMATA	AGAMIDAE	Ceratophora tennentii	EN			183	185					182.203	Wildscreen (2013). Wildscreen Arkive. www.arkive.org/species.
REPTILIA	SQUAMATA	AGAMIDAE	Cophotis dumbara	CR			119.7	133.6					60.3902	Uetz, P., and J. Hallermann. The Reptile Database. www.reptile-database.reptarium.cz.
REPTILIA	SQUAMATA	ANGUIDAE	Celestus anelpistus	CR			285	285					671.119	Henderson, R. W., and R. Powell. 2009. Natural History of West Indian Reptiles and Amphibians. University Press of Florida, Gainesville, FL.
REPTILIA	SQUAMATA	ANGUIDAE	Celestus occiduus	EX			320	320					947.782	Meiri, S. 2008. Evolution and ecology of lizard body sizes. Global Ecology and Biogeography 17:724–734.
REPTILIA	SQUAMATA	ANGUIDAE	Celestus warreni	CR			260	283					583.833	Henderson, R. W., and R. Powell. 2009. Natural History of West Indian Reptiles and Amphibians. University Press of Florida, Gainesville, FL.
REPTILIA	SQUAMATA	ANGUIDAE	Diploglossus montisserrati	CR			180	180					170.637	Henderson, R. W., and R. Powell. 2009. Natural History of West Indian Reptiles and Amphibians. University Press of Florida, Gainesville, FL.
REPTILIA	SQUAMATA	ANNIELLIDAE	Anniella geronimensis	EN					107	133			0.658371	Shaw, C. E. 1953. Anniella pulchra and A. geronimensis, Sympatric Species. Herpetologica 8:167–170.
REPTILIA	SQUAMATA	BOIDAE	Epicrates monensis ssp. granti	EN			673.6	1230					785.846	Henderson, R. W., and R. Powell. 2009. Natural History of West Indian Reptiles and Amphibians. University Press of Florida, Gainesville, FL.; Chandler, C. R., and P. J. Tolson. 1990. Habitat use by a boid snake, Epicrates monensis, and its anoline prey, Anolis cristatellus. Journal of Herpetology 24:151–157.
REPTILIA	SQUAMATA	BOIDAE	Epicrates monensis ssp. monensis	EN			673.6	1230					785.846	Henderson, R. W., and R. Powell. 2009. Natural History of West Indian Reptiles and Amphibians. University Press of Florida, Gainesville, FL.; Chandler, C. R., and P. J. Tolson. 1990. Habitat use by a boid snake, Epicrates monensis, and its anoline prey, Anolis cristatellus. Journal of Herpetology 24:151–157.
REPTILIA	SQUAMATA	BOLYERIDAE	Bolyeria multocarinata	EX					54	140			0.534728	Bauer, A. M., and R. Gunther. 2004. On a newly identified specimen of the extinct bolyeriid snake Bolyeria multocarinata (Boie, 1827). Herpetozoa 17:179–181.
REPTILIA	SQUAMATA	BOLYERIDAE	Casarea dussumieri	EN					1000	1500			844.764	Wildscreen (2013). Wildscreen Arkive. www.arkive.org/species.
REPTILIA	SQUAMATA	CALAMARIIDAE	Calamaria abstrusa	EN					220	330			8.72674	Edeling, A. C. J. 1870. Recherches sur la faune erpetologique de Sumatra. Natuurkundig Tijdschrift voor Nederlandsch Indie, Batavia (Serie 7) 31:376–388.
REPTILIA	SQUAMATA	CALAMARIIDAE	Calamaria ingeri	EN			171	171	177	177			2.05564	Grismer, L. L., H. Kaiser, and N. S. Yaakob. 2004. A new species of reed snake of the genus Calamaria H. Boie, 1827, from Pulau Tioman, Pahang, West Malaysia. Hamadryad 28:1–6.
REPTILIA	SQUAMATA	CALAMARIIDAE	Pseudorabdion montanum	EN			122	495	138	531			28.8524	Leviton, A. E., and W. C. Brown. 1959. A review of the snakes of the genus Pseudorabdion with remarks on the status of the genera Agrophis and Typhlogeophis (Serpentes: Colubridae). Proceedings of the California Academy of Sciences 29:475–508.
REPTILIA	SQUAMATA	CHAMAELEONIDAE	Calumma tigris	EN			160	160					120.127	Wildscreen (2013). Wildscreen Arkive. www.arkive.org/species.
REPTILIA	SQUAMATA	COLUBRIDAE	Chironius vincenti	CR			1260	1260					1454.33	Henderson, R. W., and R. Powell. 2009. Natural History of West Indian Reptiles and Amphibians. University Press of Florida, Gainesville, FL.
REPTILIA	SQUAMATA	COLUBRIDAE	Hierophis cypriensis	EN			62	62					0.163142	Utiger, U., and B. Schatti. 2004. Morphology and phylogenetic relationships of the Cyprus racer, Hierophis cypriensis, and the systematic status of Coluber gemonensis gyarosensis Mertens (Reptilia: Squamata: Colubrinae). Revue Suisse de Zoologie 111:225–238.
REPTILIA	SQUAMATA	COLUBRIDAE	Lampropeltis herrerae	CR			851	851					444.561	Grismer, L. L. 2002. Amphibians and reptiles of Baja California. Unifersity of California Press, Berkeley and Los Angeles, CA.
REPTILIA	SQUAMATA	COLUBRIDAE	Lycodon chrysoprateros	CR			502	551					104.961	Ota, H., and C. A. Ross. 1994. Four new species of Lycodon (Serpentes: Colubridae) from the Northern Philippines. Copeia 1994:159–174.
REPTILIA	SQUAMATA	COLUBRIDAE	Masticophis anthonyi	CR			1362	1450					2031.21	Brattstrom, B. H. 1955. Notes on the herpetology of the Revillagigedo Islands, Mexico. American Midland Naturalist 54:219–229.
REPTILIA	SQUAMATA	COLUBRIDAE	Oligodon meyerinkii	EN			326	379	388	450			31.5782	Leviton, A. E. 1962. Contribution to a review of Philippine snakes, I: The snakes of the genus Oligodon. The Philippine Journal of Science 91:459–484.
REPTILIA	SQUAMATA	COLUBRIDAE	Tantilla oolitica	EN			152	292					10.0133	Florida Museum of Natural History. Rim Rock Crowned Snake. https://www.flmnh.ufl.edu/herpetology/fl-snakes/list/tantilla-oolitica/.
REPTILIA	SQUAMATA	DIPLODACTYLIDAE	Bavayia exsuccida	EN			39	47.2					2.47483	Bauer, A. M., A. H. Whitaker, and R. A. Sadlier. 1998. Two new species of the genus Bavayia (Reptilia: Squamata: Diplodactylidae) from New Caledonia, Southwest Pacific. Pacific Science 52:342–355.
REPTILIA	SQUAMATA	DIPLODACTYLIDAE	Bavayia goroensis	EN			49	49					3.53302	Bauer, A. M., T. R. Jackman, R. A. Sadlier, G. Shea, and A. H. Whitaker. 2008. A new small-bodied species of Bavayia (Reptilia: Squamata: Diplodactylidae) from southeastern New Caledonia. Pacific Science 62:247–256.
REPTILIA	SQUAMATA	DIPLODACTYLIDAE	Bavayia ornata	EN			69	69					9.79788	Bauer, A. M., J. P. G. Jones, and R. A. Sadlier. 2000. A new high-elevation Bavayia (Reptilia: Squamata: Diplodactylidae) from northeastern New Caledonia. Pacific Science 54:63–69.
REPTILIA	SQUAMATA	DIPLODACTYLIDAE	Eurydactylodes occidentalis	CR			53.4	53.4					4.56494	Uetz, P., and J. Hallermann. The Reptile Database. www.reptile-database.reptarium.cz.
REPTILIA	SQUAMATA	DIPLODACTYLIDAE	Eurydactylodes symmetricus	EN			60.3	60.3					6.55703	Uetz, P., and J. Hallermann. The Reptile Database. www.reptile-database.reptarium.cz.
REPTILIA	SQUAMATA	DIPLODACTYLIDAE	Hoplodactylus delcourti	EX			370	370					1460.84	Meiri, S. 2008. Evolution and ecology of lizard body sizes. Global Ecology and Biogeography 17:724–734.
REPTILIA	SQUAMATA	DIPLODACTYLIDAE	Rhacodactylus trachyrhynchus	EN			190	190					200.469	Bauer, A. M., T. R. Jackman, R. A. Sadlier, and A. H. Whitaker. 2012. Revision of the giant geckos of New Caledonia (Reptilia: Diplodactylidae: Rhacodactylus). Zootaxa 3404:1–52.			? in Githiora
REPTILIA	SQUAMATA	DIPSADIDAE	Alsophis antiguae	CR			700	700					246.456	Henderson, R. W., and R. Powell. 2009. Natural History of West Indian Reptiles and Amphibians. University Press of Florida, Gainesville, FL.
REPTILIA	SQUAMATA	DIPSADIDAE	Alsophis rijgersmaei	EN			790	790					355.122	Henderson, R. W., and R. Powell. 2009. Natural History of West Indian Reptiles and Amphibians. University Press of Florida, Gainesville, FL.
REPTILIA	SQUAMATA	DIPSADIDAE	Alsophis rufiventris	EN			920	920					562.579	Henderson, R. W., and R. Powell. 2009. Natural History of West Indian Reptiles and Amphibians. University Press of Florida, Gainesville, FL.
REPTILIA	SQUAMATA	DIPSADIDAE	Alsophis sanctonum	EN			900	900					526.449	Henderson, R. W., and R. Powell. 2009. Natural History of West Indian Reptiles and Amphibians. University Press of Florida, Gainesville, FL.			? in Githiora
REPTILIA	SQUAMATA	DIPSADIDAE	Borikenophis sanctaecrucis	EX			775	1025					557.426	Henderson, R. W., and R. Powell. 1996. Alsophis sanctaecrucis, St. Croix Racer. Pages 634.1–634.2 Catalogue of American Amphibians and Reptiles. Society for the Study of Amphibians and Reptiles.			? in Githiora
REPTILIA	SQUAMATA	DIPSADIDAE	Dipsas albifrons ssp. cavalheiroi	CR			325	590					85.6789	Hartmann, M. T., M. L. Del Grande, M. J. da Costa Gondim, M. C. Mendes, and O. A. V. Marques. 2002. Reproduction and activity of the snail-eating snake, Dipsas albifrons (Colubridae), in the Southern Atlantic Forest in Brazil. Studies on Neotropical Fauna and Environment 37:111–114.
REPTILIA	SQUAMATA	DIPSADIDAE	Hypsirhynchus ater	CR			850	850					442.985	Henderson, R. W., and R. Powell. 2009. Natural History of West Indian Reptiles and Amphibians. University Press of Florida, Gainesville, FL.
REPTILIA	SQUAMATA	DIPSADIDAE	Liophis cursor	CR			671	671					216.893	Henderson, R. W., and R. Powell. 2009. Natural History of West Indian Reptiles and Amphibians. University Press of Florida, Gainesville, FL.
REPTILIA	SQUAMATA	DIPSADIDAE	Liophis ornatus	EN			610	1235					765.782	Henderson, R. W., and R. Powell. 2009. Natural History of West Indian Reptiles and Amphibians. University Press of Florida, Gainesville, FL.
REPTILIA	SQUAMATA	DIPSADIDAE	Liophis perfuscus	EN			797	797					364.71	Henderson, R. W., and R. Powell. 2009. Natural History of West Indian Reptiles and Amphibians. University Press of Florida, Gainesville, FL.
REPTILIA	SQUAMATA	ELAPIDAE	Micrurus ruatanus	CR					681	681			120.274	Wilson, L. D., J. R. McCranie, and J. B. Slowinski. 1992. Micrurus ruatanus. in R. Powell, editor. Catalogue of American Amphibians and Reptiles. Society for the Study of Amphibians and Reptiles.
REPTILIA	SQUAMATA	GEKKONIDAE	Dierogekko inexpectatus	CR			39.5	39.5					1.85875	Bauer, A. M., T. Jackman, R. A. Sadlier, and A. H. Whitaker. 2006. A revision of the Bavayia validiclavis group (Squamata: Gekkota: Diplodactylidae), a clade of New Caledonian geckos exhibiting microendemism. Proceedings of the California Academy of Sciences 57:503–547.
REPTILIA	SQUAMATA	GEKKONIDAE	Dierogekko kaalaensis	CR			45.4	45.4					2.81441	Bauer, A. M., T. Jackman, R. A. Sadlier, and A. H. Whitaker. 2006. A revision of the Bavayia validiclavis group (Squamata: Gekkota: Diplodactylidae), a clade of New Caledonian geckos exhibiting microendemism. Proceedings of the California Academy of Sciences 57:503–547.
REPTILIA	SQUAMATA	GEKKONIDAE	Dierogekko koniambo	CR			43	43					2.39385	Bauer, A. M., T. Jackman, R. A. Sadlier, and A. H. Whitaker. 2006. A revision of the Bavayia validiclavis group (Squamata: Gekkota: Diplodactylidae), a clade of New Caledonian geckos exhibiting microendemism. Proceedings of the California Academy of Sciences 57:503–547.
REPTILIA	SQUAMATA	GEKKONIDAE	Dierogekko nehoueensis	CR			40.3	40.3					1.9732	Bauer, A. M., T. Jackman, R. A. Sadlier, and A. H. Whitaker. 2006. A revision of the Bavayia validiclavis group (Squamata: Gekkota: Diplodactylidae), a clade of New Caledonian geckos exhibiting microendemism. Proceedings of the California Academy of Sciences 57:503–547.
REPTILIA	SQUAMATA	GEKKONIDAE	Dierogekko poumensis	CR			38.3	38.3					1.69549	Bauer, A. M., T. Jackman, R. A. Sadlier, and A. H. Whitaker. 2006. A revision of the Bavayia validiclavis group (Squamata: Gekkota: Diplodactylidae), a clade of New Caledonian geckos exhibiting microendemism. Proceedings of the California Academy of Sciences 57:503–547.
REPTILIA	SQUAMATA	GEKKONIDAE	Dierogekko thomaswhitei	CR			44.9	44.9					2.72305	Bauer, A. M., T. Jackman, R. A. Sadlier, and A. H. Whitaker. 2006. A revision of the Bavayia validiclavis group (Squamata: Gekkota: Diplodactylidae), a clade of New Caledonian geckos exhibiting microendemism. Proceedings of the California Academy of Sciences 57:503–547.
REPTILIA	SQUAMATA	GEKKONIDAE	Dierogekko validiclavis	EN			45	45					2.74116	Bauer, A. M., T. Jackman, R. A. Sadlier, and A. H. Whitaker. 2006. A revision of the Bavayia validiclavis group (Squamata: Gekkota: Diplodactylidae), a clade of New Caledonian geckos exhibiting microendemism. Proceedings of the California Academy of Sciences 57:503–547.
REPTILIA	SQUAMATA	GEKKONIDAE	Gehyra barea	EN			88.1	105.2					27.3638	Oliver, P., M. Sistrom, B. Tjaturadi, K. Krey, and S. Richards. 2010. On the status and relationships of the gecko species Gehyra barea Kopstein 1926, with description of new specimens and a range extension. Zootaxa 2354:45–55.
REPTILIA	SQUAMATA	GEKKONIDAE	Goniurosaurus kuroiwae	EN			96	100					27.9093	Kratochvíl, L., and D. Frynta. 2002. Body size, male combat and the evolution of sexual dimorphism in eublepharid geckos (Squamata: Eublepharidae). Biological Journal of the Linnean Society 76:303–314.
REPTILIA	SQUAMATA	GEKKONIDAE	Luperosaurus joloensis	EN			27.5	32.4					0.830834	Brown, R. M., and J. C. Gonzalez. 2007. A new forest frog of the genus Platymantis (Amphibia: Anura: Ranidae) from the Bicol Peninsula of Luzon Island, Philippines. Copeia 2007:251–266.
REPTILIA	SQUAMATA	GEKKONIDAE	Luperosaurus macgregori	EN			57.3	58.9					5.87286	Brown, R. M., and J. C. Gonzalez. 2007. A new forest frog of the genus Platymantis (Amphibia: Anura: Ranidae) from the Bicol Peninsula of Luzon Island, Philippines. Copeia 2007:251–266.
REPTILIA	SQUAMATA	GEKKONIDAE	Oedodera marmorata	CR			61	61					6.78648	Bauer, A. M., T. Jackman, R. A. Sadlier, and A. H. Whitaker. 2006. A revision of the Bavayia validiclavis group (Squamata: Gekkota: Diplodactylidae), a clade of New Caledonian geckos exhibiting microendemism. Proceedings of the California Academy of Sciences 57:503–547.
REPTILIA	SQUAMATA	GEKKONIDAE	Paroedura sanctijohannis	EN			34.6	70					5.73986	Hawlitschek, O., and F. Glaw. 2013. The complex colonization history of nocturnal geckos (Paroedura) in the Comoros Archipelago. Zoologica Scripta 42:135–150.
REPTILIA	SQUAMATA	GEKKONIDAE	Phelsuma antanosy	CR			33	48					2.20511	Raxworthy, C. J., and R. A. Nussbaum. 1993. A new Madagascan Phelsuma, with a review of Phelsuma trilineata and comments on Phelsuma cepediana in Madagascar (Squamata: Gekkonidae). Herpetologica 49:342–349.
REPTILIA	SQUAMATA	GEKKONIDAE	Phelsuma gigas	EX			218	218					301.969	Meiri, S. 2008. Evolution and ecology of lizard body sizes. Global Ecology and Biogeography 17:724–734.
REPTILIA	SQUAMATA	GEKKONIDAE	Phelsuma guentheri	EN			120	133					60.112	Wildscreen (2013). Wildscreen Arkive. www.arkive.org/species.
REPTILIA	SQUAMATA	GEKKONIDAE	Phelsuma pronki	CR			50	50	112	112			3.75225	Rocha, S., H. Rösler, P.-S. Gehring, F. Glaw, D. Posada, D. J. Harris, and M. Vences. 2010. Phylogenetic systematics of day geckos, genus Phelsuma, based on molecular and morphological data (Squamata: Gekkonidae). Zootaxa 28:1–28.
REPTILIA	SQUAMATA	GEKKONIDAE	Phelsuma robertmertensi	EN			50	50	110	110			3.75225	Rocha, S., H. Rösler, P.-S. Gehring, F. Glaw, D. Posada, D. J. Harris, and M. Vences. 2010. Phylogenetic systematics of day geckos, genus Phelsuma, based on molecular and morphological data (Squamata: Gekkonidae). Zootaxa 28:1–28.
REPTILIA	SQUAMATA	GYMNOPHTHALMIDAE	Gymnophthalmus pleii	EN			48	48					3.32247	Henderson, R. W., and R. Powell. 2009. Natural History of West Indian Reptiles and Amphibians. University Press of Florida, Gainesville, FL.
REPTILIA	SQUAMATA	HOMALOPSIDAE	Cerberus microlepis	EN			600	1000					439.2	Karns, D. R., A. O’Bannon, H. K. Voris, and L. A. Weigt. 2000. Biogeographical implications of mitochondrial DNA variation in the Bockadam snake (Cerberus rynchops, Serpentes: Homalopsinae) in Southeast Asia. Journal of Biogeography 27:391–402.	Cerberus rynchops
REPTILIA	SQUAMATA	IGUANIDAE	Amblyrhynchus cristatus ssp. mertensi	EN	3000	3000	600	750					3000	Wildscreen (2013). Wildscreen Arkive. www.arkive.org/species.
REPTILIA	SQUAMATA	IGUANIDAE	Amblyrhynchus cristatus ssp. nanus	EN	3000	3000	600	750					3000	Wildscreen (2013). Wildscreen Arkive. www.arkive.org/species.
REPTILIA	SQUAMATA	IGUANIDAE	Brachylophus fasciatus	EN	162	162	800	800					162	Wildscreen (2013). Wildscreen Arkive. www.arkive.org/species.
REPTILIA	SQUAMATA	IGUANIDAE	Brachylophus vitiensis	CR	345	345	750	750					345	Wildscreen (2013). Wildscreen Arkive. www.arkive.org/species.
REPTILIA	SQUAMATA	IGUANIDAE	Ctenosaura bakeri	CR	399.4	399.4	150	315					399.4	Gutsche, A., and W. J. Streich. 2009. Demography and endangerment of the Utila Island spiny-tailed iguana, Ctenosaura bakeri. Journal of Herpetology 43:105–113.
REPTILIA	SQUAMATA	IGUANIDAE	Ctenosaura melanosterna	CR			59	132					36.9288	Buckley, L. J., R. W. Axtell, and S. Url. 1997. Evidence for the specific status of the Honduran lizards formerly referred to Ctenosaura palearis (Reptilia: Squamata: Iguanidae). Copeia 1997:138–150.
REPTILIA	SQUAMATA	IGUANIDAE	Ctenosaura oedirhina	EN			270	350					904.573	Uetz, P., and J. Hallermann. The Reptile Database. www.reptile-database.reptarium.cz.
REPTILIA	SQUAMATA	IGUANIDAE	Cyclura carinata ssp. bartschi	CR	1005	1005	292	360					1005	Henderson, R. W., and R. Powell. 2009. Natural History of West Indian Reptiles and Amphibians. University Press of Florida, Gainesville, FL.
REPTILIA	SQUAMATA	IGUANIDAE	Cyclura carinata ssp. carinata	CR	1005	1005	292	360					1005	Henderson, R. W., and R. Powell. 2009. Natural History of West Indian Reptiles and Amphibians. University Press of Florida, Gainesville, FL.
REPTILIA	SQUAMATA	IGUANIDAE	Cyclura collei	CR			378	428					1905.78	Henderson, R. W., and R. Powell. 2009. Natural History of West Indian Reptiles and Amphibians. University Press of Florida, Gainesville, FL.
REPTILIA	SQUAMATA	IGUANIDAE	Cyclura cychlura ssp. cychlura	EN	10380	10380	570	1339					10380	Henderson, R. W., and R. Powell. 2009. Natural History of West Indian Reptiles and Amphibians. University Press of Florida, Gainesville, FL.
REPTILIA	SQUAMATA	IGUANIDAE	Cyclura cychlura ssp. figginsi	CR	10380	10380	570	1339					10380	Henderson, R. W., and R. Powell. 2009. Natural History of West Indian Reptiles and Amphibians. University Press of Florida, Gainesville, FL.
REPTILIA	SQUAMATA	IGUANIDAE	Cyclura cychlura ssp. inornata	EN	10380	10380	570	1339					10380	Henderson, R. W., and R. Powell. 2009. Natural History of West Indian Reptiles and Amphibians. University Press of Florida, Gainesville, FL.
REPTILIA	SQUAMATA	IGUANIDAE	Cyclura lewisi	CR			425	550					3484.1	Henderson, R. W., and R. Powell. 2009. Natural History of West Indian Reptiles and Amphibians. University Press of Florida, Gainesville, FL.
REPTILIA	SQUAMATA	IGUANIDAE	Cyclura nubila ssp. caymanensis	CR	4100	4100	623	1119					4100	Henderson, R. W., and R. Powell. 2009. Natural History of West Indian Reptiles and Amphibians. University Press of Florida, Gainesville, FL.
REPTILIA	SQUAMATA	IGUANIDAE	Cyclura onchiopsis	EX			640	640					7477.87	Meiri, S. 2008. Evolution and ecology of lizard body sizes. Global Ecology and Biogeography 17:724–734.
REPTILIA	SQUAMATA	IGUANIDAE	Cyclura pinguis	CR	5725	5725	476	560					5725	Henderson, R. W., and R. Powell. 2009. Natural History of West Indian Reptiles and Amphibians. University Press of Florida, Gainesville, FL.
REPTILIA	SQUAMATA	IGUANIDAE	Cyclura ricordi	CR	1634	1634	450	485					1634	Henderson, R. W., and R. Powell. 2009. Natural History of West Indian Reptiles and Amphibians. University Press of Florida, Gainesville, FL.
REPTILIA	SQUAMATA	IGUANIDAE	Cyclura rileyi ssp. cristata	CR	683	683	254	306					683	Henderson, R. W., and R. Powell. 2009. Natural History of West Indian Reptiles and Amphibians. University Press of Florida, Gainesville, FL.
REPTILIA	SQUAMATA	IGUANIDAE	Cyclura rileyi ssp. nuchalis	EN	683	683	254	306					683	Henderson, R. W., and R. Powell. 2009. Natural History of West Indian Reptiles and Amphibians. University Press of Florida, Gainesville, FL.
REPTILIA	SQUAMATA	IGUANIDAE	Cyclura rileyi ssp. rileyi	CR	683	683	254	306					683	Henderson, R. W., and R. Powell. 2009. Natural History of West Indian Reptiles and Amphibians. University Press of Florida, Gainesville, FL.
REPTILIA	SQUAMATA	IGUANIDAE	Cyclura stejnegeri	EN			508	533					4046.07	Henderson, R. W., and R. Powell. 2009. Natural History of West Indian Reptiles and Amphibians. University Press of Florida, Gainesville, FL.
REPTILIA	SQUAMATA	IGUANIDAE	Iguana delicatissima	EN	3400	3400	401	434					3400	Henderson, R. W., and R. Powell. 2009. Natural History of West Indian Reptiles and Amphibians. University Press of Florida, Gainesville, FL.
REPTILIA	SQUAMATA	LACERTIDAE	Acanthodactylus schreiberi	EN	28	28	205	245					28	Wildscreen (2013). Wildscreen Arkive. www.arkive.org/species.	Acanthodactylus boskianus
REPTILIA	SQUAMATA	LACERTIDAE	Gallotia auaritae	CR			44	44					2.5636	Wildscreen (2013). Wildscreen Arkive. www.arkive.org/species.
REPTILIA	SQUAMATA	LACERTIDAE	Gallotia bravoana	CR	500	500	135	190					500	Wildscreen (2013). Wildscreen Arkive. www.arkive.org/species.
REPTILIA	SQUAMATA	LACERTIDAE	Gallotia intermedia	CR			150	150					99.1091	Wildscreen (2013). Wildscreen Arkive. www.arkive.org/species.
REPTILIA	SQUAMATA	LACERTIDAE	Gallotia simonyi	CR	295.1	295.1	204	226					295.1	Hernandez, E., M. Nogales, and A. Martin. 2000. Discovery of a new lizard in the Canary Islands, with a Multivariate Analysis of Gallotia (Reptilia: Lacertidae). Herpetologica 56:63–76.
REPTILIA	SQUAMATA	LACERTIDAE	Podarcis carbonelli	EN	2.9	2.9	490	500					2.9	Wildscreen (2013). Wildscreen Arkive. www.arkive.org/species.
REPTILIA	SQUAMATA	LACERTIDAE	Podarcis cretensis	EN	3.1	3.1	45.6	71.5					3.1	Meiri, S. 2010. Length-weight allometries in lizards. Journal of Zoology 281:218–226.;Lymberakis, P., N. Poulakakis, a. Kaliontzopoulou, E. Valakos, and M. Mylonas. 2008. Two new species of Podarcis (Squamata; Lacertidae) from Greece. Systematics and Biodiversity 6:307–318.
REPTILIA	SQUAMATA	LACERTIDAE	Podarcis lilfordi	EN	4.2	9.5	500	700					6.85	Wildscreen (2013). Wildscreen Arkive. www.arkive.org/species.
REPTILIA	SQUAMATA	LACERTIDAE	Podarcis raffonei	CR			40	80					8.57759	Cascio, P. Lo, and M. Capula. 2011. Does diet in lacertid lizards reflect prey availability? Evidence for selective predation in the Aeolian wall lizard, Podarcis raffonei. Biodiversity Journal 2:89–96.
REPTILIA	SQUAMATA	LACERTIDAE	Takydromus toyamai	EN			43.4	62.4					4.86104	Takeda, N., and H. Ota. 1996. Description of a new species of Takydromus from the Ryukyu Archipelago, Japan, and a taxonomic redefinition of T. Smaragdinus Boulenger 1887 (Reptilia: Lacertidae). Herpetologica 52:77–88.
REPTILIA	SQUAMATA	LAMPROPHIIDAE	Lamprophis geometricus	EN			760	760	870	870			252.009	Boulenger, G. A. 1893. Catalogue of the snakes in the British Museum (Nat. Hist.) I. Taylor and Francis, London.	Lycodon geometricus
REPTILIA	SQUAMATA	LAMPROPHIIDAE	Liophidium mayottensis	EN			480	480	650	650			104.488	Boulenger, G. A. 1893. Catalogue of the snakes in the British Museum (Nat. Hist.) I. Taylor and Francis, London.
REPTILIA	SQUAMATA	LAMPROPHIIDAE	Pseudoxyrhopus kely	EN			130	180					2.80227	Nussbaum, R. A., F. Andreone, and C. J. Raxworthy. 1998. New rain-forest species of Pseudoxyrhopus Günther (Squamata: Colubridae) from northern Madagascar. Copeia 1998:128–132.
REPTILIA	SQUAMATA	LAMPROPHIIDAE	Stenophis inopinae	EN			332	478	437	619			60.8263	Vences, M., F. Glaw, V. Mercurio, and F. Andreone. 2004. Review of the Malagasy tree snakes of the genus Stenophis (Colubridae). Salamandra 40:161–179.
REPTILIA	SQUAMATA	NATRICIDAE	Hologerrhum dermali	EN			268	327	359	420			22.6698	Brown, R. M., A. E. Leviton, J. W. Ferner, and R. V. Sison. 2001. A New Snake of the Genus Hologerrhum Gunther (Reptilia; Squamata; Colubridae) from Panay Island, Philippines. Asiatic Herpetological Research 9:9–22.
REPTILIA	SQUAMATA	NATRICIDAE	Lycognathophis seychellensis	EN					1200	1200			665.573	Wildscreen (2013). Wildscreen Arkive. www.arkive.org/species.
REPTILIA	SQUAMATA	NATRICIDAE	Natrix natrix ssp. cetti	CR	40.3	73.6			47.3	62.7			56.95	Capula, M., L. Rugiero, and L. Luiselli. 1994. Ecological observations on the Sardinian grass snake, Natrix natrix cetti. Amphibia-Reptilia 15:221–227.
REPTILIA	SQUAMATA	NATRICIDAE	Natrix natrix ssp. schweizeri	CR									NA
REPTILIA	SQUAMATA	NATRICIDAE	Opisthotropis alcalai	EN					532	532			57.0586	Murphy, J. C., T. Chan-Ard, S. Mekchai, M. Cota, and H. K. Voris. 2008. The Rediscovery of Angel’s Stream Snake, Paratapinophis praemaxillaris Angel, 1929 (Reptilia: Serpentes: Natricidae). The Natural History Journal of Chulalongkorn University 8:169–183.
REPTILIA	SQUAMATA	NATRICIDAE	Opisthotropis kikuzatoi	CR					831	831			219.413	Murphy, J. C., T. Chan-Ard, S. Mekchai, M. Cota, and H. K. Voris. 2008. The Rediscovery of Angel’s Stream Snake, Paratapinophis praemaxillaris Angel, 1929 (Reptilia: Serpentes: Natricidae). The Natural History Journal of Chulalongkorn University 8:169–183.
REPTILIA	SQUAMATA	PHRYNOSOMATIDAE	Urosaurus auriculatus	EN			47.8	62					5.2024	Herrel, A., J. J. Meyers, and B. Vanhooydonck. 2002. Relations between microhabitat use and limb shape in phrynosomatid lizards. Biological Journal of the Linnean Society 77:149–163.
REPTILIA	SQUAMATA	POLYCHROTIDAE	Anolis koopmani	EN			35	42					1.76399	Henderson, R. W., and R. Powell. 2009. Natural History of West Indian Reptiles and Amphibians. University Press of Florida, Gainesville, FL.
REPTILIA	SQUAMATA	POLYCHROTIDAE	Anolis roosevelti	CR			144	162					106.207	Henderson, R. W., and R. Powell. 2009. Natural History of West Indian Reptiles and Amphibians. University Press of Florida, Gainesville, FL.
REPTILIA	SQUAMATA	SCINCIDAE	Afroablepharus annobonensis	CR			37	37	74	74			1.52969	California Academy of Sciences. CAS Herpetology Collection Database. http://researcharchive.calacademy.org/research/herpetology/catalog/index.asp.
REPTILIA	SQUAMATA	SCINCIDAE	Brachymeles cebuensis	CR			51.5	67.9					6.71874	Siler, C. D., E. L. Rico, M. R. Duy, and R. M. Brown. 2009. A new limb-reduced, loam-swimming skink (Squamata: Scincidae: Brachymeles) from central Luzon Island, Philippines. Herpetologica 65:449–459.
REPTILIA	SQUAMATA	SCINCIDAE	Brachymeles vermis	EN			62.8	112.9					24.9505	Siler, C. D., D. S. Balete, A. C. Diesmos, and R. M. Brown. 2010. A new legless loam-swimming lizard (Reptilia: Squamata: Scincidae: Genus Brachymeles) from the Bicol Peninsula, Luzon Island, Philippines. Copeia 2010:114–122.
REPTILIA	SQUAMATA	SCINCIDAE	Caledoniscincus auratus	EN			38	51					2.81828	Sadlier, R. A., A. M. Bauer, and D. J. Colgan. 1999. The scincid lizard genus Caledoniscincus (Reptilia: Scincidae) from New Caledonia in the Southwest Pacific: a review of Caledoniscincus austrocaledonicus (Bavay) and description of six new species from Province Nord. Records of the Australian Museum 51:57–82.
REPTILIA	SQUAMATA	SCINCIDAE	Caledoniscincus chazeaui	EN			43	43					2.39385	Sadlier, R. A., T. Whitaker, P. L. Wood, and A. M. Bauer. 2012. A new species of scincid lizard in the genus Caledoniscincus (Reptilia: Scincidae) from northwest New Caledonia. Zootaxa 2119:47–57.
REPTILIA	SQUAMATA	SCINCIDAE	Caledoniscincus orestes	EN			65	65					8.20056	Sadlier, R. A. 1987. A review of the scincid lizards of New Caledonia. Records of the Australian Museum 39:1–66.
REPTILIA	SQUAMATA	SCINCIDAE	Caledoniscincus renevieri	EN			37	51					2.75502	Sadlier, R. A., A. M. Bauer, and D. J. Colgan. 1999. The scincid lizard genus Caledoniscincus (Reptilia: Scincidae) from New Caledonia in the Southwest Pacific: a review of Caledoniscincus austrocaledonicus (Bavay) and description of six new species from Province Nord. Records of the Australian Museum 51:57–82.
REPTILIA	SQUAMATA	SCINCIDAE	Celatiscincus euryotis	EN			40	42					2.08075	Sadlier, R. A., S. A. Smith, and A. M. Bauer. 2006. A new genus for the New Caledonian scincid lizard Lygosoma euryotis Werner, 1909, and the description of a new species. Records of the Australian Museum 58:19–28.
REPTILIA	SQUAMATA	SCINCIDAE	Celatiscincus similis	EN			43	45.5					2.61339	Sadlier, R. A., S. A. Smith, and A. M. Bauer. 2006. A new genus for the New Caledonian scincid lizard Lygosoma euryotis Werner, 1909, and the description of a new species. Records of the Australian Museum 58:19–28.
REPTILIA	SQUAMATA	SCINCIDAE	Chalcides parallelus	EN			91	91					22.3514	Wildscreen (2013). Wildscreen Arkive. www.arkive.org/species.
REPTILIA	SQUAMATA	SCINCIDAE	Chalcides simonyi	EN			100	121					40.9259	Nogales, M., L. De Leon, and R. Gomez. 1998. On the presence of the endemic skink Chalcides simonyi Steind., 1891 in Lanzarote (Canary Islands). Amphibia-Reptilia 19:427–430.
REPTILIA	SQUAMATA	SCINCIDAE	Emoia adspersa	EN			76	77					13.3268	Whitaker, A. H. 1970. A note on the lizards of the Tokelau Islands, Polynesia. Herpetologica 26:355–358.
REPTILIA	SQUAMATA	SCINCIDAE	Emoia aneityumensis	EN			76	92.9					18.4192	Zug, G. R., A. M. Hamilton, and C. C. Austin. 2011. A new Emoia samoensis group lizard (Squamata: Scincidae) from the Cook Islands, South-central Pacific. Zootaxa 2765:47–57.
REPTILIA	SQUAMATA	SCINCIDAE	Emoia boettgeri	EN			59.9	76.9					9.98107	Brown, W. C. 1991. Lizards of the genus Emoia (Scincidae) with observations on their evolution and biogeography. Memoirs of the California Academy of Sciences Number 15. California Academy of Sciences and Christiansen Research Institute, San Francisco.
REPTILIA	SQUAMATA	SCINCIDAE	Emoia lawesi	EN	18.1	18.1	77	106					18.1	Brown, W. C. 1991. Lizards of the genus Emoia (Scincidae) with observations on their evolution and biogeography. Memoirs of the California Academy of Sciences Number 15. California Academy of Sciences and Christiansen Research Institute, San Francisco.			? in Githiora
REPTILIA	SQUAMATA	SCINCIDAE	Emoia nativitatis	CR			58.5	75.7					9.45251	Brown, W. C. 1991. Lizards of the genus Emoia (Scincidae) with observations on their evolution and biogeography. Memoirs of the California Academy of Sciences Number 15. California Academy of Sciences and Christiansen Research Institute, San Francisco.			? in Githiora
REPTILIA	SQUAMATA	SCINCIDAE	Eumeces longirostris	CR			75	85					15.4009	Wildscreen (2013). Wildscreen Arkive. www.arkive.org/species.	Plestiodon longirostris		? in Githiora
REPTILIA	SQUAMATA	SCINCIDAE	Geoscincus haraldmeieri	CR			88	112					30.8624	Sadlier, R. A. 1987. A review of the scincid lizards of New Caledonia. Records of the Australian Museum 39:1–66.			? in Githiora
REPTILIA	SQUAMATA	SCINCIDAE	Janetaescincus braueri	EN			52.8	52.8					4.41378	Wiens, J. J., M. C. Brandley, and T. W. Reeder. 2006. Why does a trait evolve multiple times within a clade? Repeated evolution of snakelike body form in squamate reptiles. Evolution 60:123–141.
REPTILIA	SQUAMATA	SCINCIDAE	Janetaescincus veseyfitzgeraldi	EN			120	120					50.9708	Wildscreen (2013). Wildscreen Arkive. www.arkive.org/species.
REPTILIA	SQUAMATA	SCINCIDAE	Kanakysaurus viviparus	EN			61.5	73					9.27154	Sadlier, R. A., S. A. Smith, A. M. Bauer, and A. H. Whitaker. 2004. A new genus and species of live-bearing scincid lizard (Reptilia: Scincidae) from New Caledonia. Journal of Herpetology 38:320–330.
REPTILIA	SQUAMATA	SCINCIDAE	Kanakysaurus zebratus	EN			66	72					9.85252	Sadlier, R. A., S. A. Smith, A. M. Bauer, and A. H. Whitaker. 2009. Three new species of skink in the genus Marmorosphax Sadlier (Squamata: Scincidae) from New Caledonia. in P. Grandcolas, editor. Zoologia Neocaledonica 7. Biodiversity studies in New Caledonia. Memoires du Museum national d’Histoire naturelle, Paris.
REPTILIA	SQUAMATA	SCINCIDAE	Lankascincus deignani	EN			40	58					3.88463	Greer, A. E. 1991. Lankascincus, a new genus of scincid lizards from Sri Lanka, with descriptions of three new species. Journal of Herpetology 25:59–64.
REPTILIA	SQUAMATA	SCINCIDAE	Leiolopisma mauritiana	EX			340	340					1135.45	Meiri, S. 2008. Evolution and ecology of lizard body sizes. Global Ecology and Biogeography 17:724–734.
REPTILIA	SQUAMATA	SCINCIDAE	Lioscincus maruia	EN			47	61					4.95345	Sadlier, R. A., A. H. Whitaker, and A. M. Bauer. 1998. Lioscincus maruia, a new species of lizard (Reptilia: Scincidae) from New Caledonia, Southwest Pacific. Pacific Science 52:334–341.
REPTILIA	SQUAMATA	SCINCIDAE	Lioscincus steindachneri	EN			77	102					22.4954	Sadlier, R. A. 1987. A review of the scincid lizards of New Caledonia. Records of the Australian Museum 39:1–66.
REPTILIA	SQUAMATA	SCINCIDAE	Lioscincus vivae	EN			53.5	55					4.7876	Sadlier, R. A., A. M. Bauer, A. H. Whitaker, and S. A. Smith. 2004a. Two new species of scincid lizards (Squamata) from the Massif de Kopéto, New Caledonia. Proceedings of the California Academy of Sciences 55:208–221.
REPTILIA	SQUAMATA	SCINCIDAE	Lygosoma mafianum	EN			83	86					17.939	Broadley, D. G. 1994. A review of Lygosoma Hardwicke & Gray 1827 (Reptilia Scincidae) on the East African Coast, with the description of a new species. Tropical Zoology 7:217–222.
REPTILIA	SQUAMATA	SCINCIDAE	Macroscincus coctei	EX			350	350					1237.9	Meiri, S. 2008. Evolution and ecology of lizard body sizes. Global Ecology and Biogeography 17:724–734.
REPTILIA	SQUAMATA	SCINCIDAE	Marmorosphax kaala	CR			55.5	55.5					5.121	Sadlier, R. A., S. A. Smith, A. M. Bauer, and A. H. Whitaker. 2009. Three new species of skink in the genus Marmorosphax Sadlier (Squamata: Scincidae) from New Caledonia. in P. Grandcolas, editor. Zoologia Neocaledonica 7. Biodiversity studies in New Caledonia. Memoires du Museum national d’Histoire naturelle, Paris.
REPTILIA	SQUAMATA	SCINCIDAE	Marmorosphax taom	CR			52	54.5					4.53419	Sadlier, R. A., S. A. Smith, A. M. Bauer, and A. H. Whitaker. 2009. Three new species of skink in the genus Marmorosphax Sadlier (Squamata: Scincidae) from New Caledonia. in P. Grandcolas, editor. Zoologia Neocaledonica 7. Biodiversity studies in New Caledonia. Memoires du Museum national d’Histoire naturelle, Paris.
REPTILIA	SQUAMATA	SCINCIDAE	Nannoscincus exos	CR			37	37					1.52969	Sadlier, R. A., A. M. Bauer, and A. H. Whitaker. 2002. The scincid lizard genus Nannoscincus Gunther from New Caledonia in the southwest Pacific: a review of the morphology and distribution of species in the Nannoscincus mariei species group, including the description of three new species from the Province No. Pages 233–255 in J. Najt and P. Grandcolas, editors. Zoologia Neocaledonica 5. Systemat…
REPTILIA	SQUAMATA	SCINCIDAE	Nannoscincus garrulus	EN			45	52.5					3.54032	Sadlier, R. A., A. M. Bauer, and S. A. Smith. 2006a. A new species of Nannoscincus Günther (Squamata: Scincidae) from high elevation forest in southern New Caledonia. Records of the Australian Museum 58:29–36.
REPTILIA	SQUAMATA	SCINCIDAE	Nannoscincus greeri	EN			33.5	33.5					1.13761	Sadlier, R. A., A. M. Bauer, and A. H. Whitaker. 2002. The scincid lizard genus Nannoscincus Gunther from New Caledonia in the southwest Pacific: a review of the morphology and distribution of species in the Nannoscincus mariei species group, including the description of three new species from the Province No. Pages 233–255 in J. Najt and P. Grandcolas, editors. Zoologia Neocaledonica 5. Systemat…
REPTILIA	SQUAMATA	SCINCIDAE	Nannoscincus hanchisteus	CR			34	34					1.18896	Sadlier, R. A., A. M. Bauer, and A. H. Whitaker. 2002. The scincid lizard genus Nannoscincus Gunther from New Caledonia in the southwest Pacific: a review of the morphology and distribution of species in the Nannoscincus mariei species group, including the description of three new species from the Province No. Pages 233–255 in J. Najt and P. Grandcolas, editors. Zoologia Neocaledonica 5. Systemat…
REPTILIA	SQUAMATA	SCINCIDAE	Nannoscincus humectus	EN			36	36					1.40975	Sadlier, R. A., A. M. Bauer, and A. H. Whitaker. 2002. The scincid lizard genus Nannoscincus Gunther from New Caledonia in the southwest Pacific: a review of the morphology and distribution of species in the Nannoscincus mariei species group, including the description of three new species from the Province No. Pages 233–255 in J. Najt and P. Grandcolas, editors. Zoologia Neocaledonica 5. Systemat…
REPTILIA	SQUAMATA	SCINCIDAE	Nannoscincus manautei	CR			31	34					1.04591	Sadlier, R. A., A. M. Bauer, A. H. Whitaker, and S. A. Smith. 2004a. Two new species of scincid lizards (Squamata) from the Massif de Kopéto, New Caledonia. Proceedings of the California Academy of Sciences 55:208–221.
REPTILIA	SQUAMATA	SCINCIDAE	Nannoscincus slevini	EN			43	43					2.39385	Sadlier, R. A., A. M. Bauer, and S. A. Smith. 2006a. A new species of Nannoscincus Günther (Squamata: Scincidae) from high elevation forest in southern New Caledonia. Records of the Australian Museum 58:29–36.
REPTILIA	SQUAMATA	SCINCIDAE	Oligosoma otagense	EN	46	46	250	300					46	Wildscreen (2013). Wildscreen Arkive. www.arkive.org/species.
REPTILIA	SQUAMATA	SCINCIDAE	Phoboscincus bocourti	EN			283	283					657.181	Greer, A. E. 2001. Distribution of maximum snout-vent length among species of scincid lizards. Journal of Herpetology 35:383–395.
REPTILIA	SQUAMATA	SCINCIDAE	Pseudoacontias angelorum	EN			207	207					258.793	Greer, A. E. 2001. Distribution of maximum snout-vent length among species of scincid lizards. Journal of Herpetology 35:383–395.
REPTILIA	SQUAMATA	SCINCIDAE	Sphenomorphus biparietalis	EN			31.3	36					1.16945	Brown, R. M., J. A. McGuire, J. W. Ferner, and A. C. Alcala. 1999. New species of diminutive scincid lizard (Squamata; Lygosominae: Sphenomorphus) from Luzon Island, Republic of the Philippines. Copeia 1999:362–370.
REPTILIA	SQUAMATA	SCINCIDAE	Tachygyia microlepis	EX			175	175					156.897	Meiri, S. 2008. Evolution and ecology of lizard body sizes. Global Ecology and Biogeography 17:724–734.
REPTILIA	SQUAMATA	SCINCIDAE	Trachylepis lavarambo	EN			52	61					5.50197	Nussbaum, R. A., F. Andreone, and C. J. Raxworthy. 1998. New rain-forest species of Pseudoxyrhopus Günther (Squamata: Colubridae) from northern Madagascar. Copeia 1998:128–132.
REPTILIA	SQUAMATA	SPHAERODACTYLIDAE	Sphaerodactylus armasi	EN			28	30					0.742726	Henderson, R. W., and R. Powell. 2009. Natural History of West Indian Reptiles and Amphibians. University Press of Florida, Gainesville, FL.
REPTILIA	SQUAMATA	SPHAERODACTYLIDAE	Sphaerodactylus micropithecus	EN			36	36					1.40975	Henderson, R. W., and R. Powell. 2009. Natural History of West Indian Reptiles and Amphibians. University Press of Florida, Gainesville, FL.
REPTILIA	SQUAMATA	SPHAERODACTYLIDAE	Sphaerodactylus pimienta	EN			30	36					1.11428	Henderson, R. W., and R. Powell. 2009. Natural History of West Indian Reptiles and Amphibians. University Press of Florida, Gainesville, FL.
REPTILIA	SQUAMATA	SPHAERODACTYLIDAE	Sphaerodactylus storeyae	EN			31	32					0.947654	Henderson, R. W., and R. Powell. 2009. Natural History of West Indian Reptiles and Amphibians. University Press of Florida, Gainesville, FL.
REPTILIA	SQUAMATA	SPHAERODACTYLIDAE	Sphaerodactylus williamsi	CR			22	22					0.324924	Henderson, R. W., and R. Powell. 2009. Natural History of West Indian Reptiles and Amphibians. University Press of Florida, Gainesville, FL.
REPTILIA	SQUAMATA	TEIIDAE	Ameiva cineracea	EX			139	139					78.9852	Case, T. J. 1978. A general explanation for insular body size trends in terrestrial vertebrates. Ecology 59:1–18.
REPTILIA	SQUAMATA	TEIIDAE	Ameiva major	EX			111	111					40.404	Case, T. J. 1978. A general explanation for insular body size trends in terrestrial vertebrates. Ecology 59:1–18.
REPTILIA	SQUAMATA	TEIIDAE	Ameiva polops	CR			64	69					8.81409	Henderson, R. W., and R. Powell. 2009. Natural History of West Indian Reptiles and Amphibians. University Press of Florida, Gainesville, FL.
REPTILIA	SQUAMATA	TROPIDOPHIIDAE	Tropidophis hendersoni	CR			280	280					15.4868	Henderson, R. W., and R. Powell. 2009. Natural History of West Indian Reptiles and Amphibians. University Press of Florida, Gainesville, FL.
REPTILIA	SQUAMATA	TROPIDURIDAE	Leiocephalus eremitus	EX			64	64					7.83029	Meiri, S. 2008. Evolution and ecology of lizard body sizes. Global Ecology and Biogeography 17:724–734.
REPTILIA	SQUAMATA	TROPIDURIDAE	Leiocephalus herminieri	EX			140	140					80.6907	Meiri, S. 2008. Evolution and ecology of lizard body sizes. Global Ecology and Biogeography 17:724–734.
REPTILIA	SQUAMATA	TYPHLOPIDAE	Ramphotyphlops suluensis	EN					400	400			24.1151	Gaulke, M. 1995. Observations on arboreality in a Philippine blind snake. Asiatic Herpetological Research 6:45–48.
REPTILIA	SQUAMATA	TYPHLOPIDAE	Typhlops capitulatus	EN					267	267			7.1143	Henderson, R. W., and R. Powell. 2009. Natural History of West Indian Reptiles and Amphibians. University Press of Florida, Gainesville, FL.
REPTILIA	SQUAMATA	TYPHLOPIDAE	Typhlops cariei	EX					200	200			2.97289	Anthony Cheke & Julian Hume (2008): Lost Land of the Dodo T. & A.D. Poyser. ISBN 0-7136-6544-0. p 314
REPTILIA	SQUAMATA	TYPHLOPIDAE	Typhlops hectus	EN					237	237			4.96373	Henderson, R. W., and R. Powell. 2009. Natural History of West Indian Reptiles and Amphibians. University Press of Florida, Gainesville, FL.
REPTILIA	SQUAMATA	TYPHLOPIDAE	Typhlops monensis	EN					207	207			3.29836	Henderson, R. W., and R. Powell. 2009. Natural History of West Indian Reptiles and Amphibians. University Press of Florida, Gainesville, FL.
REPTILIA	SQUAMATA	TYPHLOPIDAE	Typhlops tasymicris	EN					196	196			2.79693	Henderson, R. W., and R. Powell. 2009. Natural History of West Indian Reptiles and Amphibians. University Press of Florida, Gainesville, FL.
REPTILIA	SQUAMATA	VARANIDAE	Varanus mabitang	EN	5750	5750	700	700	1750	1750			5750	Wildscreen (2013). Wildscreen Arkive. www.arkive.org/species.
REPTILIA	SQUAMATA	VIPERIDAE	Bothrops alcatraz	CR			365	505					63.2118	Marques, O. A. V., M. Martins, and I. Sazima. 2002. A new insular species of pitviper from Brazil, with comments on evolutionary biology and conservation of the Bothrops jararaca group (Serpentes, Viperidae). Herpetologica 58:303–312.
REPTILIA	SQUAMATA	VIPERIDAE	Bothrops insularis	CR			393	882					269.201	Marques, O. A. V., M. Martins, and I. Sazima. 2002. A new insular species of pitviper from Brazil, with comments on evolutionary biology and conservation of the Bothrops jararaca group (Serpentes, Viperidae). Herpetologica 58:303–312.
REPTILIA	SQUAMATA	VIPERIDAE	Crotalus catalinensis	CR			680	680					225.798	Wildscreen (2013). Wildscreen Arkive. www.arkive.org/species.
REPTILIA	SQUAMATA	VIPERIDAE	Crotalus unicolor	CR	900	1400			950	950			1150	Wildscreen (2013). Wildscreen Arkive. www.arkive.org/species.
REPTILIA	SQUAMATA	VIPERIDAE	Macrovipera schweizeri	EN					600	700			106.374	Wildscreen (2013). Wildscreen Arkive. www.arkive.org/species.
REPTILIA	TESTUDINES	CHELIDAE	Chelodina mccordi	CR			215	215					1497.35	McCord, W. P., and S. A. Thomson. 2002. A new species of Chelodina (Testudines: Pleurodira: Chelidae) from Northern Australia. Journal of Herpetology 36:255–267.
REPTILIA	TESTUDINES	CHELIDAE	Chelodina pritchardi	EN			230	230					1795.2	McCord, W. P., and S. A. Thomson. 2002. A new species of Chelodina (Testudines: Pleurodira: Chelidae) from Northern Australia. Journal of Herpetology 36:255–267.
REPTILIA	TESTUDINES	GEOEMYDIDAE	Batagur borneoensis	CR			500	700					25169.2	Wildscreen (2013). Wildscreen Arkive. www.arkive.org/species.
REPTILIA	TESTUDINES	GEOEMYDIDAE	Cuora flavomarginata	EN			195	195					1151.48	Wildscreen (2013). Wildscreen Arkive. www.arkive.org/species.
REPTILIA	TESTUDINES	GEOEMYDIDAE	Cuora galbinifrons	CR			190	190					1073.77	Wildscreen (2013). Wildscreen Arkive. www.arkive.org/species.
REPTILIA	TESTUDINES	GEOEMYDIDAE	Cuora mouhotii	EN			180	180					928.427	Wildscreen (2013). Wildscreen Arkive. www.arkive.org/species.
REPTILIA	TESTUDINES	GEOEMYDIDAE	Cuora trifasciata	CR			200	200					1232.64	Wildscreen (2013). Wildscreen Arkive. www.arkive.org/species.
REPTILIA	TESTUDINES	GEOEMYDIDAE	Geoemyda japonica	EN			163	163					710.967	Ernst, C. H., R. G. M. Altenburg, and R. W. Barbour. Turtles of the World. http://wbd.etibioinformatics.nl/bis/turtles.php?menuentry=inleiding.
REPTILIA	TESTUDINES	GEOEMYDIDAE	Geoemyda spengleri	EN			130	130					386.876	Ernst, C. H., R. G. M. Altenburg, and R. W. Barbour. Turtles of the World. http://wbd.etibioinformatics.nl/bis/turtles.php?menuentry=inleiding.
REPTILIA	TESTUDINES	GEOEMYDIDAE	Heosemys spinosa	EN			230	230					1795.2	Ernst, C. H., R. G. M. Altenburg, and R. W. Barbour. Turtles of the World. http://wbd.etibioinformatics.nl/bis/turtles.php?menuentry=inleiding.
REPTILIA	TESTUDINES	GEOEMYDIDAE	Leucocephalon yuwonoi	CR			256	256					2394.58	Ernst, C. H., R. G. M. Altenburg, and R. W. Barbour. Turtles of the World. http://wbd.etibioinformatics.nl/bis/turtles.php?menuentry=inleiding.
REPTILIA	TESTUDINES	GEOEMYDIDAE	Mauremys mutica	EN			195	195					1151.48	Ernst, C. H., R. G. M. Altenburg, and R. W. Barbour. Turtles of the World. http://wbd.etibioinformatics.nl/bis/turtles.php?menuentry=inleiding.
REPTILIA	TESTUDINES	GEOEMYDIDAE	Mauremys nigricans	EN			205	205					1317.29	Ernst, C. H., R. G. M. Altenburg, and R. W. Barbour. Turtles of the World. http://wbd.etibioinformatics.nl/bis/turtles.php?menuentry=inleiding.
REPTILIA	TESTUDINES	GEOEMYDIDAE	Mauremys sinensis	EN			240	240					2012.95	Wildscreen (2013). Wildscreen Arkive. www.arkive.org/species.
REPTILIA	TESTUDINES	GEOEMYDIDAE	Orlitia borneensis	EN			800	800					51330.6	Wildscreen (2013). Wildscreen Arkive. www.arkive.org/species.
REPTILIA	TESTUDINES	GEOEMYDIDAE	Sacalia bealei	EN			145	145					518.973	Ernst, C. H., R. G. M. Altenburg, and R. W. Barbour. Turtles of the World. http://wbd.etibioinformatics.nl/bis/turtles.php?menuentry=inleiding.
REPTILIA	TESTUDINES	GEOEMYDIDAE	Sacalia quadriocellata	EN			145	145					518.973	Ernst, C. H., R. G. M. Altenburg, and R. W. Barbour. Turtles of the World. http://wbd.etibioinformatics.nl/bis/turtles.php?menuentry=inleiding.
REPTILIA	TESTUDINES	GEOEMYDIDAE	Siebenrockiella leytensis	CR			210	210					1405.51	Wildscreen (2013). Wildscreen Arkive. www.arkive.org/species.
REPTILIA	TESTUDINES	PELOMEDUSIDAE	Pelusios castanoides ssp. intergularis	CR			230	230					1795.2	Wildscreen (2013). Wildscreen Arkive. www.arkive.org/species.
REPTILIA	TESTUDINES	PELOMEDUSIDAE	Pelusios seychellensis	EX									NA
REPTILIA	TESTUDINES	PELOMEDUSIDAE	Pelusios subniger ssp. parietalis	CR			200	200					1232.64	Wildscreen (2013). Wildscreen Arkive. www.arkive.org/species.
REPTILIA	TESTUDINES	PLATYSTERNIDAE	Platysternon megacephalum	EN			201	201					1249.29	Wildscreen (2013). Wildscreen Arkive. www.arkive.org/species.
REPTILIA	TESTUDINES	PODOCNEMIDIDAE	Erymnochelys madagascariensis	CR			500	500					14497.5	Wildscreen (2013). Wildscreen Arkive. www.arkive.org/species.
REPTILIA	TESTUDINES	TESTUDINIDAE	Astrochelys radiata	CR			400	400					7954.37	Wildscreen (2013). Wildscreen Arkive. www.arkive.org/species.
REPTILIA	TESTUDINES	TESTUDINIDAE	Astrochelys yniphora	CR			430	430					9662.62	Wildscreen (2013). Wildscreen Arkive. www.arkive.org/species.
REPTILIA	TESTUDINES	TESTUDINIDAE	Chelonoidis nigra ssp. darwini	EN			1200	1200					152778	Wildscreen (2013). Wildscreen Arkive. www.arkive.org/species.
REPTILIA	TESTUDINES	TESTUDINIDAE	Chelonoidis nigra ssp. guentheri	CR			1200	1200					152778	Wildscreen (2013). Wildscreen Arkive. www.arkive.org/species.
REPTILIA	TESTUDINES	TESTUDINIDAE	Chelonoidis nigra ssp. hoodensis	EN			1200	1200					152778	Wildscreen (2013). Wildscreen Arkive. www.arkive.org/species.
REPTILIA	TESTUDINES	TESTUDINIDAE	Chelonoidis nigra ssp. porteri	EN			1200	1200					152778	Wildscreen (2013). Wildscreen Arkive. www.arkive.org/species.
REPTILIA	TESTUDINES	TESTUDINIDAE	Chelonoidis nigra ssp. vicina	EN			1200	1200					152778	Wildscreen (2013). Wildscreen Arkive. www.arkive.org/species.
REPTILIA	TESTUDINES	TESTUDINIDAE	Cylindraspis indica	EX	100000	100000							100000	Hansen, D. M., and M. Galetti. 2009. The forgotten megafauna. Science 324:42–43.
REPTILIA	TESTUDINES	TESTUDINIDAE	Cylindraspis inepta	EX	100000	100000							100000	Hansen, D. M., and M. Galetti. 2009. The forgotten megafauna. Science 324:42–43.
REPTILIA	TESTUDINES	TESTUDINIDAE	Cylindraspis peltastes	EX	100000	100000							100000	Hansen, D. M., and M. Galetti. 2009. The forgotten megafauna. Science 324:42–43.
REPTILIA	TESTUDINES	TESTUDINIDAE	Cylindraspis triserrata	EX	100000	100000							100000	Hansen, D. M., and M. Galetti. 2009. The forgotten megafauna. Science 324:42–43.
REPTILIA	TESTUDINES	TESTUDINIDAE	Cylindraspis vosmaeri	EX	100000	100000							100000	Hansen, D. M., and M. Galetti. 2009. The forgotten megafauna. Science 324:42–43.
REPTILIA	TESTUDINES	TESTUDINIDAE	Indotestudo elongata	EN			280	360					4519.3	Ernst, C. H., R. G. M. Altenburg, and R. W. Barbour. Turtles of the World. http://wbd.etibioinformatics.nl/bis/turtles.php?menuentry=inleiding.
REPTILIA	TESTUDINES	TESTUDINIDAE	Indotestudo forstenii	EN			309	309					3972.4	Ernst, C. H., R. G. M. Altenburg, and R. W. Barbour. Turtles of the World. http://wbd.etibioinformatics.nl/bis/turtles.php?menuentry=inleiding.
REPTILIA	TESTUDINES	TESTUDINIDAE	Manouria emys	EN			500	500					14497.5	Wildscreen (2013). Wildscreen Arkive. www.arkive.org/species.
REPTILIA	TESTUDINES	TESTUDINIDAE	Pyxis arachnoides	CR			111	111					252.92	Wildscreen (2013). Wildscreen Arkive. www.arkive.org/species.
REPTILIA	TESTUDINES	TESTUDINIDAE	Pyxis planicauda	CR			134	134					419.736	Wildscreen (2013). Wildscreen Arkive. www.arkive.org/species.
REPTILIA	TESTUDINES	TESTUDINIDAE	Testudo hermanni ssp. hermanni	EN			200	200					1232.64	Wildscreen (2013). Wildscreen Arkive. www.arkive.org/species.
REPTILIA	TESTUDINES	TRIONYCHIDAE	Chitra chitra	CR			1220	1220					159725	Wildscreen (2013). Wildscreen Arkive. www.arkive.org/species.
REPTILIA	TESTUDINES	TRIONYCHIDAE	Palea steindachneri	EN			250	250					2246.59	Wildscreen (2013). Wildscreen Arkive. www.arkive.org/species.
REPTILIA	TESTUDINES	TRIONYCHIDAE	Pelochelys cantorii	EN			2000	2000					603720	Wildscreen (2013). Wildscreen Arkive. www.arkive.org/species.
